# Supplementary material for: Association of Arsenic Exposure with Lung Cancer Incidence Rates in the United States
Source: PLoS One. 2011 Oct 7;6(10):e25886. doi: 10.1371/journal.pone.0025886 (PMC3189216; doi:10.1371/journal.pone.0025886)
Supplement: File S1 — The primary exposure data retrieved in 2009 is included in the file “geochem.txt”. (TXT) [file pone.0025886.s001.txt]

REC_NO,LABNO,LABNO2,PREV_LABNO,FLDNAM,COLL_DATE,FLDNAM_AN,DESCRIPT,AOV_CODE,REPLICATE,LOC_COUNT,GRAINSIZE,DATASET,STYPE,SOIL_HORIZ,COLOR,SETTING,SMPGRSIZE,DATUM,PHOTOS,ACCHANWID,FLDPLNWID,WATERDEP,WATCOL,FLOWSTAGE,FLOWRATE,COLLECTOR,STRBED,RELIEF,CONTAMSOU,CONTAMPOT,CONTAMDEGR,VEG,FORMATION,ANAL_NOTES,JOINNAME,LATITUDE,LONGITUDE,QUAD24CODE,QUAD250COD,QUAD100COD,FIPS,HUC_8,CATEGORY,QD250NAME,TYPEDESC,MEDIUM,SOURCE,SOURCE_MOD,UPSIEVE,DRIED,STYPENOTE,PRIME_ID,LASLID,ORNLID,SRLID,LLLID,SITE,XSITE,REPLC,GRABS,SAMPHR,ORGN_PCT,STUDY,SGEOUNIT,ALK,SCIN,AIRTEMP,WTRTEMP,PH,COND,STRFLOW,STR_CHAN,WEATH,VEG_DENS,ROCK_TYPE,ROCK_COL,ODOR,ICP40_JOB,AL_ICP40,CA_ICP40,FE_ICP40,K_ICP40,MG_ICP40,NA_ICP40,P_ICP40,TI_ICP40,AG_ICP40,AS_ICP40,AU_ICP40,BA_ICP40,BE_ICP40,BI_ICP40,CD_ICP40,CE_ICP40,CO_ICP40,CR_ICP40,CU_ICP40,EU_ICP40,GA_ICP40,HO_ICP40,LA_ICP40,LI_ICP40,MN_ICP40,MO_ICP40,NB_ICP40,ND_ICP40,NI_ICP40,PB_ICP40,SC_ICP40,SN_ICP40,SR_ICP40,TA_ICP40,TH_ICP40,U_ICP40,V_ICP40,Y_ICP40,YB_ICP40,ZN_ICP40,AS_JOB,AS_AA,SE_JOB,SE_AA,HG_JOB,HG_AA,SB_JOB,SB_AA,W_JOB,W_VS,AU_JOB,AU_AA,PDPT_JOB,PD_AA,PT_AA,ICP10_JOB,AG_ICP10,AS_ICP10,AU_ICP10,BI_ICP10,CD_ICP10,CU_ICP10,MO_ICP10,PB_ICP10,SB_ICP10,ZN_ICP10,ICP16_JOB,AL_ICP16,CA_ICP16,FE_ICP16,K_ICP16,MG_ICP16,NA_ICP16,P_ICP16,SI_ICP16,TI_ICP16,BA_ICP16,CR_ICP16,MN_ICP16,NB_ICP16,SR_ICP16,Y_ICP16,ZR_ICP16,INAAJOB_US,INAAJOB_BE,NA_INAA,SC_INAA,TI_INAA,CR_INAA,FE_INAA,CO_INAA,NI_INAA,ZN_INAA,AS_INAA,BR_INAA,RB_INAA,SR_INAA,ZR_INAA,MO_INAA,SB_INAA,CS_INAA,BA_INAA,LA_INAA,CE_INAA,ND_INAA,SM_INAA,EU_INAA,TB_INAA,YB_INAA,LU_INAA,HF_INAA,TA_INAA,W_INAA,AU_INAA,TH_INAA,U_INAA,C_S_JOB,C_TOT,AL_NURE,CA_NURE,FE_NURE,K_NURE,MG_NURE,NA_NURE,AG_NURE,AS_NURE,AU_NURE,B_NURE,BA_NURE,BE_NURE,BI_NURE,CD_NURE,CE_NURE,CL_NURE,CO_NURE,CR_NURE,CS_NURE,CU_NURE,DY_NURE,EU_NURE,HF_NURE,LA_NURE,LI_NURE,LU_NURE,MN_NURE,MO_NURE,NB_NURE,NI_NURE,P_NURE,PB_NURE,RB_NURE,SB_NURE,SC_NURE,SE_NURE,SM_NURE,SN_NURE,SR_NURE,TA_NURE,TB_NURE,TH_NURE,TI_NURE,V_NURE,W_NURE,Y_NURE,YB_NURE,ZN_NURE,ZR_NURE,U_NURE,NURE_METH,ZIP3,CONGDIST
5257347,BQ10-1,,,LARA008S1,19780913,LARA008+,NURE sample,,,1,,NURE Midwest,750,,,,clay,NAD27,,dry,,dry,other,dry,dry,391,,low,farm,,,brush,,,,31.1512,-92.3093,32094SEF3,32094,32094SE,f22079,08080102,NURE,Alexandria,STRM-SED-DRY,Sediment,Stream,Dry,150,<110oC,"Original NURE code was 50, but stream was dry",LARA008S1,,,LARA008S1,,,,000,5,,,,,,,,,,,,unknown,light rain,dense,,,,,,,,,,,,,,,,,,,,,,,,,,,,,,,,,,,,,,,,,,,,,,,,,,,,,,,,,,,,,,,,,,,,,,,,,,,,,,,,,,,,,,,,,T03005340,0.3,12,0.31,71,4,13,28,-100,7.4,7.2,110,,160,-1,0.7,6,440,36,78,17,6.3,1.2,0.8,-2,-0.1,4,1.3,1,-2,11,3.2,,,,,,,,,,,,,,,,,,,,,,,,,,,,,,,,,,,,,,,,,,,,,,,,,,,,,NONE,713,2205C2
5257402,BQ10-101,,,LARA109S1,19780917,LARA109+,NURE sample,,,1,,NURE Midwest,50,,,,organic,NAD27,,1-2',,1 - 2',muddy,low,stagnant,381,,low,,,,deciduous,,,,31.3419,-92.3567,32094SEF2,32094,32094SE,f22079,08040301,NURE,Alexandria,STRM-SED-WET,Sediment,Stream,Wet,150,<110oC,,LARA109S1,,,LARA109S1,,,,000,5,,,,,3.3,,,24,7.1,500,,unknown,sunny/clear,dense,,,,,,,,,,,,,,,,,,,,,,,,,,,,,,,,,,,,,,,,,,,,,,,,,,,,,,,,,,,,,,,,,,,,,,,,,,,,,,,,,,,,,,,,,T03005340,0.28,7.7,0.36,56,1.8,12,28,-100,5.6,6.8,49,,330,1,0.9,3.4,320,36,80,23,6.7,1.3,0.9,4,0.4,10,1.4,2,18,9.2,3.1,,,,,,,,,,,,,,,,,,,,,,,,,,,,,,,,,,,,,,,,,,,,,,,,,,,,,NONE,713,2205C2
5257473,BQ10-12,,,LASA030S1,19780824,LASA030+,NURE sample,,,1,,NURE Midwest,50,,,,organic,NAD27,,4-8',,2 - 4',brown-clear,low,stagnant,381,,low,,,,deciduous,,,,31.6542,-93.655,32094NWC3,32094,32094NW,f22085,12010004,NURE,Alexandria,STRM-SED-WET,Sediment,Stream,Wet,150,<110oC,,LASA030S1,,,LASA030S1,,,,000,5,,,,,0.8,,,34,7.4,208,,unknown,sunny/clear,moderate,,,,,,,,,,,,,,,,,,,,,,,,,,,,,,,,,,,,,,,,,,,,,,,,,,,,,,,,,,,,,,,,,,,,,,,,,,,,,,,,,,,,,,,,,T03005340,0.24,8.2,0.28,55,2,11,19,-100,5.9,8,82,,210,-1,0.8,4.4,490,36,77,22,5.5,1,0.6,3,0.3,7,1.1,-1,-2,8.4,2.8,,,,,,,,,,,,,,,,,,,,,,,,,,,,,,,,,,,,,,,,,,,,,,,,,,,,,NONE,714,2204C2
5258477,BQ10-14,,,LAAV020S1,19780920,LAAV020+,NURE sample,,,1,,NURE Midwest,50,,,,organic,NAD27,,4-8',,1 - 2',brown-clear,low,stagnant,391,,flat,farm,,,peat,,,,30.9395,-92.0428,31094NEH1,31094,31094NE,f22009,08080102,NURE,Lake Charles,STRM-SED-WET,Sediment,Stream,Wet,150,<110oC,,LAAV020S1,,,LAAV020S1,,,,000,5,,,,,0.7,,,28,7.1,190,,unknown,sunny/clear,moderate,,,,,,,,,,,,,,,,,,,,,,,,,,,,,,,,,,,,,,,,,,,,,,,,,,,,,,,,,,,,,,,,,,,,,,,,,,,,,,,,,,,,,,,,,T03005340,0.66,11,0.32,61,2.8,11,24,-100,6,4.1,110,,190,-1,0.8,5.3,590,35,69,38,5.7,1.1,0.7,3,0.3,6,1.3,-1,2,10,3,,,,,,,,,,,,,,,,,,,,,,,,,,,,,,,,,,,,,,,,,,,,,,,,,,,,,NONE,713,2205C2
5257343,BQ10-15,,,LARA004S1,19780913,LARA004+,NURE sample,,,1,,NURE Midwest,50,,,,other,NAD27,,2-4',,1 - 2',brown-clear,low,stagnant,391,,low,,,,deciduous,,,,31.0616,-92.4511,32094SEE4,32094,32094SE,f22079,08080102,NURE,Alexandria,STRM-SED-WET,Sediment,Stream,Wet,150,<110oC,,LARA004S1,,,LARA004S1,,,,000,5,,,,,0.7,,,26,6.4,80,,unknown,sunny/clear,moderate,,,,,,,,,,,,,,,,,,,,,,,,,,,,,,,,,,,,,,,,,,,,,,,,,,,,,,,,,,,,,,,,,,,,,,,,,,,,,,,,,,,,,,,,,T03005340,0.21,5.7,0.34,43,1.2,7,13,-100,18,4.5,45,,340,-1,1.5,2.3,290,26,55,30,4.5,0.9,0.7,3,0.3,10,1.2,2,-2,8,2.6,,,,,,,,,,,,,,,,,,,,,,,,,,,,,,,,,,,,,,,,,,,,,,,,,,,,,NONE,714,2205C2
5258474,BQ10-182,,,LAAV017S1,19780920,LAAV017+,NURE sample,,,1,,NURE Midwest,50,,,,organic,NAD27,,4-8',,1 - 2',muddy,low,stagnant,391,,flat,farm,,,grass,,,,30.8919,-92.1354,31094NEG1,31094,31094NE,f22009,08080102,NURE,Lake Charles,STRM-SED-WET,Sediment,Stream,Wet,150,<110oC,,LAAV017S1,,,LAAV017S1,,,,000,5,,,,,4.3,,,32,8.4,600,,unknown,sunny/clear,moderate,,,,,,,,,,,,,,,,,,,,,,,,,,,,,,,,,,,,,,,,,,,,,,,,,,,,,,,,,,,,,,,,,,,,,,,,,,,,,,,,,,,,,,,,,T03005340,0.43,15,0.38,71,4.2,15,37,-100,12,6.4,120,,190,-1,0.9,7.3,520,41,83,36,7.2,1.3,1,3,0.3,5,1.4,3,-2,13,2.6,,,,,,,,,,,,,,,,,,,,,,,,,,,,,,,,,,,,,,,,,,,,,,,,,,,,,NONE,713,2205C2
5257378,BQ10-20,,,LARA052S1,19780916,LARA052+,NURE sample,,,1,,NURE Midwest,750,,,,organic,NAD27,,dry,,dry,other,dry,dry,391,,low,,,,deciduous,,,,31.2234,-92.5008,32094SED3,32094,32094SE,f22079,08080102,NURE,Alexandria,STRM-SED-DRY,Sediment,Stream,Dry,150,<110oC,"Original NURE code was 50, but stream was dry",LARA052S1,,,LARA052S1,,,,000,5,,,,,,,,,,,,unknown,overcast,moderate,,,,,,,,,,,,,,,,,,,,,,,,,,,,,,,,,,,,,,,,,,,,,,,,,,,,,,,,,,,,,,,,,,,,,,,,,,,,,,,,,,,,,,,,,T03005340,0.55,11,0.32,64,2.6,11,23,-100,5,7,98,,340,-1,0.7,4.9,390,33,64,18,5.2,1.1,0.7,3,0.3,7,1.2,1,-2,10,2.8,,,,,,,,,,,,,,,,,,,,,,,,,,,,,,,,,,,,,,,,,,,,,,,,,,,,,NONE,713,2205C2
5257346,BQ10-21,,,LARA007S1,19780913,LARA007+,NURE sample,,,1,,NURE Midwest,50,,,,clay,NAD27,,2-4',,0.5 - 1.0',clear,low,mod,391,,low,,,,grass,,,,31.1305,-92.369,32094SEF3,32094,32094SE,f22079,08080102,NURE,Alexandria,STRM-SED-WET,Sediment,Stream,Wet,150,<110oC,,LARA007S1,,,LARA007S1,,,,000,6,,,,,3.2,,,26,7.5,250,,unknown,overcast,moderate,,,,,,,,,,,,,,,,,,,,,,,,,,,,,,,,,,,,,,,,,,,,,,,,,,,,,,,,,,,,,,,,,,,,,,,,,,,,,,,,,,,,,,,,,T03005340,0.52,15,0.42,85,4.3,20,44,-100,13,5,130,,250,-1,0.9,7.1,580,45,98,30,8,1.8,0.9,3,0.3,5,1.4,2,-2,13,3,,,,,,,,,,,,,,,,,,,,,,,,,,,,,,,,,,,,,,,,,,,,,,,,,,,,,NONE,713,2205C2
5259462,BQ10-22,,,LATE019S1,19781004,LATE019+,NURE sample,,,1,,NURE Midwest,750,,,,silt,NAD27,,dry,,dry,other,dry,dry,391,,low,farm,,,other,,,,32.0618,-91.3497,33092SWF4,33092,33092SW,f22107,08050003,NURE,Jackson,STRM-SED-DRY,Sediment,Stream,Dry,150,<110oC,"Original NURE code was 50, but stream was dry",LATE019S1,,,LATE019S1,,,,000,5,,,,,,,,,,,,unknown,sunny/clear,dense,,,,,,,,,,,,,,,,,,,,,,,,,,,,,,,,,,,,,,,,,,,,,,,,,,,,,,,,,,,,,,,,,,,,,,,,,,,,,,,,,,,,,,,,,T03005340,0.47,14,0.32,90,4.1,12,37,-100,11,4,110,,-100,-1,0.9,7.4,680,36,71,30,5.9,1.3,0.8,3,0.3,4,1.1,-1,-2,12,3.5,,,,,,,,,,,,,,,,,,,,,,,,,,,,,,,,,,,,,,,,,,,,,,,,,,,,,NONE,713,2205C2
5257443,BQ10-24,,,LARE033S1,19781026,LARE033+,NURE sample,,,1,,NURE Midwest,750,,,,clay,NAD27,,dry,,dry,other,dry,dry,391,,flat,farm,,,grass,,,,31.9177,-93.3119,32094NWF1,32094,32094NW,f22081,11140206,NURE,Alexandria,STRM-SED-DRY,Sediment,Stream,Dry,150,<110oC,"Original NURE code was 50, but stream was dry",LARE033S1,,,LARE033S1,,,,000,5,,,,,,,,,,,,unknown,sunny/clear,moderate,,,,,,,,,,,,,,,,,,,,,,,,,,,,,,,,,,,,,,,,,,,,,,,,,,,,,,,,,,,,,,,,,,,,,,,,,,,,,,,,,,,,,,,,,T03005340,0.5,10,0.3,78,3.3,11,28,-100,11,3.5,100,,220,-1,0.6,4.5,390,29,69,-10,5.7,1.3,0.7,-2,0.2,8,1.1,1,-2,9.3,2.2,,,,,,,,,,,,,,,,,,,,,,,,,,,,,,,,,,,,,,,,,,,,,,,,,,,,,NONE,710,2204C2
5259460,BQ10-27,,,LAFR039S1,19781011,LAFR039+,NURE sample,,,1,,NURE Midwest,50,,,,clay,NAD27,,2-4',,1 - 2',cloudy,low,stagnant,381,,flat,farm,,,grass,,,,32.1248,-91.8384,33092SWB4,33092,33092SW,f22041,08050001,NURE,Jackson,STRM-SED-WET,Sediment,Stream,Wet,150,<110oC,,LAFR039S1,,,LAFR039S1,,,,000,5,,,,,1,,,21,6.5,175,,unknown,sunny/clear,dense,,,,,,,,,,,,,,,,,,,,,,,,,,,,,,,,,,,,,,,,,,,,,,,,,,,,,,,,,,,,,,,,,,,,,,,,,,,,,,,,,,,,,,,,,T03005340,0.49,9,0.35,49,2.5,11,18,-100,11,2.9,97,,210,-1,0.9,3.8,740,36,77,30,6.5,1.3,0.8,2,0.3,7,1.3,2,-2,10,3,,,,,,,,,,,,,,,,,,,,,,,,,,,,,,,,,,,,,,,,,,,,,,,,,,,,,NONE,712,2205C2
5259447,BQ10-32,,,LAFR022S1,19781009,LAFR022+,NURE sample,,,1,,NURE Midwest,750,,,,organic,NAD27,,dry,,dry,other,dry,dry,381,,flat,farm,,,other,,,,32.0262,-91.5795,33092SWD4,33092,33092SW,f22041,08050002,NURE,Jackson,STRM-SED-DRY,Sediment,Stream,Dry,150,<110oC,"Original NURE code was 50, but stream was dry",LAFR022S1,,,LAFR022S1,,,,000,5,,,,,,,,,,,,unknown,sunny/clear,dense,,,,,,,,,,,,,,,,,,,,,,,,,,,,,,,,,,,,,,,,,,,,,,,,,,,,,,,,,,,,,,,,,,,,,,,,,,,,,,,,,,,,,,,,,T03005340,0.34,15,0.3,81,4.1,11,28,110,10,4.9,130,,180,2,1,7.6,590,37,68,18,5.7,1.2,0.7,3,0.2,5,1.2,3,3,12,4.6,,,,,,,,,,,,,,,,,,,,,,,,,,,,,,,,,,,,,,,,,,,,,,,,,,,,,NONE,713,2205C2
5258469,BQ10-38,,,LAAV012S1,19780920,LAAV012+,NURE sample,,,1,,NURE Midwest,50,,,,organic,NAD27,,>16',,1 - 2',brown-clear,low,stagnant,391,,flat,farm,,,swamp,,,,30.9838,-92.1254,31094NEG1,31094,31094NE,f22009,08080102,NURE,Lake Charles,STRM-SED-WET,Sediment,Stream,Wet,150,<110oC,,LAAV012S1,,,LAAV012S1,,,,000,5,,,,,1.7,,,26,6.3,130,,unknown,sunny/clear,moderate,,,,,,,,,,,,,,,,,,,,,,,,,,,,,,,,,,,,,,,,,,,,,,,,,,,,,,,,,,,,,,,,,,,,,,,,,,,,,,,,,,,,,,,,,T03005340,0.35,14,0.31,79,3.7,13,40,170,17,15,110,,-100,2,1.2,6.6,450,38,71,37,6.3,1,0.7,2,0.3,5,1.2,-1,-2,12,2.4,,,,,,,,,,,,,,,,,,,,,,,,,,,,,,,,,,,,,,,,,,,,,,,,,,,,,NONE,713,2205C2
5257523,BQ10-39,,,LASA080S1,19780902,LASA080+,NURE sample,,,1,,NURE Midwest,50,,,,sand,NAD27,,4-8',,1 - 2',clear,low,slow,381,,low,,,,deciduous,,,,31.3061,-93.4662,32094SWE2,32094,32094SW,f22085,12010005,NURE,Alexandria,STRM-SED-WET,Sediment,Stream,Wet,150,<110oC,,LASA080S1,,,LASA080S1,,,,000,5,,,,,0.08,,,19,6.1,37,,depositing,sunny/clear,moderate,,,,,,,,,,,,,,,,,,,,,,,,,,,,,,,,,,,,,,,,,,,,,,,,,,,,,,,,,,,,,,,,,,,,,,,,,,,,,,,,,,,,,,,,,T03005340,0.1,0.4,-0.1,-20,-0.2,-5,-10,-100,0.5,-0.5,17,,-100,-1,0.2,-0.5,250,6,10,-10,0.7,-0.5,-0.5,-2,-0.1,1,-0.5,-1,-2,1.2,0.5,,,,,,,,,,,,,,,,,,,,,,,,,,,,,,,,,,,,,,,,,,,,,,,,,,,,,NONE,714,2204C2
5257247,BQ10-42,,,LANA002S1,19781021,LANA002+,NURE sample,,,1,,NURE Midwest,750,,,,clay,NAD27,,dry,,dry,other,dry,dry,381,,flat,farm,,,deciduous,,,,31.6346,-93.021,32094NWH3,32094,32094NW,f22069,11140207,NURE,Alexandria,STRM-SED-DRY,Sediment,Stream,Dry,150,<110oC,"Original NURE code was 50, but stream was dry",LANA002S1,,,LANA002S1,,,,000,5,,,,,,,,,,,,unknown,sunny/clear,moderate,,,,,,,,,,,,,,,,,,,,,,,,,,,,,,,,,,,,,,,,,,,,,,,,,,,,,,,,,,,,,,,,,,,,,,,,,,,,,,,,,,,,,,,,,T03005340,0.43,16,0.39,96,4.4,17,40,-100,12,4.1,140,,210,-1,0.9,8.1,510,46,88,42,7.4,1.6,0.8,3,0.4,5,1.5,4,-2,14,3.1,,,,,,,,,,,,,,,,,,,,,,,,,,,,,,,,,,,,,,,,,,,,,,,,,,,,,NONE,714,2204C2
5257584,BQ10-43,,,LAVR043S1,19780912,LAVR043+,NURE sample,,,1,,NURE Midwest,50,,,,sand,NAD27,,4-8',,1 - 2',cloudy,low,stagnant,381,,low,,,,deciduous,,,,31.2288,-93.0843,32094SWH3,32094,32094SW,f22115,08080203,NURE,Alexandria,STRM-SED-WET,Sediment,Stream,Wet,150,<110oC,,LAVR043S1,,,LAVR043S1,,,,000,5,,,,,0.12,,,22,6,28,,unknown,overcast,sparse,,,,,,,,,,,,,,,,,,,,,,,,,,,,,,,,,,,,,,,,,,,,,,,,,,,,,,,,,,,,,,,,,,,,,,,,,,,,,,,,,,,,,,,,,T03005340,0.03,1.5,0.15,-20,0.4,-5,-10,-100,1.9,-0.5,8,,300,-1,0.5,0.7,150,8,15,-10,1.1,-0.5,-0.5,-2,0.2,11,0.6,-1,-2,3,1.4,,,,,,,,,,,,,,,,,,,,,,,,,,,,,,,,,,,,,,,,,,,,,,,,,,,,,NONE,714,2204C2
5257815,BQ10-46,,,LAAV034S1,19780922,LAAV034+,NURE sample,,,1,,NURE Midwest,750,,,,organic,NAD27,,dry,,dry,other,dry,dry,391,,flat,,,,swamp,,,,30.9897,-91.9637,31092NWA1,31092,31092NW,f22009,08080102,NURE,Baton Rouge,STRM-SED-DRY,Sediment,Stream,Dry,150,<110oC,"Original NURE code was 50, but stream was dry",LAAV034S1,,,LAAV034S1,,,,000,6,,,,,,,,,,,,unknown,overcast,moderate,,,,,,,,,,,,,,,,,,,,,,,,,,,,,,,,,,,,,,,,,,,,,,,,,,,,,,,,,,,,,,,,,,,,,,,,,,,,,,,,,,,,,,,,,T03005340,0.49,10,0.28,72,3,10,30,150,9.1,11,86,,280,-1,0.8,4.6,430,29,61,16,4.8,1,0.7,-2,0.2,6,1,3,5,9,2.6,,,,,,,,,,,,,,,,,,,,,,,,,,,,,,,,,,,,,,,,,,,,,,,,,,,,,NONE,713,2205C2
5259446,BQ10-51,,,LAFR021S1,19781009,LAFR021+,NURE sample,,,1,,NURE Midwest,50,,,,clay,NAD27,,2-4',,2 - 4',muddy,low,stagnant,381,,flat,farm,,,deciduous,,,,32.0916,-91.5227,33092SWD4,33092,33092SW,f22041,08050003,NURE,Jackson,STRM-SED-WET,Sediment,Stream,Wet,150,<110oC,,LAFR021S1,,,LAFR021S1,,,,000,5,,,,,0.7,,,20,7.5,162,,depositing,sunny/clear,moderate,,,,,,,,,,,,,,,,,,,,,,,,,,,,,,,,,,,,,,,,,,,,,,,,,,,,,,,,,,,,,,,,,,,,,,,,,,,,,,,,,,,,,,,,,T03005340,0.36,15,0.3,87,4.2,12,28,100,15,3,140,,170,2,1.5,8.4,600,39,73,26,6.2,1.2,0.8,-2,0.3,4,1.3,2,4,13,4.3,,,,,,,,,,,,,,,,,,,,,,,,,,,,,,,,,,,,,,,,,,,,,,,,,,,,,NONE,713,2205C2
5257317,BQ10-52,,,LANA078S1,19781028,LANA078+,NURE sample,,,1,,NURE Midwest,750,,,,clay,NAD27,,dry,,dry,other,dry,dry,391,,flat,farm,,,other,,,,31.7717,-92.9851,32094NEA2,32094,32094NE,f22069,11140208,NURE,Alexandria,STRM-SED-DRY,Sediment,Stream,Dry,150,<110oC,"Original NURE code was 50, but stream was dry",LANA078S1,,,LANA078S1,,,,000,5,,,,,,,,,,,,unknown,sunny/clear,dense,,,,,,,,,,,,,,,,,,,,,,,,,,,,,,,,,,,,,,,,,,,,,,,,,,,,,,,,,,,,,,,,,,,,,,,,,,,,,,,,,,,,,,,,,T03005340,0.46,14,0.39,79,4.2,16,29,-100,14,1.9,120,,180,2,0.8,7.1,590,41,86,33,7.4,1.4,0.9,3,0.3,5,1.6,2,-2,13,2.8,,,,,,,,,,,,,,,,,,,,,,,,,,,,,,,,,,,,,,,,,,,,,,,,,,,,,NONE,714,2204C2
5259463,BQ10-56,,,LATE020S1,19781004,LATE020+,NURE sample,,,1,,NURE Midwest,750,,,,silt,NAD27,,dry,,dry,other,dry,dry,391,,flat,,,,deciduous,,,,32.0215,-91.3603,33092SWF4,33092,33092SW,f22107,08050003,NURE,Jackson,STRM-SED-DRY,Sediment,Stream,Dry,150,<110oC,"Original NURE code was 50, but stream was dry",LATE020S1,,,LATE020S1,,,,000,5,,,,,,,,,,,,unknown,sunny/clear,moderate,,,,,,,,,,,,,,,,,,,,,,,,,,,,,,,,,,,,,,,,,,,,,,,,,,,,,,,,,,,,,,,,,,,,,,,,,,,,,,,,,,,,,,,,,T03005340,0.36,13,0.27,68,3.2,9,29,100,5.6,7.3,95,,210,1,0.9,6.7,570,34,65,25,5.1,1.1,0.6,2,0.2,4,1,3,-2,10,4.6,,,,,,,,,,,,,,,,,,,,,,,,,,,,,,,,,,,,,,,,,,,,,,,,,,,,,NONE,713,2205C2
5233287,BQ10-63,,,LARE005S1,19781025,LARE005+,NURE sample,,,1,,NURE Midwest,750,,,,organic,NAD27,,dry,,dry,other,dry,dry,391,,flat,farm,,,swamp,,,,32.1939,-93.4976,33094SWE3,33094,33094SW,f22081,11140206,NURE,Shreveport,STRM-SED-DRY,Sediment,Stream,Dry,150,<110oC,"Original NURE code was 50, but stream was dry",LARE005S1,,,LARE005S1,,,,000,5,,,,,,,,,,,,unknown,overcast,dense,,,,,,,,,,,,,,,,,,,,,,,,,,,,,,,,,,,,,,,,,,,,,,,,,,,,,,,,,,,,,,,,,,,,,,,,,,,,,,,,,,,,,,,,,T03005340,0.38,16,0.36,84,4.5,16,33,-100,16,5.8,140,,-100,-1,0.9,7.7,520,42,80,51,6.8,1.6,0.8,3,0.3,4,1.6,2,4,12,3.3,,,,,,,,,,,,,,,,,,,,,,,,,,,,,,,,,,,,,,,,,,,,,,,,,,,,,NONE,711,2204C2
5259464,BQ10-69,,,LATE021S1,19781005,LATE021+,NURE sample,,,1,,NURE Midwest,750,,,,silt,NAD27,,dry,,dry,other,dry,dry,391,,flat,farm,,,swamp,,,,32.0041,-91.3723,33092SWF4,33092,33092SW,f22107,08050003,NURE,Jackson,STRM-SED-DRY,Sediment,Stream,Dry,150,<110oC,"Original NURE code was 50, but stream was dry",LATE021S1,,,LATE021S1,,,,000,5,,,,,,,,,,,,unknown,light rain,dense,,,,,,,,,,,,,,,,,,,,,,,,,,,,,,,,,,,,,,,,,,,,,,,,,,,,,,,,,,,,,,,,,,,,,,,,,,,,,,,,,,,,,,,,,T03005340,0.56,13,0.32,78,3.6,12,33,110,17,3.7,120,,230,-1,0.9,7,700,37,67,45,5.8,1.4,0.8,3,0.3,5,1.2,-1,-2,11,3.6,,,,,,,,,,,,,,,,,,,,,,,,,,,,,,,,,,,,,,,,,,,,,,,,,,,,,NONE,713,2205C2
5257276,BQ10-7,,,LANA031S1,19781023,LANA031+,NURE sample,,,1,,NURE Midwest,50,,,,clay,NAD27,,2-4',,2 - 4',muddy,low,stagnant,381,,flat,farm,,,deciduous,,,,31.5588,-92.9751,32094NEA4,32094,32094NE,f22069,11140207,NURE,Alexandria,STRM-SED-WET,Sediment,Stream,Wet,150,<110oC,,LANA031S1,,,LANA031S1,,,,000,5,,,,,2.5,,,16,7.7,157,,unknown,sunny/clear,moderate,,,,,,,,,,,,,,,,,,,,,,,,,,,,,,,,,,,,,,,,,,,,,,,,,,,,,,,,,,,,,,,,,,,,,,,,,,,,,,,,,,,,,,,,,T03005340,0.38,16,0.37,83,4.9,19,29,-100,16,1.6,140,,260,-1,0.9,7.8,540,46,96,36,8,1.6,0.9,3,0.4,4,1.4,2,-2,13,2.9,,,,,,,,,,,,,,,,,,,,,,,,,,,,,,,,,,,,,,,,,,,,,,,,,,,,,NONE,714,2204C2
5257319,BQ10-74,,,LANA080S1,19781028,LANA080+,NURE sample,,,1,,NURE Midwest,750,,,,clay,NAD27,,dry,,dry,other,dry,dry,391,,flat,,,,deciduous,,,,31.8479,-93.0617,32094NWH2,32094,32094NW,f22069,11140207,NURE,Alexandria,STRM-SED-DRY,Sediment,Stream,Dry,150,<110oC,"Original NURE code was 50, but stream was dry",LANA080S1,,,LANA080S1,,,,000,5,,,,,,,,,,,,unknown,sunny/clear,moderate,,,,,,,,,,,,,,,,,,,,,,,,,,,,,,,,,,,,,,,,,,,,,,,,,,,,,,,,,,,,,,,,,,,,,,,,,,,,,,,,,,,,,,,,,T03005340,0.41,14,0.35,84,4.7,19,34,-100,19,3.6,120,,250,-1,1.3,6.7,1100,43,100,39,7.8,1.8,1,3,0.4,5,1.4,2,-2,12,3.1,,,,,,,,,,,,,,,,,,,,,,,,,,,,,,,,,,,,,,,,,,,,,,,,,,,,,NONE,714,2204C2
5257240,BQ10-75,,,LALA050S1,19780927,LALA050+,NURE sample,,,1,,NURE Midwest,750,,,,clay,NAD27,,dry,,dry,other,dry,dry,391,,flat,,,,grass,,,,31.4816,-92.0882,32094SEH1,32094,32094SE,f22059,08040304,NURE,Alexandria,STRM-SED-DRY,Sediment,Stream,Dry,150,<110oC,"Original NURE code was 50, but stream was dry",LALA050S1,,,LALA050S1,,,,000,5,,,,,,,,,,,,unknown,overcast,moderate,,,,,,,,,,,,,,,,,,,,,,,,,,,,,,,,,,,,,,,,,,,,,,,,,,,,,,,,,,,,,,,,,,,,,,,,,,,,,,,,,,,,,,,,,T03005340,0.53,11,0.31,70,3.2,8,24,-100,25,1.7,90,,-100,-1,0.7,4.6,620,37,64,29,6.4,1.4,0.8,3,0.3,5,1.2,1,2,10,2.8,,,,,,,,,,,,,,,,,,,,,,,,,,,,,,,,,,,,,,,,,,,,,,,,,,,,,NONE,713,2205C2
5258478,BQ10-79,,,LAAV035S1,19780922,LAAV035+,NURE sample,,,1,,NURE Midwest,50,,,,organic,NAD27,,4-8',,<0.5',brown-clear,low,stagnant,391,,flat,farm,,,grass,,,,30.9562,-92.004,31094NEH1,31094,31094NE,f22009,08080102,NURE,Lake Charles,STRM-SED-WET,Sediment,Stream,Wet,150,<110oC,,LAAV035S1,,,LAAV035S1,,,,000,5,,,,,2,,,26,6.7,180,,unknown,sunny/clear,moderate,,,,,,,,,,,,,,,,,,,,,,,,,,,,,,,,,,,,,,,,,,,,,,,,,,,,,,,,,,,,,,,,,,,,,,,,,,,,,,,,,,,,,,,,,T03005340,0.49,14,0.4,79,3.5,14,33,220,11,7.8,120,,200,1,0.9,6.7,490,39,80,47,6.2,1.3,0.8,3,0.3,5,1.5,3,4,11,2.8,,,,,,,,,,,,,,,,,,,,,,,,,,,,,,,,,,,,,,,,,,,,,,,,,,,,,NONE,713,2205C2
5257442,BQ10-8,,,LARE032S1,19781026,LARE032+,NURE sample,,,1,,NURE Midwest,750,,,,clay,NAD27,,dry,,dry,other,dry,dry,391,,flat,farm,,,grass,,,,31.9432,-93.3304,32094NWF1,32094,32094NW,f22081,11140206,NURE,Alexandria,STRM-SED-DRY,Sediment,Stream,Dry,150,<110oC,"Original NURE code was 50, but stream was dry",LARE032S1,,,LARE032S1,,,,000,5,,,,,,,,,,,,unknown,sunny/clear,dense,,,,,,,,,,,,,,,,,,,,,,,,,,,,,,,,,,,,,,,,,,,,,,,,,,,,,,,,,,,,,,,,,,,,,,,,,,,,,,,,,,,,,,,,,T03005340,0.68,11,0.35,64,3,12,28,-100,10,2.5,100,,190,-1,0.7,5.5,490,37,77,28,6.5,1.3,0.9,3,0.3,7,1.5,2,3,11,3,,,,,,,,,,,,,,,,,,,,,,,,,,,,,,,,,,,,,,,,,,,,,,,,,,,,,NONE,710,2204C2
5257812,BQ10-83,,,LAAV031S1,19780921,LAAV031+,NURE sample,,,1,,NURE Midwest,750,,,,organic,NAD27,,dry,,dry,other,dry,dry,391,,flat,farm,,,grass,,,,30.957,-91.9216,31092NWA1,31092,31092NW,f22009,08080102,NURE,Baton Rouge,STRM-SED-DRY,Sediment,Stream,Dry,150,<110oC,"Original NURE code was 50, but stream was dry",LAAV031S1,,,LAAV031S1,,,,000,6,,,,,,,,,,,,unknown,sunny/clear,moderate,,,,,,,,,,,,,,,,,,,,,,,,,,,,,,,,,,,,,,,,,,,,,,,,,,,,,,,,,,,,,,,,,,,,,,,,,,,,,,,,,,,,,,,,,T03005340,0.49,12,0.35,64,3.9,16,24,100,12,6.7,120,,250,-1,0.8,5.7,510,35,69,38,5.9,1.2,0.7,3,0.3,6,1.3,3,-2,11,2.9,,,,,,,,,,,,,,,,,,,,,,,,,,,,,,,,,,,,,,,,,,,,,,,,,,,,,NONE,713,2205C2
5257193,BQ10-84,,,LALA003S1,19780924,LALA003+,NURE sample,,,1,,NURE Midwest,50,,,,sand,NAD27,,2-4',,0.5 - 1.0',clear,low,slow,391,,low,farm,,,grass,,,,31.5848,-92.1416,32094NEG4,32094,32094NE,f22059,08040304,NURE,Alexandria,STRM-SED-WET,Sediment,Stream,Wet,150,<110oC,,LALA003S1,,,LALA003S1,,,,000,5,,,,,0.1,,,23,6.6,1900,,unknown,sunny/clear,moderate,,,,,,,,,,,,,,,,,,,,,,,,,,,,,,,,,,,,,,,,,,,,,,,,,,,,,,,,,,,,,,,,,,,,,,,,,,,,,,,,,,,,,,,,,T03005340,-0.02,0.3,-0.1,-20,-0.2,-5,-10,-100,0.6,0.7,6,,-100,-1,-0.1,-0.5,77,5,9,-10,0.9,-0.5,-0.5,-2,-0.1,1,-0.5,-1,-2,0.8,0.3,,,,,,,,,,,,,,,,,,,,,,,,,,,,,,,,,,,,,,,,,,,,,,,,,,,,,NONE,713,2205C2
5259469,BQ10-90,,,LATE027S1,19781005,LATE027+,NURE sample,,,1,,NURE Midwest,750,,,,silt,NAD27,,dry,,dry,other,dry,dry,391,,flat,farm,,,other,,,,32.0674,-91.2677,33092SWF4,33092,33092SW,f22107,08050003,NURE,Jackson,STRM-SED-DRY,Sediment,Stream,Dry,150,<110oC,"Original NURE code was 50, but stream was dry",LATE027S1,,,LATE027S1,,,,000,5,,,,,,,,,,,,unknown,sunny/clear,dense,,,,,,,,,,,,,,,,,,,,,,,,,,,,,,,,,,,,,,,,,,,,,,,,,,,,,,,,,,,,,,,,,,,,,,,,,,,,,,,,,,,,,,,,,T03005340,0.5,13,0.32,70,3.7,14,33,-100,18,4.9,110,,-100,-1,1,6.7,700,40,73,30,6.2,1.1,0.8,3,0.3,5,1.2,1,-2,12,3,,,,,,,,,,,,,,,,,,,,,,,,,,,,,,,,,,,,,,,,,,,,,,,,,,,,,NONE,713,2205C2
5259442,BQ10-92,,,LAFR017S1,19781009,LAFR017+,NURE sample,,,1,,NURE Midwest,50,,,,clay,NAD27,,1-2',,0.5 - 1.0',cloudy,low,stagnant,381,,flat,farm,,,deciduous,,,,32.1709,-91.6573,33092SWC3,33092,33092SW,f22041,08050001,NURE,Jackson,STRM-SED-WET,Sediment,Stream,Wet,150,<110oC,,LAFR017S1,,,LAFR017S1,,,,000,5,,,,,0.32,,,13,6.6,60,,unknown,sunny/clear,moderate,,,,,,,,,,,,,,,,,,,,,,,,,,,,,,,,,,,,,,,,,,,,,,,,,,,,,,,,,,,,,,,,,,,,,,,,,,,,,,,,,,,,,,,,,T03005340,0.43,11,0.4,71,2.8,8,18,-100,7,3.7,99,,-100,-1,0.9,4.6,620,36,78,22,5.6,1.1,0.7,3,0.3,7,1.5,2,-2,11,3.1,,,,,,,,,,,,,,,,,,,,,,,,,,,,,,,,,,,,,,,,,,,,,,,,,,,,,NONE,712,2205C2
5233286,BQ10-95,,,LARE004S1,19781025,LARE004+,NURE sample,,,1,,NURE Midwest,750,,,,silt,NAD27,,dry,,dry,other,dry,dry,391,,flat,farm,,,other,,,,32.1646,-93.4748,33094SWE3,33094,33094SW,f22081,11140206,NURE,Shreveport,STRM-SED-DRY,Sediment,Stream,Dry,150,<110oC,"Original NURE code was 50, but stream was dry",LARE004S1,,,LARE004S1,,,,000,5,,,,,,,,,,,,unknown,overcast,moderate,,,,,,,,,,,,,,,,,,,,,,,,,,,,,,,,,,,,,,,,,,,,,,,,,,,,,,,,,,,,,,,,,,,,,,,,,,,,,,,,,,,,,,,,,T03005340,0.39,12,0.3,75,3.7,13,27,-100,10,4,98,,400,-1,0.7,5.1,370,36,73,27,5.9,1.6,0.6,3,0.3,6,1.1,2,4,9.4,2.2,,,,,,,,,,,,,,,,,,,,,,,,,,,,,,,,,,,,,,,,,,,,,,,,,,,,,NONE,711,2204C2
5233285,BQ10-96,,,LARE003S1,19781025,LARE003+,NURE sample,,,1,,NURE Midwest,750,,,,silt,NAD27,,dry,,dry,other,dry,dry,391,,flat,farm,,,deciduous,,,,32.1357,-93.4957,33094SWE3,33094,33094SW,f22081,11140206,NURE,Shreveport,STRM-SED-DRY,Sediment,Stream,Dry,150,<110oC,"Original NURE code was 50, but stream was dry",LARE003S1,,,LARE003S1,,,,000,5,,,,,,,,,,,,unknown,overcast,moderate,,,,,,,,,,,,,,,,,,,,,,,,,,,,,,,,,,,,,,,,,,,,,,,,,,,,,,,,,,,,,,,,,,,,,,,,,,,,,,,,,,,,,,,,,T03005340,0.34,15,0.36,68,4.6,16,40,100,15,5.7,120,,250,-1,0.8,6.5,480,40,82,30,6.7,1.5,0.7,3,0.3,6,1.3,-1,-2,12,3.3,,,,,,,,,,,,,,,,,,,,,,,,,,,,,,,,,,,,,,,,,,,,,,,,,,,,,NONE,710,2204C2
5257198,BQ10-99,,,LALA008S1,19780924,LALA008+,NURE sample,,,1,,NURE Midwest,50,,,,sand,NAD27,,4-8',,0.5 - 1.0',brown-clear,low,slow,391,,low,,,,deciduous,,,,31.5653,-92.2378,32094NEG4,32094,32094NE,f22059,08040304,NURE,Alexandria,STRM-SED-WET,Sediment,Stream,Wet,150,<110oC,,LALA008S1,,,LALA008S1,,,,000,5,,,,,0.24,,,24,6.6,60,,unknown,sunny/clear,moderate,,,,,,,,,,,,,,,,,,,,,,,,,,,,,,,,,,,,,,,,,,,,,,,,,,,,,,,,,,,,,,,,,,,,,,,,,,,,,,,,,,,,,,,,,T03005340,-0.02,0.3,-0.1,-20,-0.2,-5,-10,-100,-0.5,0.6,-5,,-100,-1,-0.1,-0.5,77,3,4,12,0.4,-0.5,-0.5,-2,-0.1,1,-0.5,-1,-2,0.7,0.3,,,,,,,,,,,,,,,,,,,,,,,,,,,,,,,,,,,,,,,,,,,,,,,,,,,,,NONE,713,2205C2
5260237,BQ11-303,,,MOSH025S1,19781211,MOSH025,NURE sample,,,1,,NURE Midwest,750,,,,silt,NAD27,,dry,,dry,other,dry,dry,376,,low,,,,deciduous,,,,36.9873,-91.4423,37092NWE1,37092,37092NW,f29203,11010011,NURE,Poplar Bluff,STRM-SED-DRY,Sediment,Stream,Dry,150,<110oC,"Original NURE code was 50, but stream was dry",MOSH025S1,,,MOSH025S1,,,,000,5,,,,,,,,,,,,eroding,sunny/clear,moderate,,,,,,,,,,,,,,,,,,,,,,,,,,,,,,,,,,,,,,,,,,,,,,,,,,,,,,,,,,,,,,,,,,,,,,,,,,,,,,,,,,,,,,,,,T03005350,0.24,7.1,0.46,62,1.6,9,17,-100,7,1.4,50,,580,-1,0.8,2.9,390,31,73,-10,4.9,0.9,0.7,3,0.4,16,1.7,1,-2,10,4.3,,,,,1.95,,,0.2,,,-0.01,,,,,,60,,,,,,-1.1,1.7,15,35,,0.3,440,,,,,,,,7.4,,4,,,,,14,,,,,,,,4,"SR1, SR2",654,2908C2
5260242,BQ11-305,,,MOSH030S1,19781212,MOSH030,NURE sample,,,1,,NURE Midwest,750,,,,silt,NAD27,,dry,,dry,other,dry,dry,376,,low,,,,conifers,,,,36.9285,-91.3871,37092NWE1,37092,37092NW,f29203,11010011,NURE,Poplar Bluff,STRM-SED-DRY,Sediment,Stream,Dry,150,<110oC,"Original NURE code was 50, but stream was dry",MOSH030S1,,,MOSH030S1,,,,000,5,,,,,,,,,,,,eroding,sunny/clear,moderate,,,,,,,,,,,,,,,,,,,,,,,,,,,,,,,,,,,,,,,,,,,,,,,,,,,,,,,,,,,,,,,,,,,,,,,,,,,,,,,,,,,,,,,,,T03005350,0.18,6.4,0.45,57,1.4,13,19,-100,6.6,5.9,62,,530,-1,0.8,2.9,450,34,76,14,5.3,0.9,0.8,3,0.4,13,1.4,1,-2,9,4,,,,,2.17,,,0.16,,,-0.01,,,,,,78,,,,,,9,1.2,14,43,,0.6,1120,,,,,,,,3,,7,,,,,13,,,,,5,,,4,"SR1, SR2",654,2908C2
5260192,BQ11-310,,,MORI060S1,19780629,MORI060D,NURE sample,R1,first,2,,NURE Midwest,750,,,,silt,NAD27,,dry,,dry,other,dry,dry,359,,gentle,,,,deciduous,,,,36.5538,-91.0082,37092NWH4,37092,37092NW,f29181,11010009,NURE,Poplar Bluff,STRM-SED-DRY,Sediment,Stream,Dry,150,<110oC,"Original NURE code was 50, but stream was dry",MORI060S1,,,MORI060S1,,,,000,5,,,,,,,,,,,,unknown,sunny/clear,moderate,,,,,,,,,,,,,,,,,,,,,,,,,,,,,,,,,,,,,,,,,,,,,,,,,,,,,,,,,,,,,,,,,,,,,,,,,,,,,,,,,,,,,,,,,T03005350,0.13,7.2,0.42,69,3.1,-5,20,-100,19,2.3,48,,400,-1,0.9,4.2,230,24,39,21,2.8,0.6,-0.5,2,0.1,12,1.3,2,-2,8.9,5,,,,,2.66,,,0.1,,,-0.01,,,,,,35,,,,,,-0.6,-1,8,18,,0.3,,,,,,,,,5.4,,2,,,,,9,,60,,,,,,4.8,"SR1, SR2",639,2908C2
5260183,BQ11-312,,,MORI051S1,19780629,MORI051D,NURE sample,R1,first,2,,NURE Midwest,750,,,,cobbles,NAD27,,dry,,dry,other,dry,dry,353,,low,farm,,,brush,,,,36.6521,-90.7629,37092NEB3,37092,37092NE,f29181,11010008,NURE,Poplar Bluff,STRM-SED-DRY,Sediment,Stream,Dry,150,<110oC,"Original NURE code was 50, but stream was dry",MORI051S1,,,MORI051S1,,,,000,5,,,,,,,,,,,,unknown,sunny/clear,moderate,,,,,,,,,,,,,,,,,,,,,,,,,,,,,,,,,,,,,,,,,,,,,,,,,,,,,,,,,,,,,,,,,,,,,,,,,,,,,,,,,,,,,,,,,T03005350,0.21,7.3,0.4,63,2.6,9,13,-100,31,6.5,53,,350,1,0.8,2.4,340,26,63,-10,4.6,1,0.6,3,0.3,17,1.2,-1,-2,8.7,3.2,,,3.08,,2.17,,,0.18,,,-0.01,,,,,,42,,,,,,,1.2,11,21,,0.3,500,,,,,,,,5.4,,2,,,,,8,,50,,,3,,,3.2,"SR1, SR2",639,2908C2
5260234,BQ11-313,,,MOSH014S1,19781209,MOSH014D,NURE sample,R1,first,2,,NURE Midwest,50,,,,silt,NAD27,,4-8',,1 - 2',clear,low,stagnant,376,,low,,,,deciduous,,,,36.9118,-91.594,37092NWD1,37092,37092NW,f29203,11010011,NURE,Poplar Bluff,STRM-SED-WET,Sediment,Stream,Wet,150,<110oC,,MOSH014S1,,,MOSH014S1,,,,000,5,,,,,0.3,,,5,6.8,40,,eroding,sunny/clear,moderate,,,,,,,,,,,,,,,,,,,,,,,,,,,,,,,,,,,,,,,,,,,,,,,,,,,,,,,,,,,,,,,,,,,,,,,,,,,,,,,,,,,,,,,,,T03005350,0.25,5.9,0.47,63,1.4,10,14,-100,5.7,4.5,64,,550,-1,0.8,2.3,660,42,80,15,7.2,1.3,0.9,3,0.3,18,1.6,1,2,10,4.1,,,,,1.42,,,0.2,,,-0.01,,,,,,55,,,,,,-0.7,,21,42,,0.5,1220,,,,,,,,5.4,,6,,,,,8,,10,,,-1.2,,,3.5,"SR1, SR2",654,2908C2
5260229,BQ11-314,,,MOSH009S1,19781209,MOSH009,NURE sample,,,1,,NURE Midwest,750,,,,pebbles,NAD27,,dry,,dry,other,dry,dry,376,,low,,,,grass,,,,36.9899,-91.5313,37092NWD1,37092,37092NW,f29203,11010011,NURE,Poplar Bluff,STRM-SED-DRY,Sediment,Stream,Dry,150,<110oC,"Original NURE code was 50, but stream was dry",MOSH009S1,,,MOSH009S1,,,,000,5,,,,,,,,,,,,eroding,sunny/clear,moderate,,,,,,,,,,,,,,,,,,,,,,,,,,,,,,,,,,,,,,,,,,,,,,,,,,,,,,,,,,,,,,,,,,,,,,,,,,,,,,,,,,,,,,,,,T03005350,0.13,4.9,0.26,51,2.2,23,17,-100,14,2.3,37,,370,1,0.9,2,290,19,55,-10,3.4,0.6,-0.5,-2,0.3,13,0.9,-1,-2,7.1,3.3,,,,,,,,,,,-0.01,,,,,,,,,,,,4.3,,,31,,,1150,,,,,,,,0.2,,,,,,,,,20,,,,,,6.4,"SR1, SR2",654,2908C2
5263463,BQ11-317,,,MOPE010S1,19781024,MOPE010,NURE sample,,,1,,NURE Midwest,750,,,,sand,NAD27,,dry,,dry,other,dry,dry,387,,low,farm,,,grass,,,,36.2768,-89.7861,37090SWB2,37090,37090SW,f29155,08020204,NURE,Dyersburg,STRM-SED-DRY,Sediment,Stream,Dry,150,<110oC,"Original NURE code was 50, but stream was dry",MOPE010S1,,,MOPE010S1,,,,000,5,,,,,,,,,,,,unknown,sunny/clear,moderate,,,,,,,,,,,,,,,,,,,,,,,,,,,,,,,,,,,,,,,,,,,,,,,,,,,,,,,,,,,,,,,,,,,,,,,,,,,,,,,,,,,,,,,,,T03005350,0.91,7.6,0.28,55,2.2,13,26,-100,12,1.9,89,,270,-1,1.1,3.5,750,31,58,15,5.1,1.2,0.6,2,0.3,8,1.1,-1,-2,8.5,2.9,,,4.4,,2.07,,,0.81,,,0.015,,,,,,50,,,,,,,1,6,23,,0.3,,,,,,,,,6.5,,3,,,,,8,,60,,,1.8,,,2.9,"SR1, SR2",638,2908C2
5263473,BQ11-319,,,MOPE020S1,19781024,MOPE020,NURE sample,,,1,,NURE Midwest,750,,,,sand,NAD27,,dry,,dry,other,dry,dry,387,,low,farm,,,grass,,,,36.1119,-89.9272,37090SWA4,37090,37090SW,f29155,08020204,NURE,Dyersburg,STRM-SED-DRY,Sediment,Stream,Dry,150,<110oC,"Original NURE code was 50, but stream was dry",MOPE020S1,,,MOPE020S1,,,,000,5,,,,,,,,,,,,unknown,sunny/clear,moderate,,,,,,,,,,,,,,,,,,,,,,,,,,,,,,,,,,,,,,,,,,,,,,,,,,,,,,,,,,,,,,,,,,,,,,,,,,,,,,,,,,,,,,,,,T03005350,0.82,9.4,0.33,65,2.3,10,28,-100,10,4.2,100,,190,-1,1,4.6,770,34,71,25,5.7,1.2,0.8,2,0.4,8,1.1,-1,3,10,3.7,,,4.43,,1.94,,,0.69,,,-0.01,,,,,,56,,,,,,,-1,5,25,,0.3,480,,,,,,,,7.2,,3,,,,,8,,70,,,1.6,,,3.1,"SR1, SR2",638,2908C2
5263485,BQ11-321,,,MOPE032S1,19781027,MOPE032,NURE sample,,,1,,NURE Midwest,750,,,,sand,NAD27,,dry,,dry,other,dry,dry,387,,low,farm,,,grass,,,,36.3726,-89.7666,37090SWB2,37090,37090SW,f29155,08020204,NURE,Dyersburg,STRM-SED-DRY,Sediment,Stream,Dry,150,<110oC,"Original NURE code was 50, but stream was dry",MOPE032S1,,,MOPE032S1,,,,000,5,,,,,,,,,,,,unknown,sunny/clear,moderate,,,,,,,,,,,,,,,,,,,,,,,,,,,,,,,,,,,,,,,,,,,,,,,,,,,,,,,,,,,,,,,,,,,,,,,,,,,,,,,,,,,,,,,,,T03005350,0.67,12,0.34,68,4.3,10,26,150,9.1,2.5,110,,300,-1,1,5.6,960,38,75,24,6,1.2,0.7,2,0.3,7,1.2,2,4,11,3.3,,,5.62,,3.88,,,0.55,,,-0.01,,,,,,65,,,,,,,2.2,7,32,,0.3,410,,,,,,,,9.6,,4,,,,,10,,100,,,2.2,,,2.9,"SR1, SR2",638,2908C2
5260230,BQ11-323,,,MOSH010S1,19781209,MOSH010,NURE sample,,,1,,NURE Midwest,750,,,,silt,NAD27,,dry,,dry,other,dry,dry,376,,low,,,,deciduous,,,,36.9605,-91.5826,37092NWD1,37092,37092NW,f29203,11010011,NURE,Poplar Bluff,STRM-SED-DRY,Sediment,Stream,Dry,150,<110oC,"Original NURE code was 50, but stream was dry",MOSH010S1,,,MOSH010S1,,,,000,5,,,,,,,,,,,,eroding,sunny/clear,dense,,,,,,,,,,,,,,,,,,,,,,,,,,,,,,,,,,,,,,,,,,,,,,,,,,,,,,,,,,,,,,,,,,,,,,,,,,,,,,,,,,,,,,,,,T03005350,0.15,5,0.42,58,1.4,7,-10,-100,7.5,2.6,44,,570,1,0.8,2,330,26,53,11,3.9,0.7,0.6,3,0.3,16,1.5,1,-2,8.3,3.6,,,,,1.44,,,0.12,,,-0.01,,,,,,39,,,,,,,-1,12,21,,0.3,360,,,,,,,,2.9,,2,,,,,7,,,,,2,,,3.3,"SR1, SR2",654,2908C2
5263447,BQ11-324,,,MONE051S1,19781030,MONE051D,NURE sample,R1,first,2,,NURE Midwest,50,,,,organic,NAD27,,4-8',,1 - 2',brown-clear,low,mod,387,,low,"dump, farm",,,grass,,,,36.8401,-89.6186,37090NWD2,37090,37090NW,f29143,08020204,NURE,Dyersburg,STRM-SED-WET,Sediment,Stream,Wet,150,<110oC,,MONE051S1,,,MONE051S1,,,,000,5,,,,,3.8,,,18,7.9,230,,unknown,sunny/clear,moderate,,,,,,,,,,,,,,,,,,,,,,,,,,,,,,,,,,,,,,,,,,,,,,,,,,,,,,,,,,,,,,,,,,,,,,,,,,,,,,,,,,,,,,,,,T03005350,1,6,0.36,78,2.3,6,13,-100,6.9,1.7,52,,700,-1,0.6,2.1,920,44,85,14,5.9,1,0.7,3,0.5,20,1.1,1,-2,11,2.8,,,3.58,,2.45,,,0.85,,,-0.01,,,,,,67,,,,,,,0.9,12,35,,0.3,1010,,,,,,,,4.5,,4,,,,,12,,50,,,3.6,,,2.9,"SR1, SR2",638,2908C2
5263385,BQ11-326,,,MOMS027S1,19781101,MOMS027,NURE sample,,,1,,NURE Midwest,50,,,,sand,NAD27,,8-16',,2 - 4',brown-clear,normal,slow,385,,flat,farm,,,grass,,,,36.7844,-89.4208,37090NWE2,37090,37090NW,f29133,08020201,NURE,Dyersburg,STRM-SED-WET,Sediment,Stream,Wet,150,<110oC,,MOMS027S1,,,MOMS027S1,,,,000,5,,,,,1.3,,,14,8.3,180,,depositing,sunny/clear,moderate,,,,,,,,,,,,,,,,,,,,,,,,,,,,,,,,,,,,,,,,,,,,,,,,,,,,,,,,,,,,,,,,,,,,,,,,,,,,,,,,,,,,,,,,,T03005350,1.2,4.5,0.27,66,1.3,5,-10,-100,2.5,-0.5,40,,350,-1,0.4,1,690,28,54,-10,4.1,0.6,-0.5,-2,0.3,13,0.8,-1,-2,7.7,1.8,,,3.54,,1.69,,,1.08,,,-0.01,,,,,,74,,,,,,,3.1,9,25,,0.3,400,,,,,,,,4.3,,4,,,,,7,,30,,,,,,1.6,"SR1, SR2",638,2908C2
5262997,BQ11-327,,,MOST037S1,19781127,MOST037,NURE sample,,,1,,NURE Midwest,50,,,,clay,NAD27,,>16',,2 - 4',cloudy,high,slow,382,,flat,farm,,,brush,,,,37.0673,-89.7358,38090SWC4,38090,38090SW,f29201,08020204,NURE,Paducah,STRM-SED-WET,Sediment,Stream,Wet,150,<110oC,,MOST037S1,,,MOST037S1,,,,000,5,,,,,0.44,,,,7.2,90,,unknown,overcast,moderate,,,,,,,,,,,,,,,,,,,,,,,,,,,,,,,,,,,,,,,,,,,,,,,,,,,,,,,,,,,,,,,,,,,,,,,,,,,,,,,,,,,,,,,,,T03005350,0.68,9.2,0.41,60,2.4,11,19,-100,9.1,6.5,90,,240,-1,1,3.5,670,36,73,27,6.1,1.2,0.8,3,0.4,9,1.2,1,2,10,3.4,,,,,2.37,,,0.58,,,-0.01,,,,,,54,,,,,,,1.4,7,30,,0.4,990,,,,,,,,7.7,,4,,,,,9,,70,,,3.5,,,3.1,"SR1, SR2",637,2908C2
5260226,BQ11-330,,,MOSH006S1,19781208,MOSH006,NURE sample,,,1,,NURE Midwest,750,,,,silt,NAD27,,dry,,dry,other,dry,dry,376,,low,,,,deciduous,,,,36.9011,-91.5212,37092NWD1,37092,37092NW,f29203,11010011,NURE,Poplar Bluff,STRM-SED-DRY,Sediment,Stream,Dry,150,<110oC,"Original NURE code was 50, but stream was dry",MOSH006S1,,,MOSH006S1,,,,000,5,,,,,,,,,,,,eroding,sunny/clear,moderate,,,,,,,,,,,,,,,,,,,,,,,,,,,,,,,,,,,,,,,,,,,,,,,,,,,,,,,,,,,,,,,,,,,,,,,,,,,,,,,,,,,,,,,,,T03005350,0.23,7.3,0.5,51,1.7,11,13,-100,7.5,4.2,77,,400,-1,0.9,3.3,520,41,84,22,6,1.1,0.9,3,0.4,12,1.6,3,-2,10,4.1,,,,,1.43,,,0.2,,,-0.01,,,,,,101,,,,,,-0.8,2.3,12,33,,0.2,1040,,,,,,,,5.8,,6,,,,,8,,50,,,,,,3.7,"SR1, SR2",654,2908C2
5259921,BQ11-332,,,MOBL070S1,19780628,MOBL070,NURE sample,,,1,,NURE Midwest,50,,,,sand,NAD27,,>16',,2 - 4',muddy,low,slow,354,,flat,farm,,,grass,,,,36.5624,-90.4469,37092NEE4,37092,37092NE,f29023,11010007,NURE,Poplar Bluff,STRM-SED-WET,Sediment,Stream,Wet,150,<110oC,,MOBL070S1,,,MOBL070S1,,,,000,11,,,,,3.2,,,39,8.8,390,,depositing,sunny/clear,moderate,,,,,,,,,,,,,,,,,,,,,,,,,,,,,,,,,,,,,,,,,,,,,,,,,,,,,,,,,,,,,,,,,,,,,,,,,,,,,,,,,,,,,,,,,T03005350,0.69,7.4,0.39,54,2.2,13,18,-100,8.7,1,65,,630,-1,0.8,2.7,590,43,85,24,6.7,1.1,0.9,3,0.4,17,1.2,1,-2,11,3.4,,,3.79,,1.92,,,0.57,,,-0.01,,,,,,76,,,,,,-0.6,,15,34,,0.3,900,,,,,,,,5.2,,4,,,,,9,,50,,,3.3,,,3,"SR1, SR2",639,2908C2
5262996,BQ11-333,,,MOST036S1,19781127,MOST036,NURE sample,,,1,,NURE Midwest,50,,,,other,NAD27,,>16',,2 - 4',cloudy,high,slow,382,,flat,farm,,,brush,,,,37.0933,-89.6885,38090SWC4,38090,38090SW,f29201,08020204,NURE,Paducah,STRM-SED-WET,Sediment,Stream,Wet,150,<110oC,,MOST036S1,,,MOST036S1,,,,000,5,,,,,0.4,,,8,7.3,50,,unknown,overcast,moderate,,,,,,,,,,,,,,,,,,,,,,,,,,,,,,,,,,,,,,,,,,,,,,,,,,,,,,,,,,,,,,,,,,,,,,,,,,,,,,,,,,,,,,,,,T03005350,1,6.9,0.37,64,1.9,7,13,-100,6,1.5,69,,570,-1,0.8,2.4,750,35,72,15,5.6,1.2,0.7,3,0.4,15,1.2,-1,2,9.4,3,,,,,2.62,,,1.3,,,-0.01,,,,,,95,,,,,,,1.2,16,41,,0.5,,,,,,,,,4.9,,6,,,,,9,,70,,,5.3,,,2.7,"SR1, SR2",637,2908C2
5259978,BQ11-335,,,MODU009S1,19781022,MODU009,NURE sample,,,1,,NURE Midwest,50,,,,clay,NAD27,,>16',,2 - 4',cloudy,normal,slow,385,,flat,farm,,,other,,,,36.1858,-90.1911,37092SEG3,37092,37092SE,f29069,08020203,NURE,Poplar Bluff,STRM-SED-WET,Sediment,Stream,Wet,150,<110oC,,MODU009S1,,,MODU009S1,,,,000,7,,,,,2.3,,,21,7.9,290,,depositing,sunny/clear,moderate,,,,,,,,,,,,,,,,,,,,,,,,,,,,,,,,,,,,,,,,,,,,,,,,,,,,,,,,,,,,,,,,,,,,,,,,,,,,,,,,,,,,,,,,,T03005350,1.1,8.6,0.56,170,3.9,10,21,-100,13,0.8,52,,1100,-1,0.6,1.7,950,68,140,25,10,1.6,1.1,4,0.6,35,1.5,1,-2,19,3.8,,,5,,3.28,,,1.32,,,-0.01,,,,,,95,,,,,,,-1,,49,,0.3,1520,,,,,,,,6.4,,5,,,,,15,8600,100,,,4.5,,,3.3,"SR1, SR2",638,2908C2
5261181,BQ11-336,,,MOSH075S1,19781213,MOSH075,NURE sample,,,1,,NURE Midwest,50,,,,pebbles,NAD27,,4-8',,0.5 - 1.0',clear,normal,mod,376,,low,,,,deciduous,,,,37.1107,-91.2475,38092SWG4,38092,38092SW,f29203,11010008,NURE,Rolla,STRM-SED-WET,Sediment,Stream,Wet,150,<110oC,,MOSH075S1,,,MOSH075S1,,,,000,5,,,,,2.4,,,5,7.9,250,,eroding,sunny/clear,moderate,,,,,,,,,,,,,,,,,,,,,,,,,,,,,,,,,,,,,,,,,,,,,,,,,,,,,,,,,,,,,,,,,,,,,,,,,,,,,,,,,,,,,,,,,T03005350,0.06,4.8,0.19,36,2.1,22,23,-100,30,3.4,36,,570,1,3.4,2.2,320,28,78,13,5.1,0.8,0.7,3,0.4,18,0.8,2,3,6.3,2.5,,,1.91,,1.63,,,0.07,,,-0.01,,,,,,48,,,,,,9.2,0.9,12,19,,0.3,1660,,,,,,,,3.2,,3,,,,,5,2000,20,,,1.5,,,2.1,"SR1, SR2",655,2908C2
5260234,BQ11-339,,,MOSH014S1,19781209,MOSH014,NURE sample,R2,BQ11-313,2,,NURE Midwest,50,,,,silt,NAD27,,4-8',,1 - 2',clear,low,stagnant,376,,low,,,,deciduous,,,,36.9118,-91.594,37092NWD1,37092,37092NW,f29203,11010011,NURE,Poplar Bluff,STRM-SED-WET,Sediment,Stream,Wet,150,<110oC,,MOSH014S1,,,MOSH014S1,,,,000,5,,,,,0.3,,,5,6.8,40,,eroding,sunny/clear,moderate,,,,,,,,,,,,,,,,,,,,,,,,,,,,,,,,,,,,,,,,,,,,,,,,,,,,,,,,,,,,,,,,,,,,,,,,,,,,,,,,,,,,,,,,,T03005350,0.28,6.3,0.49,57,1.4,11,17,-100,6.1,4.9,66,,530,-1,0.8,2.7,700,44,88,25,6.9,1.2,1,4,0.6,17,1.5,-1,-2,10,4.3,,,,,1.42,,,0.2,,,-0.01,,,,,,55,,,,,,-0.7,,21,42,,0.5,1220,,,,,,,,5.4,,6,,,,,8,,10,,,-1.2,,,3.5,"SR1, SR2",654,2908C2
5259943,BQ11-340,,,MOCT022S1,19780529,MOCT022,NURE sample,,,1,,NURE Midwest,50,,,,organic,NAD27,,2-4',,0.5 - 1.0',brown-clear,low,slow,298,,low,farm,,,deciduous,,,,36.9473,-90.8514,37092NEB1,37092,37092NE,f29035,11010008,NURE,Poplar Bluff,STRM-SED-WET,Sediment,Stream,Wet,150,<110oC,,MOCT022S1,,,MOCT022S1,,,,000,10,,,,,1.38,,,17,7.8,105,,eroding,sunny/clear,moderate,,,,,,,,,,,,,,,,,,,,,,,,,,,,,,,,,,,,,,,,,,,,,,,,,,,,,,,,,,,,,,,,,,,,,,,,,,,,,,,,,,,,,,,,,T03005350,0.09,2.8,0.14,25,1.2,7,13,-100,19,2,16,,240,1,0.6,1.1,120,12,25,14,2,-0.5,-0.5,-2,0.1,8,-0.5,-1,-2,3.8,2.3,,,1.41,,1.31,,,0.07,,,-0.01,,,,,,24,,,,,,,,6,10,,0.2,,,,,,,,,2.5,,10,,,,,3,1600,20,,,1.1,,,2,"SR1, SR2",639,2908C2
5263458,BQ11-341,,,MOPE005S1,19781023,MOPE005,NURE sample,,,1,,NURE Midwest,750,,,,sand,NAD27,,dry,,dry,other,dry,dry,387,,low,farm,,,grass,,,,36.2941,-89.8817,37090SWA2,37090,37090SW,f29155,08020204,NURE,Dyersburg,STRM-SED-DRY,Sediment,Stream,Dry,150,<110oC,"Original NURE code was 50, but stream was dry",MOPE005S1,,,MOPE005S1,,,,000,5,,,,,,,,,,,,unknown,sunny/clear,moderate,,,,,,,,,,,,,,,,,,,,,,,,,,,,,,,,,,,,,,,,,,,,,,,,,,,,,,,,,,,,,,,,,,,,,,,,,,,,,,,,,,,,,,,,,T03005350,0.73,10,0.35,80,2.9,12,25,-100,12,2.7,98,,390,1,1,4.9,780,39,79,29,6.1,1.1,0.8,3,0.3,11,1.2,-1,3,11,3.9,,,5.04,,2.4,,,0.62,,,-0.01,,,,,,54,,,,,,,1.2,8,30,,0.3,580,,,,,,,,7.9,,3,,,,,7,,80,,,1.7,,,3,"SR1, SR2",638,2908C2
5261121,BQ11-344,,,MOSG038S1,19781130,MOSG038,NURE sample,,,1,,NURE Midwest,50,,,,pebbles,NAD27,,8-16',,0.5 - 1.0',clear,normal,mod,376,,low,,,,deciduous,,,,37.7517,-90.2278,38092NEG2,38092,38092NE,f29186,07140105,NURE,Rolla,STRM-SED-WET,Sediment,Stream,Wet,150,<110oC,,MOSG038S1,,,MOSG038S1,,,,000,5,,,,,1.5,,,5,8.3,140,,eroding,sunny/clear,moderate,,,,,,,,,,,,,,,,,,,,,,,,,,,,,,,,,,,,,,,,,,,,,,,,,,,,,,,,,,,,,,,,,,,,,,,,,,,,,,,,,,,,,,,,,T03005350,0.09,2.2,0.1,100,0.9,6,-10,-100,4.2,3.6,33,,460,-1,0.3,0.8,300,18,48,11,3.7,0.8,0.5,2,0.3,11,-0.5,-1,-2,3.4,2,,,1.19,,0.78,,,0.06,,,-0.01,,,,,,36,,,,,,2.9,,11,,,0.3,590,,,,,,,,1.7,,2,,,,,3,1100,10,,,,,,1.9,"SR1, SR2",636,2903C2
5260192,BQ11-345,,,MORI060S1,19780629,MORI060,NURE sample,R2,BQ11-310,2,,NURE Midwest,750,,,,silt,NAD27,,dry,,dry,other,dry,dry,359,,gentle,,,,deciduous,,,,36.5538,-91.0082,37092NWH4,37092,37092NW,f29181,11010009,NURE,Poplar Bluff,STRM-SED-DRY,Sediment,Stream,Dry,150,<110oC,"Original NURE code was 50, but stream was dry",MORI060S1,,,MORI060S1,,,,000,5,,,,,,,,,,,,unknown,sunny/clear,moderate,,,,,,,,,,,,,,,,,,,,,,,,,,,,,,,,,,,,,,,,,,,,,,,,,,,,,,,,,,,,,,,,,,,,,,,,,,,,,,,,,,,,,,,,,T03005350,0.14,7.1,0.41,64,3,-5,17,-100,20,2.5,48,,350,2,1,4.1,240,24,40,15,2.8,0.5,-0.5,2,0.2,11,1.5,1,3,9.1,5.1,,,,,2.66,,,0.1,,,-0.01,,,,,,35,,,,,,-0.6,-1,8,18,,0.3,,,,,,,,,5.4,,2,,,,,9,,60,,,,,,4.8,"SR1, SR2",639,2908C2
5263464,BQ11-348,,,MOPE011S1,19781024,MOPE011,NURE sample,,,1,,NURE Midwest,750,,,,sand,NAD27,,dry,,dry,other,dry,dry,387,,low,"farm, dump",,,grass,,,,36.2679,-89.7427,37090SWC2,37090,37090SW,f29155,08020204,NURE,Dyersburg,STRM-SED-DRY,Sediment,Stream,Dry,150,<110oC,"Original NURE code was 50, but stream was dry",MOPE011S1,,,MOPE011S1,,,,000,5,,,,,,,,,,,,unknown,sunny/clear,moderate,,,,,,,,,,,,,,,,,,,,,,,,,,,,,,,,,,,,,,,,,,,,,,,,,,,,,,,,,,,,,,,,,,,,,,,,,,,,,,,,,,,,,,,,,T03005350,0.87,10,0.27,59,2.6,14,29,110,14,3.3,92,,180,-1,1,4.4,790,33,65,20,5.5,1.4,0.7,2,0.3,5,1,-1,-2,8.6,3.3,,,4.74,,1.98,,,0.71,,,-0.01,,,,,,-20,,,,,,,1.2,,23,,0.2,430,,,,,,,,6.6,,,,,,,6,,70,,,,,,2.9,"SR1, SR2",638,2908C2
5263366,BQ11-353,,,MOMS006S1,19781030,MOMS006,NURE sample,,,1,,NURE Midwest,50,,,,organic,NAD27,,4-8',,1 - 2',cloudy,low,slow,387,,low,dump,,,grass,,,,36.8218,-89.3761,37090NWE2,37090,37090NW,f29133,08020201,NURE,Dyersburg,STRM-SED-WET,Sediment,Stream,Wet,150,<110oC,,MOMS006S1,,,MOMS006S1,,,,000,5,,,,,1.7,,,17,8,180,,unknown,sunny/clear,moderate,,,,,,,,,,,,,,,,,,,,,,,,,,,,,,,,,,,,,,,,,,,,,,,,,,,,,,,,,,,,,,,,,,,,,,,,,,,,,,,,,,,,,,,,,T03005350,1.2,3.5,0.17,35,1.3,6,11,-100,3.4,0.7,48,,250,-1,0.4,0.9,870,19,38,12,2.9,0.7,-0.5,-2,0.2,6,-0.5,-1,-2,4.4,1.2,,,,,1.39,,,1.57,,,0.025,,,,,,38,,,,,,9.4,0.9,4,14,,,900,,,,,,,,2.6,,1,,,,,5,3300,30,,,,,,1.1,"SR1, SR2",638,2908C2
5260231,BQ11-354,,,MOSH011S1,19781209,MOSH011,NURE sample,,,1,,NURE Midwest,750,,,,pebbles,NAD27,,dry,,dry,other,dry,dry,376,,low,,,,deciduous,,,,36.9536,-91.6026,37092NWD1,37092,37092NW,f29203,11010011,NURE,Poplar Bluff,STRM-SED-DRY,Sediment,Stream,Dry,150,<110oC,"Original NURE code was 50, but stream was dry",MOSH011S1,,,MOSH011S1,,,,000,5,,,,,,,,,,,,eroding,sunny/clear,moderate,,,,,,,,,,,,,,,,,,,,,,,,,,,,,,,,,,,,,,,,,,,,,,,,,,,,,,,,,,,,,,,,,,,,,,,,,,,,,,,,,,,,,,,,,T03005350,0.32,7.1,0.46,59,1.8,13,11,-100,8.6,3.5,76,,410,-1,0.9,2.9,570,42,86,25,6.7,1.2,0.9,3,0.5,15,1.5,2,-2,10,4.1,,,,,1.8,,,0.28,,,0.019,,,,,,77,,,,,,-0.6,1,13,38,,0.4,1050,,,,,,,,6.2,,5,,,,,9,,10,,,3.8,,,4.1,"SR1, SR2",654,2908C2
5263448,BQ11-358,,,MONE052S1,19781030,MONE052D,NURE sample,R1,first,2,,NURE Midwest,750,,,,sand,NAD27,,dry,,dry,other,dry,dry,387,,low,,,,grass,,,,36.8469,-89.6971,37090NWC2,37090,37090NW,f29143,08020204,NURE,Dyersburg,STRM-SED-DRY,Sediment,Stream,Dry,150,<110oC,"Original NURE code was 50, but stream was dry",MONE052S1,,,MONE052S1,,,,000,5,,,,,,,,,,,,unknown,sunny/clear,moderate,,,,,,,,,,,,,,,,,,,,,,,,,,,,,,,,,,,,,,,,,,,,,,,,,,,,,,,,,,,,,,,,,,,,,,,,,,,,,,,,,,,,,,,,,T03005350,1,8.2,0.31,74,2.4,8,22,-100,49,11,74,,440,-1,1,3,770,34,69,37,5.7,1.1,0.6,3,0.4,11,0.9,2,-2,8.8,3.1,,,4.06,,2.32,,,0.71,,,-0.01,,,,,,56,,,,,,5,,8,33,,0.4,320,,,,,,,,7.4,,6,,,,,5,3100,60,,,2.6,,,2.6,"SR1, SR2",638,2908C2
5260232,BQ11-359,,,MOSH012S1,19781209,MOSH012,NURE sample,,,1,,NURE Midwest,50,,,,silt,NAD27,,4-8',,1 - 2',muddy,low,stagnant,376,,low,,,,deciduous,,,,36.9369,-91.6392,37092NWC1,37092,37092NW,f29203,11010011,NURE,Poplar Bluff,STRM-SED-WET,Sediment,Stream,Wet,150,<110oC,,MOSH012S1,,,MOSH012S1,,,,000,5,,,,,0.2,,,2,6.7,40,,eroding,sunny/clear,moderate,,,,,,,,,,,,,,,,,,,,,,,,,,,,,,,,,,,,,,,,,,,,,,,,,,,,,,,,,,,,,,,,,,,,,,,,,,,,,,,,,,,,,,,,,T03005350,0.29,6.5,0.53,59,1.2,10,-10,-100,5.8,3.9,66,,550,-1,0.8,2.5,470,42,95,23,6.3,1.6,0.8,4,0.5,17,1.8,-1,-2,10,4.2,,,,,1.08,,,0.22,,,-0.01,,,,,,66,,,,,,-0.8,-1,14,35,,0.6,790,,,,,,,,2.6,,5,,,,,8,,,,,3.3,,,3.7,"SR1, SR2",655,2908C2
5259923,BQ11-361,,,MOBL072S1,19780630,MOBL072,NURE sample,,,1,,NURE Midwest,50,,,,silt,NAD27,,2-4',,1 - 2',muddy,low,stagnant,353,,flat,farm,,,brush,,,,36.6181,-90.3194,37092NEF4,37092,37092NE,f29023,11010007,NURE,Poplar Bluff,STRM-SED-WET,Sediment,Stream,Wet,150,<110oC,,MOBL072S1,,,MOBL072S1,,,,000,5,,,,,1.4,,,31,7.7,220,,unknown,sunny/clear,moderate,,,,,,,,,,,,,,,,,,,,,,,,,,,,,,,,,,,,,,,,,,,,,,,,,,,,,,,,,,,,,,,,,,,,,,,,,,,,,,,,,,,,,,,,,T03005350,0.5,5.9,0.3,50,2.3,20,20,-100,8.3,1.5,49,,360,-1,0.8,2.3,580,37,93,12,8.1,1.5,1,3,0.4,13,1.1,-1,-2,8.2,3.1,,,3.21,,2.65,,,0.46,,,0.024,,,,,,140,,,,,,,2,11,35,,0.5,1090,,,,,,,,5.9,,7,,,,,9,,40,,,3.8,,,2.7,"SR1, SR2",639,2908C2
5259917,BQ11-362,,,MOBL066S1,19780628,MOBL066,NURE sample,,,1,,NURE Midwest,50,,,,organic,NAD27,,8-16',,2 - 4',muddy,normal,stagnant,354,,low,farm,,,grass,,,,36.6223,-90.5382,37092NED4,37092,37092NE,f29023,11010008,NURE,Poplar Bluff,STRM-SED-WET,Sediment,Stream,Wet,150,<110oC,,MOBL066S1,,,MOBL066S1,,,,000,11,,,,,1,,,31,7.8,180,,depositing,sunny/clear,moderate,,,,,,,,,,,,,,,,,,,,,,,,,,,,,,,,,,,,,,,,,,,,,,,,,,,,,,,,,,,,,,,,,,,,,,,,,,,,,,,,,,,,,,,,,T03005350,1,4.4,0.27,53,1.2,5,-10,-100,3.1,0.8,57,,680,-1,0.6,1.6,670,37,73,15,5.2,1,0.6,2,0.3,20,0.9,-1,-2,9.4,2.9,,,3.38,,1.08,,,0.9,,,-0.01,,,,,,39,,,,,,,0.8,15,30,,0.2,310,,,,,,,,3.5,,4,,,,,10,,30,,,2.4,,,2.7,"SR1, SR2",639,2908C2
5263400,BQ11-365,,,MONE004S1,19781024,MONE004,NURE sample,,,1,,NURE Midwest,50,,,,clay,NAD27,,8-16',,1 - 2',clear,low,slow,385,,flat,farm,,,other,,,,36.4859,-89.6137,37090SWD1,37090,37090SW,f29143,08020204,NURE,Dyersburg,STRM-SED-WET,Sediment,Stream,Wet,150,<110oC,,MONE004S1,,,MONE004S1,,,,000,5,,,,,1.2,,,15,7.6,370,,unknown,sunny/clear,dense,,,,,,,,,,,,,,,,,,,,,,,,,,,,,,,,,,,,,,,,,,,,,,,,,,,,,,,,,,,,,,,,,,,,,,,,,,,,,,,,,,,,,,,,,T03005350,1,5.8,0.27,54,1.5,8,18,-100,4.5,2.2,75,,340,-1,0.6,2.6,740,28,57,-10,4.6,0.9,0.6,2,0.3,10,0.9,-1,-2,7.3,2.5,,,,,1.3,,,0.12,,,-0.01,,,,,,33,,,,,,,2,8,22,,0.2,,,,,,,,,4.8,,4,,,,,9,,,,,1.7,,,2.5,"SR1, SR2",638,2908C2
5259932,BQ11-368,,,MOCT006S1,19780528,MOCT006,NURE sample,,,1,,NURE Midwest,750,,,,sand,NAD27,,dry,,dry,other,dry,dry,297,,low,,,,grass,,,,36.9498,-91.1397,37092NWG1,37092,37092NW,f29035,11010008,NURE,Poplar Bluff,STRM-SED-DRY,Sediment,Stream,Dry,150,<110oC,"Original NURE code was 50, but stream was dry",MOCT006S1,,,MOCT006S1,,,,000,5,,,,,,,,,,,,unknown,light rain,moderate,,,,,,,,,,,,,,,,,,,,,,,,,,,,,,,,,,,,,,,,,,,,,,,,,,,,,,,,,,,,,,,,,,,,,,,,,,,,,,,,,,,,,,,,,T03005350,0.12,4.3,0.26,34,1.1,10,13,-100,6.4,1.4,33,,400,-1,0.6,1.7,270,24,49,13,4,0.7,0.6,2,0.3,11,0.9,-1,-2,6,2.9,,,2.02,,1.79,,,0.1,,,-0.01,,,,,,66,,,,,,-0.6,1.2,11,27,,0.4,870,,,,,,,,4.9,,4,,,,,6,,20,,,4.8,,,2.6,"SR1, SR2",639,2908C2
5262984,BQ11-369,,,MOST018S1,19781122,MOST018,NURE sample,,,1,,NURE Midwest,50,,,,sand,NAD27,,8-16',,1 - 2',cloudy,normal,slow,382,,flat,farm,,,grass,,,,37.0503,-89.6566,38090SWC4,38090,38090SW,f29201,08020204,NURE,Paducah,STRM-SED-WET,Sediment,Stream,Wet,150,<110oC,,MOST018S1,,,MOST018S1,,,,000,5,,,,,1.85,,,8,7.2,200,,unknown,light rain,moderate,,,,,,,,,,,,,,,,,,,,,,,,,,,,,,,,,,,,,,,,,,,,,,,,,,,,,,,,,,,,,,,,,,,,,,,,,,,,,,,,,,,,,,,,,T03005350,0.83,2.4,0.13,26,1.1,9,16,-100,10,-0.5,53,,260,-1,0.4,1.1,680,16,28,-10,2.2,0.5,-0.5,-2,0.1,7,0.6,-1,-2,3.9,1.6,,,2.44,,1.14,,,0.73,,,-0.01,,,,,,14,,,,,,,-1,5,13,,0.1,240,,,,,,,,1.9,,2,,,,,3,,20,,,1,,,1.4,"SR1, SR2",637,2908C2
5259903,BQ11-373,,,MOBL052S1,19780626,MOBL052,NURE sample,,,1,,NURE Midwest,750,,,,sand,NAD27,,dry,,dry,other,dry,dry,296,,mod,dump,,,deciduous,,,,36.8849,-90.3158,37092NEF1,37092,37092NE,f29023,08020203,NURE,Poplar Bluff,STRM-SED-DRY,Sediment,Stream,Dry,150,<110oC,"Original NURE code was 50, but stream was dry",MOBL052S1,,,MOBL052S1,,,,000,5,,,,,,,,,,,,unknown,sunny/clear,dense,,,,,,,,,,,,,,,,,,,,,,,,,,,,,,,,,,,,,,,,,,,,,,,,,,,,,,,,,,,,,,,,,,,,,,,,,,,,,,,,,,,,,,,,,T03005350,0.34,6.8,0.38,70,3.7,37,21,-100,32,5.7,53,,480,2,1.4,2.3,480,26,87,13,4.7,0.9,0.7,3,0.4,17,1.2,-1,-2,10,3.7,,,3.12,,3.46,,,0.29,,,-0.01,,,,,,65,,,,,,2.3,0.9,13,20,,0.3,2470,,,,,,,,5,,4,,,,,9,,70,,,2.1,,,3.5,"SR1, SR2",639,2908C2
5263519,BQ11-375,,,MOSD056S1,19780627,MOSD056,NURE sample,,,1,,NURE Midwest,750,,,,organic,NAD27,,dry,,dry,other,dry,dry,298,,gentle,,,,brush,,,,36.8722,-89.8474,37090NWB2,37090,37090NW,f29207,08020204,NURE,Dyersburg,STRM-SED-DRY,Sediment,Stream,Dry,150,<110oC,"Original NURE code was 50, but stream was dry",MOSD056S1,,,MOSD056S1,,,,000,5,,,,,,,,,,,,unknown,sunny/clear,moderate,,,,,,,,,,,,,,,,,,,,,,,,,,,,,,,,,,,,,,,,,,,,,,,,,,,,,,,,,,,,,,,,,,,,,,,,,,,,,,,,,,,,,,,,,T03005350,0.65,8.4,0.39,62,2,12,13,180,7.4,2.5,71,,380,-1,0.9,3.7,640,35,74,25,5.9,1,0.8,3,0.4,9,1.4,2,-2,9.4,3.4,,,,,1.83,,,0.07,,,-0.01,,,,,,54,,,,,,4.9,-1,6,27,,0.3,,,,,,,,,6.6,,5,,,,,7,,10,,,2.4,,,3,"SR1, SR2",638,2908C2
5263347,BQ11-376,,,MODU003S1,19781021,MODU003,NURE sample,,,1,,NURE Midwest,50,,,,organic,NAD27,,8-16',,1 - 2',brown-clear,low,slow,385,,flat,farm,,,deciduous,,,,36.0134,-89.966,37090SWA4,37090,37090SW,f29069,08020204,NURE,Dyersburg,STRM-SED-WET,Sediment,Stream,Wet,150,<110oC,,MODU003S1,,,MODU003S1,,,,000,5,,,,,4.4,,,18,7.9,420,,depositing,sunny/clear,moderate,,,,,,,,,,,,,,,,,,,,,,,,,,,,,,,,,,,,,,,,,,,,,,,,,,,,,,,,,,,,,,,,,,,,,,,,,,,,,,,,,,,,,,,,,T03005350,1,5.4,0.27,59,1.7,6,14,-100,7.9,-0.5,64,,510,-1,0.6,2.1,710,32,59,15,4.7,0.9,0.6,2,0.3,14,0.9,-1,-2,8.2,2.5,,,,,1.69,,,,,,-0.01,,,,,,37,,,,,,,,9,28,,0.3,,,,,,,,,4.4,,4,,,,,6,,10,,,,,,2,"SR1, SR2",638,2908C2
5263494,BQ11-384,,,MOPE041S1,19781027,MOPE041,NURE sample,,,1,,NURE Midwest,750,,,,sand,NAD27,,dry,,dry,other,dry,dry,387,,low,farm,,,grass,,,,36.3092,-89.6591,37090SWC2,37090,37090SW,f29155,08010100,NURE,Dyersburg,STRM-SED-DRY,Sediment,Stream,Dry,150,<110oC,"Original NURE code was 50, but stream was dry",MOPE041S1,,,MOPE041S1,,,,000,5,,,,,,,,,,,,unknown,sunny/clear,moderate,,,,,,,,,,,,,,,,,,,,,,,,,,,,,,,,,,,,,,,,,,,,,,,,,,,,,,,,,,,,,,,,,,,,,,,,,,,,,,,,,,,,,,,,,T03005350,0.78,10,0.33,81,2.8,13,25,-100,10,3.3,94,,310,-1,1,4.2,740,35,69,-10,6.1,1,0.6,2,0.2,8,1.1,1,-2,10,3.1,,,5.32,,2.59,,,0.69,,,-0.01,,,,,,69,,,,,,6.1,1,9,28,,0.3,600,,,,,,,,7.7,,5,,,,,7,,70,,,3.2,,,2.8,"SR1, SR2",638,2908C2
5263445,BQ11-385,,,MONE049S1,19781030,MONE049,NURE sample,,,1,,NURE Midwest,750,,,,sand,NAD27,,dry,,dry,other,dry,dry,387,,low,farm,,,grass,,,,36.7929,-89.5302,37090NWD2,37090,37090NW,f29143,08020201,NURE,Dyersburg,STRM-SED-DRY,Sediment,Stream,Dry,150,<110oC,"Original NURE code was 50, but stream was dry",MONE049S1,,,MONE049S1,,,,000,5,,,,,,,,,,,,unknown,sunny/clear,moderate,,,,,,,,,,,,,,,,,,,,,,,,,,,,,,,,,,,,,,,,,,,,,,,,,,,,,,,,,,,,,,,,,,,,,,,,,,,,,,,,,,,,,,,,,T03005350,0.82,6.4,0.23,45,1.8,8,25,-100,7.7,1.6,69,,180,-1,0.8,3.2,710,22,43,14,4.2,0.8,-0.5,-2,-0.1,7,0.8,-1,-2,7,2.5,,,,,2.39,,,,,,-0.01,,,,,,-31,,,,,,,1.8,4,23,,-0.2,,,,,,,,,7.3,,4,,,,,4,,20,,,,,,2,"SR1, SR2",638,2908C2
5263442,BQ11-386,,,MONE046S1,19781028,MONE046,NURE sample,,,1,,NURE Midwest,750,,,,sand,NAD27,,dry,,dry,other,dry,dry,387,,low,"dump, farm",,,deciduous,,,,36.7085,-89.4079,37090NWE3,37090,37090NW,f29143,08020201,NURE,Dyersburg,STRM-SED-DRY,Sediment,Stream,Dry,150,<110oC,"Original NURE code was 50, but stream was dry",MONE046S1,,,MONE046S1,,,,000,5,,,,,,,,,,,,unknown,sunny/clear,moderate,,,,,,,,,,,,,,,,,,,,,,,,,,,,,,,,,,,,,,,,,,,,,,,,,,,,,,,,,,,,,,,,,,,,,,,,,,,,,,,,,,,,,,,,,T03005350,0.79,7.4,0.29,60,2.3,8,22,-100,41,10,79,,360,-1,1,3.6,750,31,68,12,5.9,1.2,0.6,2,0.3,10,0.9,1,-2,8.8,3,,,6.32,,2.03,,,1.07,,,-0.01,,,,,,27,,,,,,5.9,-1,8,24,,0.3,600,,,,,,,,6,,4,,,,,6,4500,90,,,,,,2.8,"SR1, SR2",638,2908C2
5263447,BQ11-393,,,MONE051S1,19781030,MONE051,NURE sample,R2,BQ11-324,2,,NURE Midwest,50,,,,organic,NAD27,,4-8',,1 - 2',brown-clear,low,mod,387,,low,"dump, farm",,,grass,,,,36.8401,-89.6186,37090NWD2,37090,37090NW,f29143,08020204,NURE,Dyersburg,STRM-SED-WET,Sediment,Stream,Wet,150,<110oC,,MONE051S1,,,MONE051S1,,,,000,5,,,,,3.8,,,18,7.9,230,,unknown,sunny/clear,moderate,,,,,,,,,,,,,,,,,,,,,,,,,,,,,,,,,,,,,,,,,,,,,,,,,,,,,,,,,,,,,,,,,,,,,,,,,,,,,,,,,,,,,,,,,T03005350,1,5.8,0.33,76,2.3,6,11,-100,7.4,2,55,,640,-1,0.6,2.2,960,42,85,25,5.8,1,0.7,3,0.4,19,1.1,-1,2,11,2.7,,,3.58,,2.45,,,0.85,,,-0.01,,,,,,67,,,,,,,0.9,12,35,,0.3,1010,,,,,,,,4.5,,4,,,,,12,,50,,,3.6,,,2.9,"SR1, SR2",638,2908C2
5263389,BQ11-395,,,MOMS031S1,19781031,MOMS031,NURE sample,,,1,,NURE Midwest,50,,,,sand,NAD27,,4-8',,2 - 4',clear,normal,slow,385,,flat,farm,,,deciduous,,,,36.7914,-89.3666,37090NWF2,37090,37090NW,f29133,08020201,NURE,Dyersburg,STRM-SED-WET,Sediment,Stream,Wet,150,<110oC,,MOMS031S1,,,MOMS031S1,,,,000,5,,,,,1.5,,,17,7.5,190,,unknown,light rain,moderate,,,,,,,,,,,,,,,,,,,,,,,,,,,,,,,,,,,,,,,,,,,,,,,,,,,,,,,,,,,,,,,,,,,,,,,,,,,,,,,,,,,,,,,,,T03005350,1,4.1,0.23,50,1.2,6,13,-100,4.7,0.5,46,,340,-1,0.5,0.8,900,22,45,16,3.4,0.6,-0.5,-2,0.2,9,0.6,-1,-2,5.5,1.4,,,,,1.29,,,0.86,,,0.012,,,,,,31,,,,,,11,0.9,6,15,,0.2,,,,,,,,,3.2,,2,,,,,5,,,,,1.2,,,1.4,"SR1, SR2",638,2908C2
5259944,BQ11-396,,,MOCT023S1,19780529,MOCT023,NURE sample,,,1,,NURE Midwest,750,,,,clay,NAD27,,dry,,dry,other,dry,dry,298,,gentle,,,,deciduous,,,,36.883,-90.8773,37092NEA1,37092,37092NE,f29035,11010008,NURE,Poplar Bluff,STRM-SED-DRY,Sediment,Stream,Dry,150,<110oC,"Original NURE code was 50, but stream was dry",MOCT023S1,,,MOCT023S1,,,,000,8,,,,,,,,,,,,unknown,heavy rain,moderate,,,,,,,,,,,,,,,,,,,,,,,,,,,,,,,,,,,,,,,,,,,,,,,,,,,,,,,,,,,,,,,,,,,,,,,,,,,,,,,,,,,,,,,,,T03005350,0.08,11,0.26,70,4.1,14,40,-100,43,2.9,65,,260,3,1.8,5.3,190,21,64,10,3.1,0.7,-0.5,-2,0.2,6,1,1,-2,10,3.8,,,,,2.99,,,,,,0.046,,,,,,38,,,,,,,2,3,101,,0.2,,,,,,,,,6.9,,1,,,,,9,,,,,,,,3.4,"SR1, SR2",639,2908C2
5263428,BQ11-398,,,MONE032S1,19781030,MONE032,NURE sample,,,1,,NURE Midwest,750,,,,other,NAD27,,dry,,dry,other,dry,dry,385,,flat,farm,,,other,,,,36.3921,-89.8452,37090SWB1,37090,37090SW,f29143,08020204,NURE,Dyersburg,STRM-SED-DRY,Sediment,Stream,Dry,150,<110oC,"Original NURE code was 50, but stream was dry",MONE032S1,,,MONE032S1,,,,000,5,,,,,,,,,,,,unknown,sunny/clear,moderate,,,,,,,,,,,,,,,,,,,,,,,,,,,,,,,,,,,,,,,,,,,,,,,,,,,,,,,,,,,,,,,,,,,,,,,,,,,,,,,,,,,,,,,,,T03005350,0.77,10,0.29,72,2.7,10,24,-100,10,1.4,90,,260,-1,0.9,4.3,740,33,65,23,5.3,1.1,0.7,2,0.4,9,0.9,-1,-2,10,3.3,,,,,3,,,,,,-0.01,,,,,,32,,,,,,,,8,32,,0.2,190,,,,,,,,9,,5,,,,,10,,10,,,,,,2.8,"SR1, SR2",638,2908C2
5259942,BQ11-400,,,MOCT021S1,19780529,MOCT021,NURE sample,,,1,,NURE Midwest,50,,,,sand,NAD27,,>16',,2 - 4',clear,high,mod,306,,gentle,,,,deciduous,,,,36.9494,-90.7666,37092NEB1,37092,37092NE,f29035,11010007,NURE,Poplar Bluff,STRM-SED-WET,Sediment,Stream,Wet,150,<110oC,,MOCT021S1,,,MOCT021S1,,,,000,9,,,,,0.8,,,16,7.7,95,,eroding,sunny/clear,moderate,,,,,,,,,,,,,,,,,,,,,,,,,,,,,,,,,,,,,,,,,,,,,,,,,,,,,,,,,,,,,,,,,,,,,,,,,,,,,,,,,,,,,,,,,T03005350,0.23,6.4,0.36,51,2,11,14,-100,15,2.7,50,,540,3,0.9,2.1,410,36,78,24,6.1,1.2,0.8,4,0.4,14,1.2,1,-2,8.2,3.9,,,,,1.73,,,0.18,,,-0.01,,,,,,69,,,,,,-0.8,-1,11,25,,0.4,,,,,,,,,4.5,,4,,,,,7,,30,,,2.3,,,3.4,"SR1, SR2",639,2908C2
5261196,BQ11-401,,,MOSH090S1,19781214,MOSH090,NURE sample,,,1,,NURE Midwest,50,,,,silt,NAD27,,8-16',,1 - 2',clear,low,stagnant,376,,low,,,,grass,,,,37.3616,-91.2423,38092SWG2,38092,38092SW,f29203,11010008,NURE,Rolla,STRM-SED-WET,Sediment,Stream,Wet,150,<110oC,,MOSH090S1,,,MOSH090S1,,,,000,5,,,,,2.2,,,10,8,235,,eroding,sunny/clear,moderate,,,,,,,,,,,,,,,,,,,,,,,,,,,,,,,,,,,,,,,,,,,,,,,,,,,,,,,,,,,,,,,,,,,,,,,,,,,,,,,,,,,,,,,,,T03005350,0.13,5.8,0.24,37,1.2,13,14,-100,4.9,13,39,,330,-1,0.7,2.4,280,30,60,20,6,1.2,0.7,3,0.3,8,0.8,-1,-2,6.4,2.9,,,2.1,,1.11,,,0.12,,,-0.01,,,,,,140,,,,,,3.2,-2,6,22,,0.3,870,,,,,,,,1.7,,5,,,,,4,,30,,,,,,2.5,"SR1, SR2",636,2908C2
5259950,BQ11-404,,,MOCT031S1,19780623,MOCT031,NURE sample,,,1,,NURE Midwest,50,,,,cobbles,NAD27,,<1',,<0.5',muddy,normal,stagnant,367,,gentle,farm,,,grass,,,,36.9349,-90.7975,37092NEB1,37092,37092NE,f29035,11010007,NURE,Poplar Bluff,STRM-SED-WET,Sediment,Stream,Wet,150,<110oC,,MOCT031S1,,,MOCT031S1,,,,000,5,,,,,0.14,,,22,7.3,60,,eroding,overcast,moderate,,,,,,,,,,,,,,,,,,,,,,,,,,,,,,,,,,,,,,,,,,,,,,,,,,,,,,,,,,,,,,,,,,,,,,,,,,,,,,,,,,,,,,,,,T03005350,0.17,4.6,0.3,40,1.3,16,11,-100,10,2.3,31,,480,-1,1.1,1.6,260,25,73,12,3.9,0.7,0.6,3,0.4,15,1,1,-2,7.1,3.5,,,1.88,,1.41,,,0.13,,,-0.01,,,,,,48,,,,,,,-1,13,23,,0.6,,,,,,,,,4.6,,5,,,,,6,,,,,,,,3,"SR1, SR2",639,2908C2
5263417,BQ11-405,,,MONE021S1,19781027,MONE021,NURE sample,,,1,,NURE Midwest,750,,,,sand,NAD27,,dry,,dry,other,dry,dry,385,,flat,farm,,,brush,,,,36.4377,-89.8038,37090SWB1,37090,37090SW,f29143,08020204,NURE,Dyersburg,STRM-SED-DRY,Sediment,Stream,Dry,150,<110oC,"Original NURE code was 50, but stream was dry",MONE021S1,,,MONE021S1,,,,000,7,,,,,,,,,,,,unknown,sunny/clear,sparse,,,,,,,,,,,,,,,,,,,,,,,,,,,,,,,,,,,,,,,,,,,,,,,,,,,,,,,,,,,,,,,,,,,,,,,,,,,,,,,,,,,,,,,,,T03005350,0.77,9.3,0.3,72,2.4,10,21,-100,9.3,2.1,88,,270,1,0.9,4.5,720,34,68,17,5.2,1,0.8,2,0.3,9,1,-1,-2,10,3.8,,,,,2.13,,,0.08,,,-0.01,,,,,,28,,,,,,,1,4,23,,0.2,,,,,,,,,6.8,,4,,,,,8,,,,,,,,3.2,"SR1, SR2",638,2908C2
5260253,BQ11-408,,,MOSH044S1,19781212,MOSH044,NURE sample,R1,first,2,,NURE Midwest,750,,,,other,NAD27,,dry,,dry,other,dry,dry,369,,gentle,farm,,,grass,,,,36.9985,-91.6247,37092NWD1,37092,37092NW,f29203,11010008,NURE,Poplar Bluff,STRM-SED-DRY,Sediment,Stream,Dry,150,<110oC,"Original NURE code was 50, but stream was dry",MOSH044S1,,,MOSH044S1,,,,000,5,,,,,,,,,,,,depositing,sunny/clear,sparse,,,,,,,,,,,,,,,,,,,,,,,,,,,,,,,,,,,,,,,,,,,,,,,,,,,,,,,,,,,,,,,,,,,,,,,,,,,,,,,,,,,,,,,,,T03005350,0.06,2.4,0.22,39,1,-5,-10,-100,7,0.8,19,,550,-1,0.5,0.7,150,13,30,-10,2.1,-0.5,-0.5,-2,0.2,17,0.7,-1,-2,5.1,2.6,,,1.2,,1.13,,,0.06,,,0.012,,,,,,20,,,,,,,-1,7,11,,0.4,160,,,,,,,,2,,1,,,,,7,,20,,,2,,,2.9,"SR1, SR2",654,2908C2
5263001,BQ11-409,,,MOST041S1,19781127,MOST041,NURE sample,,,1,,NURE Midwest,50,,,,sand,NAD27,,2-4',,<0.5',brown-clear,normal,mod,382,,low,farm,,,deciduous,,,,37.0889,-89.5723,38090SWD4,38090,38090SW,f29201,08020201,NURE,Paducah,STRM-SED-WET,Sediment,Stream,Wet,150,<110oC,,MOST041S1,,,MOST041S1,,,,000,5,,,,,0.46,,,8,7.5,70,,unknown,overcast,moderate,,,,,,,,,,,,,,,,,,,,,,,,,,,,,,,,,,,,,,,,,,,,,,,,,,,,,,,,,,,,,,,,,,,,,,,,,,,,,,,,,,,,,,,,,T03005350,0.54,4.4,0.37,61,1.7,18,15,-100,11,1,51,,880,1,0.8,1.5,590,28,71,13,6.1,0.7,0.8,2,0.3,27,1.1,-1,-2,9.2,3.2,,,2.47,,1.33,,,0.59,,,-0.01,,,,,,67,,,,,,13.4,0.9,18,25,,0.4,1470,,,,,,,,4,,4,,,,,7,,40,,,1.3,,,2.8,"SR1, SR2",637,2908C2
5263521,BQ11-411,,,MOSD058S1,19780627,MOSD058,NURE sample,,,1,,NURE Midwest,50,,,,organic,NAD27,,4-8',,2 - 4',muddy,low,stagnant,298,,gentle,farm,,,grass,,,,36.9053,-89.8081,37090NWB1,37090,37090NW,f29207,08020204,NURE,Dyersburg,STRM-SED-WET,Sediment,Stream,Wet,150,<110oC,,MOSD058S1,,,MOSD058S1,,,,000,11,,,,,0.48,,,32,6.9,130,,eroding,sunny/clear,moderate,,,,,,,,,,,,,,,,,,,,,,,,,,,,,,,,,,,,,,,,,,,,,,,,,,,,,,,,,,,,,,,,,,,,,,,,,,,,,,,,,,,,,,,,,T03005350,0.13,4.2,0.36,46,1.3,9,10,-100,6.5,2,28,,750,1,0.6,1.4,280,24,56,16,4.6,0.6,0.6,3,0.4,23,1.2,-1,-2,8.1,3.4,,,4.23,,1.51,,,0.74,,,-0.01,,,,,,48,,,,,,1.9,,14,28,,0.4,540,,,,,,,,5.9,,5,,,,,8,4900,60,,,,,,2.8,"SR1, SR2",638,2908C2
5260251,BQ11-415,,,MOSH039S1,19781212,MOSH039,NURE sample,,,1,,NURE Midwest,750,,,,pebbles,NAD27,,dry,,dry,other,dry,dry,376,,low,,,,grass,,,,36.991,-91.2283,37092NWG1,37092,37092NW,f29203,11010008,NURE,Poplar Bluff,STRM-SED-DRY,Sediment,Stream,Dry,150,<110oC,"Original NURE code was 50, but stream was dry",MOSH039S1,,,MOSH039S1,,,,000,5,,,,,,,,,,,,eroding,sunny/clear,moderate,,,,,,,,,,,,,,,,,,,,,,,,,,,,,,,,,,,,,,,,,,,,,,,,,,,,,,,,,,,,,,,,,,,,,,,,,,,,,,,,,,,,,,,,,T03005350,0.18,6.8,0.42,48,1.6,14,14,-100,7.8,3.5,63,,510,1,0.9,3.2,380,33,82,21,6,1,0.8,3,0.4,13,1.5,1,-2,10,4.2,,,,,2.18,,,0.22,,,-0.01,,,,,,88,,,,,,-0.6,1.7,,37,,0.4,1230,,,,,,,,8,,7,,,,,11,2200,20,,,,,,3.6,"SR1, SR2",655,2908C2
5259933,BQ11-416,,,MOCT007S1,19780528,MOCT007,NURE sample,,,1,,NURE Midwest,750,,,,sand,NAD27,,dry,,dry,other,dry,dry,297,,low,,,,grass,,,,36.9438,-91.1979,37092NWG1,37092,37092NW,f29035,11010008,NURE,Poplar Bluff,STRM-SED-DRY,Sediment,Stream,Dry,150,<110oC,"Original NURE code was 50, but stream was dry",MOCT007S1,,,MOCT007S1,,,,000,6,,,,,,,,,,,,unknown,light rain,moderate,,,,,,,,,,,,,,,,,,,,,,,,,,,,,,,,,,,,,,,,,,,,,,,,,,,,,,,,,,,,,,,,,,,,,,,,,,,,,,,,,,,,,,,,,T03005350,0.06,2.2,0.16,30,1,7,-10,-100,7.6,2,17,,230,-1,0.6,0.9,160,12,26,-10,2,-0.5,-0.5,-2,0.2,7,0.5,-1,-2,3.8,2,,,1.08,,0.98,,,0.08,,,-0.01,,,,,,27,,,,,,,-1.7,5,9,,0.1,,,,,,,,,1.8,,2,,,,,4,,30,,,0.9,,,1.7,"SR1, SR2",639,2908C2
5260189,BQ11-419,,,MORI057S1,19780629,MORI057,NURE sample,,,1,,NURE Midwest,50,,,,pebbles,NAD27,,4-8',,1 - 2',clear,low,slow,309,,gentle,farm,,,grass,,,,36.7334,-90.9981,37092NEA3,37092,37092NE,f29181,11010008,NURE,Poplar Bluff,STRM-SED-WET,Sediment,Stream,Wet,150,<110oC,,MORI057S1,,,MORI057S1,,,,000,5,,,,,1.4,,,28,7.9,130,,depositing,sunny/clear,moderate,,,,,,,,,,,,,,,,,,,,,,,,,,,,,,,,,,,,,,,,,,,,,,,,,,,,,,,,,,,,,,,,,,,,,,,,,,,,,,,,,,,,,,,,,T03005350,0.07,2.6,0.15,48,1.7,9,-10,-100,13,2.1,19,,230,2,0.6,1,170,11,27,-10,1.7,-0.5,-0.5,-2,0.1,8,-0.5,-1,-2,4,2.3,,,1.46,,2.02,,,0.06,,,-0.01,,,,,,13,,,,,,,,6,10,,,460,,,,,,,,2.7,,3,,,,,6,,20,,,,,,1.9,"SR1, SR2",639,2908C2
5259963,BQ11-422,,,MOCT047S1,19780625,MOCT047,NURE sample,,,1,,NURE Midwest,750,,,,pebbles,NAD27,,dry,,dry,other,dry,dry,309,,gentle,,,,deciduous,,,,36.8697,-91.0044,37092NWH2,37092,37092NW,f29035,11010008,NURE,Poplar Bluff,STRM-SED-DRY,Sediment,Stream,Dry,150,<110oC,"Original NURE code was 50, but stream was dry",MOCT047S1,,,MOCT047S1,,,,000,5,,,,,,,,,,,,unknown,sunny/clear,dense,,,,,,,,,,,,,,,,,,,,,,,,,,,,,,,,,,,,,,,,,,,,,,,,,,,,,,,,,,,,,,,,,,,,,,,,,,,,,,,,,,,,,,,,,T03005350,0.1,4.3,0.22,38,1.3,25,23,-100,8.3,2.9,28,,380,-1,0.6,1.3,250,21,55,14,4.4,0.8,0.5,3,0.3,12,0.7,-1,-2,5.4,3.3,,,1.56,,1.27,,,0.08,,,-0.01,,,,,,52,,,,,,,1.8,8,20,,0.2,1740,,,,,,,,4.2,,5,,,,,6,,30,,,-1,,,3,"SR1, SR2",639,2908C2
5263377,BQ11-425,,,MOMS017S1,19781031,MOMS017,NURE sample,,,1,,NURE Midwest,50,,,,organic,NAD27,,4-8',,1 - 2',cloudy,low,stagnant,387,,low,"farm, dump",,,grass,,,,36.8934,-89.4063,37090NWE1,37090,37090NW,f29133,08020201,NURE,Dyersburg,STRM-SED-WET,Sediment,Stream,Wet,150,<110oC,,MOMS017S1,,,MOMS017S1,,,,000,5,,,,,1.5,,,16,8,115,,unknown,sunny/clear,moderate,,,,,,,,,,,,,,,,,,,,,,,,,,,,,,,,,,,,,,,,,,,,,,,,,,,,,,,,,,,,,,,,,,,,,,,,,,,,,,,,,,,,,,,,,T03005350,1.3,4.3,0.22,48,1.2,6,14,-100,3.8,0.8,43,,310,-1,0.3,1.2,770,25,46,17,3.9,0.9,-0.5,-2,0.2,8,0.6,-1,-2,5.8,1.7,,,3.48,,0.87,,,1.09,,,0.033,,,,,,35,,,,,,,-1,5,19,,0.2,250,,,,,,,,2.9,,2,,,,,4,,30,,,,,,1.6,"SR1, SR2",638,2908C2
5260253,BQ11-430,,,MOSH044S1,19781212,MOSH044D,NURE sample,R2,BQ11-408,2,,NURE Midwest,750,,,,other,NAD27,,dry,,dry,other,dry,dry,369,,gentle,farm,,,grass,,,,36.9985,-91.6247,37092NWD1,37092,37092NW,f29203,11010008,NURE,Poplar Bluff,STRM-SED-DRY,Sediment,Stream,Dry,150,<110oC,"Original NURE code was 50, but stream was dry",MOSH044S1,,,MOSH044S1,,,,000,5,,,,,,,,,,,,depositing,sunny/clear,sparse,,,,,,,,,,,,,,,,,,,,,,,,,,,,,,,,,,,,,,,,,,,,,,,,,,,,,,,,,,,,,,,,,,,,,,,,,,,,,,,,,,,,,,,,,T03005350,0.08,2.5,0.25,43,1,-5,-10,-100,7.8,0.9,20,,470,-1,0.6,0.9,150,13,33,-10,2.2,-0.5,-0.5,2,0.3,16,0.8,-1,-2,5.5,3,,,1.2,,1.13,,,0.06,,,0.012,,,,,,20,,,,,,,-1,7,11,,0.4,160,,,,,,,,2,,1,,,,,7,,20,,,2,,,2.9,"SR1, SR2",654,2908C2
5263374,BQ11-433,,,MOMS014S1,19781031,MOMS014,NURE sample,,,1,,NURE Midwest,50,,,,organic,NAD27,,4-8',,1 - 2',cloudy,low,slow,387,,low,farm,,,grass,,,,36.8784,-89.3474,37090NWF1,37090,37090NW,f29133,08020201,NURE,Dyersburg,STRM-SED-WET,Sediment,Stream,Wet,150,<110oC,,MOMS014S1,,,MOMS014S1,,,,000,5,,,,,1.5,,,23,8.7,300,,unknown,sunny/clear,moderate,,,,,,,,,,,,,,,,,,,,,,,,,,,,,,,,,,,,,,,,,,,,,,,,,,,,,,,,,,,,,,,,,,,,,,,,,,,,,,,,,,,,,,,,,T03005350,0.86,4.5,0.21,48,2,12,23,-100,4.9,1.2,52,,330,-1,0.6,1.6,690,21,45,-10,3.8,0.7,-0.5,-2,0.2,11,0.7,-1,8,5.9,1.8,,,,,1.75,,,0.79,,,-0.01,,,,,,25,,,,,,,-1,6,18,,0.1,1370,,,,,,,,1.5,,3,,,,,4,2700,40,,,1.8,,,1.7,"SR1, SR2",638,2908C2
5263013,BQ11-434,,,MOST054S1,19781129,MOST054,NURE sample,,,1,,NURE Midwest,50,,,,other,NAD27,,4-8',,0.5 - 1.0',cloudy,normal,slow,382,,flat,farm,,,grass,,,,37.1992,-89.51,38090SWD3,38090,38090SW,f29201,07140107,NURE,Paducah,STRM-SED-WET,Sediment,Stream,Wet,150,<110oC,,MOST054S1,,,MOST054S1,,,,000,5,,,,,1.4,,,10,7.3,190,,unknown,sunny/clear,moderate,,,,,,,,,,,,,,,,,,,,,,,,,,,,,,,,,,,,,,,,,,,,,,,,,,,,,,,,,,,,,,,,,,,,,,,,,,,,,,,,,,,,,,,,,T03005350,0.89,6.5,0.36,74,2.4,19,23,-100,12,1.3,65,,470,-1,1,2.1,760,34,86,25,6.4,1.2,0.8,3,0.4,18,1.2,1,3,8.8,3.2,,,3.75,,2.28,,,0.9,,,-0.01,,,,,,82,,,,,,2.8,2.2,10,29,,0.3,1400,,,,,,,,4.6,,3,,,,,6,,60,,,4.1,,,3.2,"SR1, SR2",637,2908C2
5262992,BQ11-435,,,MOST026S1,19781122,MOST026,NURE sample,,,1,,NURE Midwest,50,,,,clay,NAD27,,>16',,1 - 2',cloudy,normal,slow,382,,flat,farm,,,grass,,,,37.0858,-89.4893,38090SWE4,38090,38090SW,f29201,08020201,NURE,Paducah,STRM-SED-WET,Sediment,Stream,Wet,150,<110oC,,MOST026S1,,,MOST026S1,,,,000,6,,,,,1.85,,,11,6.7,220,,unknown,light rain,moderate,,,,,,,,,,,,,,,,,,,,,,,,,,,,,,,,,,,,,,,,,,,,,,,,,,,,,,,,,,,,,,,,,,,,,,,,,,,,,,,,,,,,,,,,,T03005350,1.1,5.7,0.3,66,1.4,8,16,-100,3.6,-0.5,56,,610,-1,0.6,2,790,35,72,17,5.9,1.2,0.7,3,0.4,18,1,-1,-2,8.9,3,,,5.25,,,,,1.4,,,-0.01,,,,,,,,,,,,3.6,,,,,,290,,,,,,,,,,,,,,,,4700,60,,,,,,2.8,"SR1, SR2",637,2908C2
5261535,BQ11-436,,,MOSG034S1,19781130,MOSG034,NURE sample,,,1,,NURE Midwest,50,,,,pebbles,NAD27,,2-4',,0.5 - 1.0',clear,low,slow,376,,low,,,,deciduous,,,,38.0114,-90.2591,39092SEF4,39092,39092SE,f29186,07140101,NURE,St Louis,STRM-SED-WET,Sediment,Stream,Wet,150,<110oC,,MOSG034S1,,,MOSG034S1,,,,000,5,,,,,2.2,,,7,8.2,250,,eroding,sunny/clear,moderate,,,,,,,,,,,,,,,,,,,,,,,,,,,,,,,,,,,,,,,,,,,,,,,,,,,,,,,,,,,,,,,,,,,,,,,,,,,,,,,,,,,,,,,,,T03005350,0.27,2.9,0.16,31,1.2,7,11,-100,8,2.1,29,,250,-1,0.6,1.1,300,13,28,-10,2.3,-0.5,-0.5,-2,0.1,7,-0.5,-1,-2,4,1.8,,,1.63,,1.66,,,0.21,,,-0.01,,,,,,19,,,,,,,0.8,5,,,,350,,,,,,,,1.6,,2,,,,,7,1300,20,,,3.1,,,1.6,"SR1, SR2",636,2903C2
5263517,BQ11-437,,,MOSD054S1,19780626,MOSD054,NURE sample,,,1,,NURE Midwest,50,,,,silt,NAD27,,1-2',,1 - 2',muddy,low,slow,355,,flat,farm,,,deciduous,,,,36.6615,-89.7858,37090NWB3,37090,37090NW,f29207,08020204,NURE,Dyersburg,STRM-SED-WET,Sediment,Stream,Wet,150,<110oC,,MOSD054S1,,,MOSD054S1,,,,000,5,,,,,1.8,,,32,7.7,320,,unknown,sunny/clear,moderate,,,,,,,,,,,,,,,,,,,,,,,,,,,,,,,,,,,,,,,,,,,,,,,,,,,,,,,,,,,,,,,,,,,,,,,,,,,,,,,,,,,,,,,,,T03005350,0.71,8.8,0.32,63,2.9,13,26,-100,15,1.9,79,,380,-1,1,4.2,940,35,69,22,5.9,1.1,0.7,2,0.3,10,1,-1,3,10,3,,,,,2.33,,,,,,-0.01,,,,,,93,,,,,,,-2,8,25,,-0.2,,,,,,,,,6.6,,4,,,,,6,,40,,,,,,2.5,"SR1, SR2",638,2908C2
5259915,BQ11-441,,,MOBL064S1,19780627,MOBL064,NURE sample,,,1,,NURE Midwest,50,,,,cobbles,NAD27,,2-4',,1 - 2',cloudy,low,stagnant,297,,low,,,,grass,,,,36.6655,-90.5403,37092NED3,37092,37092NE,f29023,11010008,NURE,Poplar Bluff,STRM-SED-WET,Sediment,Stream,Wet,150,<110oC,,MOBL064S1,,,MOBL064S1,,,,000,5,,,,,0.24,,,31,6.6,72,,depositing,sunny/clear,moderate,,,,,,,,,,,,,,,,,,,,,,,,,,,,,,,,,,,,,,,,,,,,,,,,,,,,,,,,,,,,,,,,,,,,,,,,,,,,,,,,,,,,,,,,,T03005350,0.2,6.2,0.41,68,2.9,13,13,-100,18,2.4,48,,920,2,0.9,2,360,26,64,12,4,0.7,0.6,3,0.3,26,1.4,1,-2,11,4.3,,,2.93,,3.56,,,0.17,,,-0.01,,,,,,94,,,,,,-0.6,0.4,23,24,,0.4,880,,,,,,,,3.9,,4,,,,,13,,50,,,,,,3.6,"SR1, SR2",639,2908C2
5259962,BQ11-444,,,MOCT046S1,19780625,MOCT046,NURE sample,,,1,,NURE Midwest,750,,,,silt,NAD27,,dry,,dry,other,dry,dry,309,,gentle,,,,deciduous,,,,36.8876,-90.9221,37092NEA1,37092,37092NE,f29035,11010008,NURE,Poplar Bluff,STRM-SED-DRY,Sediment,Stream,Dry,150,<110oC,"Original NURE code was 50, but stream was dry",MOCT046S1,,,MOCT046S1,,,,000,5,,,,,,,,,,,,unknown,sunny/clear,dense,,,,,,,,,,,,,,,,,,,,,,,,,,,,,,,,,,,,,,,,,,,,,,,,,,,,,,,,,,,,,,,,,,,,,,,,,,,,,,,,,,,,,,,,,T03005350,0.23,6.7,0.36,51,1.5,12,19,-100,8.3,4.2,52,,410,-1,0.7,2.6,360,38,81,22,6.9,1.4,0.9,3,0.4,11,1.3,-1,-2,8.6,3.6,,,2.69,,1.09,,,0.17,,,0.014,,,,,,58,,,,,,1.8,2.6,7,26,,0.3,350,,,,,,,,4.2,,4,,,,,7,3300,40,,,3,,,3.2,"SR1, SR2",639,2908C2
5260243,BQ11-446,,,MOSH031S1,19781212,MOSH031,NURE sample,,,1,,NURE Midwest,750,,,,pebbles,NAD27,,dry,,dry,other,dry,dry,376,,low,,,,deciduous,,,,36.9458,-91.3686,37092NWF1,37092,37092NW,f29203,11010011,NURE,Poplar Bluff,STRM-SED-DRY,Sediment,Stream,Dry,150,<110oC,"Original NURE code was 50, but stream was dry",MOSH031S1,,,MOSH031S1,,,,000,5,,,,,,,,,,,,eroding,sunny/clear,moderate,,,,,,,,,,,,,,,,,,,,,,,,,,,,,,,,,,,,,,,,,,,,,,,,,,,,,,,,,,,,,,,,,,,,,,,,,,,,,,,,,,,,,,,,,T03005350,0.15,6.4,0.39,50,1.6,15,20,-100,8,3.3,53,,540,-1,0.8,2.6,380,30,79,14,4.9,0.9,0.8,3,0.4,13,1.3,1,-2,8.8,3.7,,,,,2.36,,,0.16,,,-0.01,,,,,,54,,,,,,,,11,33,,0.6,1270,,,,,,,,6.6,,5,,,,,11,,,,,,,,3.5,"SR1, SR2",655,2908C2
5263493,BQ11-447,,,MOPE040S1,19781027,MOPE040,NURE sample,,,1,,NURE Midwest,50,,,,organic,NAD27,,4-8',,0.5 - 1.0',cloudy,low,stagnant,387,,low,"dump, farm",,,deciduous,,,,36.0915,-89.6999,37090SWC4,37090,37090SW,f29155,08020204,NURE,Dyersburg,STRM-SED-WET,Sediment,Stream,Wet,150,<110oC,,MOPE040S1,,,MOPE040S1,,,,000,5,,,,,2.8,,,17,8.4,370,,unknown,sunny/clear,moderate,,,,,,,,,,,,,,,,,,,,,,,,,,,,,,,,,,,,,,,,,,,,,,,,,,,,,,,,,,,,,,,,,,,,,,,,,,,,,,,,,,,,,,,,,T03005350,0.65,12,0.34,75,4.4,12,55,110,26,3.1,100,,250,-1,0.9,5.8,790,35,72,22,5.9,1.2,0.9,3,0.3,6,1.2,1,4,10,2.7,,,5.78,,3.75,,,0.56,,,-0.01,,,,,,66,,,,,,,-1.9,4,28,,0.3,690,,,,,,,,9.3,,4,,,,,8,,100,,,1.2,,,2.6,"SR1, SR2",638,2908C2
5261126,BQ11-451,,,MOSG043S1,19781201,MOSG043,NURE sample,,,1,,NURE Midwest,50,,,,pebbles,NAD27,,>16',,0.5 - 1.0',clear,normal,mod,376,,low,,,,deciduous,,,,37.7198,-90.176,38092NEG3,38092,38092NE,f29186,07140105,NURE,Rolla,STRM-SED-WET,Sediment,Stream,Wet,150,<110oC,,MOSG043S1,,,MOSG043S1,,,,000,5,,,,,1.4,,,6,8.5,140,,eroding,sunny/clear,dense,,,,,,,,,,,,,,,,,,,,,,,,,,,,,,,,,,,,,,,,,,,,,,,,,,,,,,,,,,,,,,,,,,,,,,,,,,,,,,,,,,,,,,,,,T03005350,0.04,1.6,-0.1,59,2.2,13,11,240,9.4,6.3,-5,,-100,1,1.1,-0.5,500,6,13,-10,0.9,-0.5,-0.5,-2,-0.1,3,-0.5,-1,-2,1.6,1.1,,,0.34,,2.19,,,0.02,,,-0.01,,,,,,10,,,,,,,,1,,,,440,,,,,,,,0.6,,1,,,,,,400,20,,,,,,0.9,"SR1, SR2",636,2903C2
5263369,BQ11-454,,,MOMS009S1,19781031,MOMS009,NURE sample,,,1,,NURE Midwest,50,,,,clay,NAD27,,4-8',,0.5 - 1.0',muddy,low,stagnant,387,,low,farm,,,grass,,,,36.8223,-89.2544,37090NWF2,37090,37090NW,f29133,08020201,NURE,Dyersburg,STRM-SED-WET,Sediment,Stream,Wet,150,<110oC,,MOMS009S1,,,MOMS009S1,,,,000,5,,,,,3,,,20,7.5,290,,unknown,sunny/clear,moderate,,,,,,,,,,,,,,,,,,,,,,,,,,,,,,,,,,,,,,,,,,,,,,,,,,,,,,,,,,,,,,,,,,,,,,,,,,,,,,,,,,,,,,,,,T03005350,0.57,13,0.32,77,4.6,12,27,130,19,2.7,110,,240,-1,1,6.5,810,35,69,17,5.7,1.5,0.6,2,0.3,5,1.1,-1,5,10,2.9,,,6.73,,4.83,,,0.51,,,-0.01,,,,,,60,,,,,,,,2,32,,0.3,1160,,,,,,,,5,,4,,,,,9,,110,,,,,,2.9,"SR1, SR2",638,2908C2
5261117,BQ11-455,,,MOSG030S1,19781130,MOSG030,NURE sample,,,1,,NURE Midwest,50,,,,pebbles,NAD27,,8-16',,1 - 2',muddy,high,fast,376,,low,,,,deciduous,,,,37.9964,-90.2794,38092NEF1,38092,38092NE,f29186,07140101,NURE,Rolla,STRM-SED-WET,Sediment,Stream,Wet,150,<110oC,,MOSG030S1,,,MOSG030S1,,,,000,5,,,,,2.5,,,7,8.6,180,,eroding,sunny/clear,moderate,,,,,,,,,,,,,,,,,,,,,,,,,,,,,,,,,,,,,,,,,,,,,,,,,,,,,,,,,,,,,,,,,,,,,,,,,,,,,,,,,,,,,,,,,T03005350,0.36,4.8,0.26,52,1.6,7,13,-100,6.4,4.5,47,,460,1,0.6,1.6,390,22,54,10,3.9,0.8,-0.5,3,0.3,13,0.8,-1,-2,6.7,2.4,,,2.24,,1.34,,,0.25,,,-0.01,,,,,,36,,,,,,,0.9,8,,,0.2,510,,,,,,,,2,,2,,,,,6,2200,40,,,,,,1.9,"SR1, SR2",630,2903C2
5263345,BQ11-456,,,MODU001S1,19781021,MODU001,NURE sample,,,1,,NURE Midwest,750,,,,clay,NAD27,,dry,,dry,other,dry,dry,385,,flat,farm,,,grass,,,,36.2211,-89.9553,37090SWA3,37090,37090SW,f29155,08020204,NURE,Dyersburg,STRM-SED-DRY,Sediment,Stream,Dry,150,<110oC,"Original NURE code was 50, but stream was dry",MODU001S1,,,MODU001S1,,,,000,6,,,,,,,,,,,,unknown,sunny/clear,moderate,,,,,,,,,,,,,,,,,,,,,,,,,,,,,,,,,,,,,,,,,,,,,,,,,,,,,,,,,,,,,,,,,,,,,,,,,,,,,,,,,,,,,,,,,T03005350,0.72,10,0.26,84,3.1,14,32,-100,17,2.6,92,,250,-1,0.9,4.5,870,33,70,14,5.5,1.2,0.6,2,0.2,7,0.9,-1,-2,9.3,3.2,,,6.74,,3.82,,,0.72,,,-0.01,,,,,,64,,,,,,,,,35,,0.3,860,,,,,,,,1,,5,,,,,9,3300,100,,,,,,3,"SR1, SR2",638,2908C2
5259931,BQ11-459,,,MOCT005S1,19780528,MOCT005,NURE sample,,,1,,NURE Midwest,750,,,,sand,NAD27,,dry,,dry,other,dry,dry,297,,low,,,,grass,,,,36.9649,-91.0876,37092NWH1,37092,37092NW,f29035,11010008,NURE,Poplar Bluff,STRM-SED-DRY,Sediment,Stream,Dry,150,<110oC,"Original NURE code was 50, but stream was dry",MOCT005S1,,,MOCT005S1,,,,000,5,,,,,,,,,,,,unknown,overcast,moderate,,,,,,,,,,,,,,,,,,,,,,,,,,,,,,,,,,,,,,,,,,,,,,,,,,,,,,,,,,,,,,,,,,,,,,,,,,,,,,,,,,,,,,,,,T03005350,0.12,4.3,0.24,42,1.4,12,11,-100,7,3.4,38,,230,1,0.6,1.9,260,20,51,16,3.4,0.6,-0.5,-2,0.3,9,0.8,-1,-2,6,2.8,,,2.17,,1.97,,,0.09,,,-0.01,,,,,,33,,,,,,-0.6,,6,20,,0.3,630,,,,,,,,4.5,,4,,,,,6,,30,,,,,,2.4,"SR1, SR2",639,2908C2
5263362,BQ11-464,,,MOMS002S1,19781030,MOMS002,NURE sample,,,1,,NURE Midwest,50,,,,organic,NAD27,,4-8',,0.5 - 1.0',cloudy,low,slow,387,,low,farm,,,grass,,,,36.8374,-89.4681,37090NWE2,37090,37090NW,f29133,08020201,NURE,Dyersburg,STRM-SED-WET,Sediment,Stream,Wet,150,<110oC,,MOMS002S1,,,MOMS002S1,,,,000,5,,,,,1.3,,,20,8.3,190,,unknown,sunny/clear,moderate,,,,,,,,,,,,,,,,,,,,,,,,,,,,,,,,,,,,,,,,,,,,,,,,,,,,,,,,,,,,,,,,,,,,,,,,,,,,,,,,,,,,,,,,,T03005350,1,6.4,0.57,120,2.1,7,13,-100,2.4,0.8,51,,1000,-1,0.5,1.1,670,52,99,24,6.4,0.8,0.6,2,0.4,30,1.4,-1,-2,19,3.2,,,2.53,,2.02,,,0.76,,,-0.01,,,,,,107,,,,,,,-1,18,34,,0.3,380,,,,,,,,3.8,,3,,,,,9,5100,40,,,,,,2.5,"SR1, SR2",638,2908C2
5263453,BQ11-465,,,MONE057S1,19781030,MONE057,NURE sample,,,1,,NURE Midwest,50,,,,organic,NAD27,,8-16',,2 - 4',cloudy,low,slow,387,,low,farm,,,grass,,,,36.7924,-89.6088,37090NWD2,37090,37090NW,f29143,08020204,NURE,Dyersburg,STRM-SED-WET,Sediment,Stream,Wet,150,<110oC,,MONE057S1,,,MONE057S1,,,,000,5,,,,,1.6,,,12,8,220,,unknown,sunny/clear,moderate,,,,,,,,,,,,,,,,,,,,,,,,,,,,,,,,,,,,,,,,,,,,,,,,,,,,,,,,,,,,,,,,,,,,,,,,,,,,,,,,,,,,,,,,,T03005350,1,5.2,0.26,50,2.3,8,16,-100,18,1.3,62,,400,-1,0.6,2.2,1400,31,60,15,4.9,0.9,0.6,2,0.3,11,0.8,-1,-2,7.5,2.1,,,,,2.73,,,1,,,-0.01,,,,,,64,,,,,,2.1,,,32,,-0.2,5840,,,,,,,,5.3,,6,,,,,8,,,,,,,,1.8,"SR1, SR2",638,2908C2
5261091,BQ11-469,,,MOSG003S1,19781127,MOSG003,NURE sample,,,1,,NURE Midwest,50,,,,pebbles,NAD27,,8-16',,0.5 - 1.0',clear,normal,mod,376,,low,,,,deciduous,,,,37.8358,-90.1666,38092NEG2,38092,38092NE,f29186,07140105,NURE,Rolla,STRM-SED-WET,Sediment,Stream,Wet,150,<110oC,,MOSG003S1,,,MOSG003S1,,,,000,5,,,,,3.5,,,8,8.6,310,,eroding,sunny/clear,dense,,,,,,,,,,,,,,,,,,,,,,,,,,,,,,,,,,,,,,,,,,,,,,,,,,,,,,,,,,,,,,,,,,,,,,,,,,,,,,,,,,,,,,,,,T03005350,0.18,3.4,0.17,34,1.4,13,18,-100,7.8,5.7,24,,220,-1,0.4,1.3,270,17,43,13,3.3,0.6,-0.5,-2,0.2,7,0.6,-1,-2,4.4,1.7,,,1.84,,1.37,,,0.22,,,-0.01,,,,,,38,,,,,,4.5,-1.6,5,14,,0.1,1070,,,,,,,,2.3,,2,,,,,5,2700,40,,,,,,1.6,"SR1, SR2",636,2903C2
5259929,BQ11-472,,,MOCT003S1,19780528,MOCT003,NURE sample,,,1,,NURE Midwest,750,,,,sand,NAD27,,dry,,dry,other,dry,dry,297,,low,,,,grass,,,,36.9461,-91.0047,37092NWH1,37092,37092NW,f29035,11010008,NURE,Poplar Bluff,STRM-SED-DRY,Sediment,Stream,Dry,150,<110oC,"Original NURE code was 50, but stream was dry",MOCT003S1,,,MOCT003S1,,,,000,5,,,,,,,,,,,,unknown,sunny/clear,moderate,,,,,,,,,,,,,,,,,,,,,,,,,,,,,,,,,,,,,,,,,,,,,,,,,,,,,,,,,,,,,,,,,,,,,,,,,,,,,,,,,,,,,,,,,T03005350,0.12,4.3,0.22,33,1.4,19,16,120,10,11,38,,200,-1,0.8,2,230,21,50,17,3.4,0.6,0.5,-2,0.2,6,0.7,1,-2,5.6,2.8,,,2.03,,1.28,,,0.09,,,-0.01,,,,,,36,,,,,,,0.4,4,14,,,,,,,,,,,3.1,,2,,,,,5,,40,,,,,,2.2,"SR1, SR2",639,2908C2
5260183,BQ11-473,,,MORI051S1,19780629,MORI051,NURE sample,R2,BQ11-312,2,,NURE Midwest,750,,,,cobbles,NAD27,,dry,,dry,other,dry,dry,353,,low,farm,,,brush,,,,36.6521,-90.7629,37092NEB3,37092,37092NE,f29181,11010008,NURE,Poplar Bluff,STRM-SED-DRY,Sediment,Stream,Dry,150,<110oC,"Original NURE code was 50, but stream was dry",MORI051S1,,,MORI051S1,,,,000,5,,,,,,,,,,,,unknown,sunny/clear,moderate,,,,,,,,,,,,,,,,,,,,,,,,,,,,,,,,,,,,,,,,,,,,,,,,,,,,,,,,,,,,,,,,,,,,,,,,,,,,,,,,,,,,,,,,,T03005350,0.23,7.4,0.43,60,2.7,10,17,-100,34,7,61,,400,1,0.9,2.8,380,29,69,19,4.7,0.9,0.6,4,0.4,15,1.3,1,-2,10,3.7,,,3.08,,2.17,,,0.18,,,-0.01,,,,,,42,,,,,,,1.2,11,21,,0.3,500,,,,,,,,5.4,,2,,,,,8,,50,,,3,,,3.2,"SR1, SR2",639,2908C2
5263448,BQ11-480,,,MONE052S1,19781030,MONE052,NURE sample,R2,BQ11-358,2,,NURE Midwest,750,,,,sand,NAD27,,dry,,dry,other,dry,dry,387,,low,,,,grass,,,,36.8469,-89.6971,37090NWC2,37090,37090NW,f29143,08020204,NURE,Dyersburg,STRM-SED-DRY,Sediment,Stream,Dry,150,<110oC,"Original NURE code was 50, but stream was dry",MONE052S1,,,MONE052S1,,,,000,5,,,,,,,,,,,,unknown,sunny/clear,moderate,,,,,,,,,,,,,,,,,,,,,,,,,,,,,,,,,,,,,,,,,,,,,,,,,,,,,,,,,,,,,,,,,,,,,,,,,,,,,,,,,,,,,,,,,T03005350,0.87,7.1,0.3,56,2.3,7,18,-100,46,10,74,,390,-1,1,2.6,730,31,74,-10,5.9,1.4,0.6,3,0.3,11,0.9,1,3,8.3,2.8,,,4.06,,2.32,,,0.71,,,-0.01,,,,,,56,,,,,,5,,8,33,,0.4,320,,,,,,,,7.4,,6,,,,,5,3100,60,,,2.6,,,2.6,"SR1, SR2",638,2908C2
5263002,BQ11-484,,,MOST043S1,19781128,MOST043,NURE sample,,,1,,NURE Midwest,50,,,,other,NAD27,,2-4',,<0.5',cloudy,normal,slow,382,,flat,farm,,,grass,,,,37.1163,-89.5571,38090SWD4,38090,38090SW,f29201,08020204,NURE,Paducah,STRM-SED-WET,Sediment,Stream,Wet,150,<110oC,,MOST043S1,,,MOST043S1,,,,000,5,,,,,0.54,,,7,7.1,70,,unknown,sunny/clear,moderate,,,,,,,,,,,,,,,,,,,,,,,,,,,,,,,,,,,,,,,,,,,,,,,,,,,,,,,,,,,,,,,,,,,,,,,,,,,,,,,,,,,,,,,,,T03005350,0.77,5.4,0.39,71,1.5,11,13,-100,7.9,0.8,53,,890,-1,0.8,1.6,610,35,77,24,6.2,1,0.8,4,0.5,26,1.3,1,-2,11,3.9,,,3.2,,1.65,,,0.76,,,-0.01,,,,,,48,,,,,,,,1,31,,0.5,1050,,,,,,,,4.6,,4,,,,,9,,50,,,3.6,,,3.8,"SR1, SR2",637,2908C2
5259905,BQ11-488,,,MOBL054S1,19780626,MOBL054,NURE sample,,,1,,NURE Midwest,50,,,,silt,NAD27,,4-8',,<0.5',cloudy,low,slow,296,,flat,farm,,,grass,,,,36.7875,-90.2983,37092NEF2,37092,37092NE,f29023,11010007,NURE,Poplar Bluff,STRM-SED-WET,Sediment,Stream,Wet,150,<110oC,,MOBL054S1,,,MOBL054S1,,,,000,5,,,,,1.1,,,34,7.4,270,,eroding,sunny/clear,sparse,,,,,,,,,,,,,,,,,,,,,,,,,,,,,,,,,,,,,,,,,,,,,,,,,,,,,,,,,,,,,,,,,,,,,,,,,,,,,,,,,,,,,,,,,T03005350,1,5.6,0.29,44,1.7,9,16,-100,7.2,0.9,64,,510,-1,0.7,2.1,730,40,76,19,5.6,1.1,0.7,3,0.3,15,1,-1,-2,10,2.7,,,3.78,,1.69,,,0.88,,,-0.01,,,,,,63,,,,,,1.5,,12,32,,0.3,600,,,,,,,,4.7,,3,,,,,8,,40,,,3.4,,,2.5,"SR1, SR2",639,2908C2
5260228,BQ11-489,,,MOSH008S1,19781208,MOSH008,NURE sample,,,1,,NURE Midwest,50,,,,silt,NAD27,,8-16',,2 - 4',muddy,normal,stagnant,376,,low,,,,grass,,,,36.9748,-91.5029,37092NWD1,37092,37092NW,f29203,11010011,NURE,Poplar Bluff,STRM-SED-WET,Sediment,Stream,Wet,150,<110oC,,MOSH008S1,,,MOSH008S1,,,,000,5,,,,,1,,,,7.2,150,,eroding,sunny/clear,moderate,,,,,,,,,,,,,,,,,,,,,,,,,,,,,,,,,,,,,,,,,,,,,,,,,,,,,,,,,,,,,,,,,,,,,,,,,,,,,,,,,,,,,,,,,T03005350,0.16,6.2,0.39,44,2,15,18,130,11,5.3,49,,480,2,1.2,2.6,410,32,69,14,5.1,1,0.7,3,0.4,13,1.3,1,17,8.5,4.3,,,2.51,,2.16,,,0.14,,,-0.01,,,,,,33,,,,,,,,11,28,,0.4,1110,,,,,,,,5.6,,5,,,,,8,,50,,,2.8,,,4.3,"SR1, SR2",654,2908C2
5260095,BQ11-490,,,MOOR001S1,19780601,MOOR001,NURE sample,,,1,,NURE Midwest,750,,,,cobbles,NAD27,,dry,,dry,other,dry,dry,297,,low,,,,brush,,,,36.6518,-91.3671,37092NWF3,37092,37092NW,f29149,11010011,NURE,Poplar Bluff,STRM-SED-DRY,Sediment,Stream,Dry,150,<110oC,"Original NURE code was 50, but stream was dry",MOOR001S1,,,MOOR001S1,,,,000,6,,,,,,,,,,,,unknown,sunny/clear,dense,,,,,,,,,,,,,,,,,,,,,,,,,,,,,,,,,,,,,,,,,,,,,,,,,,,,,,,,,,,,,,,,,,,,,,,,,,,,,,,,,,,,,,,,,T03005350,0.09,4.3,0.25,54,1.5,18,17,-100,7.2,2.2,45,,280,-1,0.7,1.8,310,18,55,13,2.7,-0.5,-0.5,-2,0.2,10,0.8,-1,-2,6,2.6,,,2.4,,1.45,,,0.08,,,-0.01,,,,,,36,,,,,,-0.6,0.7,5,13,,0.2,1270,,,,,,,,3.3,,2,,,,,5,,40,,,1.1,,,2.1,"SR1, SR2",656,2908C2
5260179,BQ11-491,,,MORI047S1,19780628,MORI047,NURE sample,,,1,,NURE Midwest,50,,,,pebbles,NAD27,,4-8',,<0.5',clear,normal,mod,309,,gentle,farm,,,grass,,,,36.7722,-90.7482,37092NEC2,37092,37092NE,f29181,11010008,NURE,Poplar Bluff,STRM-SED-WET,Sediment,Stream,Wet,150,<110oC,,MORI047S1,,,MORI047S1,,,,000,5,,,,,3.6,,,26,7.8,325,,depositing,sunny/clear,moderate,,,,,,,,,,,,,,,,,,,,,,,,,,,,,,,,,,,,,,,,,,,,,,,,,,,,,,,,,,,,,,,,,,,,,,,,,,,,,,,,,,,,,,,,,T03005350,0.05,1.9,0.12,37,1.8,6,-10,-100,32,2.7,11,,270,2,0.6,0.5,91,9,18,-10,1.4,-0.5,-0.5,-2,0.1,8,-0.5,-1,-2,3.6,1.9,,,0.83,,2.47,,,0.04,,,-0.01,,,,,,17,,,,,,,-1.4,10,8,,0.1,260,,,,,,,,2.2,,1,,,,,-1,1000,30,,,-1.4,,,1.6,"SR1, SR2",639,2908C2
5263404,BQ11-492,,,MONE008S1,19781025,MONE008,NURE sample,,,1,,NURE Midwest,50,,,,clay,NAD27,,4-8',,0.5 - 1.0',cloudy,low,stagnant,385,,flat,farm,,,other,,,,36.463,-89.6136,37090SWD1,37090,37090SW,f29143,08020204,NURE,Dyersburg,STRM-SED-WET,Sediment,Stream,Wet,150,<110oC,,MONE008S1,,,MONE008S1,,,,000,5,,,,,1.9,,,17,9.1,320,,depositing,light rain,moderate,,,,,,,,,,,,,,,,,,,,,,,,,,,,,,,,,,,,,,,,,,,,,,,,,,,,,,,,,,,,,,,,,,,,,,,,,,,,,,,,,,,,,,,,,T03005350,1,7.4,0.3,53,2.1,10,20,-100,5.9,1.7,82,,330,-1,0.8,3.6,830,32,65,23,5.3,1.1,0.7,2,0.4,8,1,1,-2,8.5,2.9,,,4.58,,1.88,,,0.78,,,-0.01,,,,,,40,,,,,,,-1.8,,24,,0.2,370,,,,,,,,6.1,,4,,,,,8,3600,60,,,,,,2.5,"SR1, SR2",638,2908C2
5260114,BQ11-493,,,MOOR020S1,19780604,MOOR020,NURE sample,,,1,,NURE Midwest,50,,,,pebbles,NAD27,,2-4',,1 - 2',brown-clear,normal,mod,297,,low,,,,brush,,,,36.7907,-91.2723,37092NWF2,37092,37092NW,f29149,11010011,NURE,Poplar Bluff,STRM-SED-WET,Sediment,Stream,Wet,150,<110oC,,MOOR020S1,,,MOOR020S1,,,,000,5,,,,,2.6,,,19,7.8,300,,depositing,sunny/clear,dense,,,,,,,,,,,,,,,,,,,,,,,,,,,,,,,,,,,,,,,,,,,,,,,,,,,,,,,,,,,,,,,,,,,,,,,,,,,,,,,,,,,,,,,,,T03005350,0.08,3.2,0.16,35,1.2,10,12,-100,7.8,19,23,,170,-1,0.6,1.3,150,16,37,15,2.9,-0.5,-0.5,-2,0.1,6,0.6,-1,-2,4.4,2.1,,,1.35,,1.2,,,0.06,,,-0.01,,,,,,26,,,,,,,1.1,3,12,,,590,,,,,,,,2.5,,2,,,,,3,1400,20,,,1.1,,,1.8,"SR1, SR2",655,2908C2
5260236,BQ11-494,,,MOSH016S1,19781209,MOSH016,NURE sample,,,1,,NURE Midwest,750,,,,pebbles,NAD27,,dry,,dry,other,dry,dry,376,,low,,,,deciduous,,,,36.9349,-91.5582,37092NWD1,37092,37092NW,f29203,11010011,NURE,Poplar Bluff,STRM-SED-DRY,Sediment,Stream,Dry,150,<110oC,"Original NURE code was 50, but stream was dry",MOSH016S1,,,MOSH016S1,,,,000,5,,,,,,,,,,,,eroding,sunny/clear,moderate,,,,,,,,,,,,,,,,,,,,,,,,,,,,,,,,,,,,,,,,,,,,,,,,,,,,,,,,,,,,,,,,,,,,,,,,,,,,,,,,,,,,,,,,,T03005350,0.25,7.3,0.47,59,1.6,9,16,-100,7.6,1.6,65,,560,1,0.9,3.2,480,35,81,24,5.4,0.9,0.9,4,0.5,16,1.6,1,-2,11,4.4,,,,,1.79,,,0.2,,,-0.01,,,,,,49,,,,,,-1,0.8,13,29,,0.5,630,,,,,,,,5.7,,2,,,,,9,,,,,,,,4.3,"SR1, SR2",654,2908C2
5262893,BQ11-495,,,MOCP044S1,19781208,MOCP044,NURE sample,,,1,,NURE Midwest,750,,,,silt,NAD27,,dry,,dry,other,dry,dry,384,,gentle,farm,,,deciduous,,,,37.2621,-89.5954,38090SWD2,38090,38090SW,f29031,07140107,NURE,Paducah,STRM-SED-DRY,Sediment,Stream,Dry,150,<110oC,"Original NURE code was 50, but stream was dry",MOCP044S1,,,MOCP044S1,,,,000,5,,,,,,,,,,,,unknown,overcast,sparse,,,,,,,,,,,,,,,,,,,,,,,,,,,,,,,,,,,,,,,,,,,,,,,,,,,,,,,,,,,,,,,,,,,,,,,,,,,,,,,,,,,,,,,,,T03005350,0.92,5.9,0.36,64,1.5,7,15,-100,6.2,1.4,61,,590,-1,0.8,2.1,650,30,63,23,5,0.9,0.7,3,0.4,16,1.1,-1,3,8.3,3,,,,,,,,,,,,,,,,,,,,,,,,,,,,,,,,,,,,,,,,,,,,,,,,,,,,,NONE,637,2908C2
5260205,BQ11-496,C-158801,,MOSD031S1,19780526,MOSD031,NURE sample,,,2,,NURE Midwest,50,,,,clay,NAD27,,2-4',,1 - 2',muddy,low,stagnant,296,,flat,"farm, dump, sewage",,,deciduous,,,,36.9895,-90.1182,37092NEH1,37092,37092NE,f29207,08020203,NURE,Poplar Bluff,STRM-SED-WET,Sediment,Stream,Wet,150,<110oC,,MOSD031S1,,,MOSD031S1,,,,000,5,,,,,1.46,,,26,7,240,,unknown,sunny/clear,moderate,,,,,,,,,,,,,,,,,,,,,,,,,,,,,,,,,,,,,,,,,,,,,,,,,,,,,,,,,,,,,,,,,,,,,,,,,,,,,,,,,,,,,,,,,T03005350,0.77,6.6,0.41,63,1.7,11,15,-100,6.8,1.7,69,,420,-1,0.9,2.2,660,35,77,23,5.9,1,0.8,3,0.4,14,1.3,1,2,9.2,3.7,,,4.09,,1.74,,,0.71,,,-0.01,,,,,,64,,,,,,8.5,-1,10,30,,0.5,760,,,,,,,,5.8,,5,,,,,10,,60,,,3.5,,,3.3,"SR1, SR2",639,2908C2
5260216,BQ11-497,,,MOSD050S1,19780626,MOSD050,NURE sample,,,1,,NURE Midwest,50,,,,clay,NAD27,,2-4',,1 - 2',cloudy,low,stagnant,355,,flat,farm,,,deciduous,,,,36.6589,-90.0081,37092NEH3,37092,37092NE,f29207,08020204,NURE,Poplar Bluff,STRM-SED-WET,Sediment,Stream,Wet,150,<110oC,,MOSD050S1,,,MOSD050S1,,,,000,10,,,,,1.6,,,32,7.7,320,,unknown,sunny/clear,moderate,,,,,,,,,,,,,,,,,,,,,,,,,,,,,,,,,,,,,,,,,,,,,,,,,,,,,,,,,,,,,,,,,,,,,,,,,,,,,,,,,,,,,,,,,T03005350,0.93,6.6,0.31,63,1.8,7,15,-100,8.4,2,61,,350,-1,0.8,2.5,770,30,60,17,4.6,0.9,0.5,2,0.3,11,1,2,2,8.4,2.9,,,,,2.16,,,,,,-0.01,,,,,,30,,,,,,,-1.3,8,26,,-0.2,,,,,,,,,6.4,,3,,,,,6,,10,,,,,,2.6,"SR1, SR2",638,2908C2
5260328,BQ11-498,,,MOCT058S1,19780627,MOCT058,NURE sample,,,1,,NURE Midwest,750,,,,cobbles,NAD27,,dry,,dry,other,dry,dry,353,,gentle,,,,deciduous,,,,37.0355,-91.1215,38092SWH4,38092,38092SW,f29035,11010008,NURE,Rolla,STRM-SED-DRY,Sediment,Stream,Dry,150,<110oC,"Original NURE code was 50, but stream was dry",MOCT058S1,,,MOCT058S1,,,,000,8,,,,,,,,,,,,unknown,sunny/clear,dense,,,,,,,,,,,,,,,,,,,,,,,,,,,,,,,,,,,,,,,,,,,,,,,,,,,,,,,,,,,,,,,,,,,,,,,,,,,,,,,,,,,,,,,,,T03005350,0.08,5,0.22,35,1.3,16,16,-100,7.5,6,34,,340,-1,0.9,1.8,210,23,59,18,5.1,0.9,0.6,3,0.3,10,0.7,-1,-2,5.8,3,,,2.07,,1.87,,,0.07,,,-0.01,,,,,,71,,,,,,5.6,1.2,9,25,,0.3,1120,,,,,,,,5.2,,6,,,,,6,1800,30,,,1.3,,,2.5,"SR1, SR2",639,2908C2
5260101,BQ11-500,,,MOOR007S1,19780601,MOOR007,NURE sample,,,1,,NURE Midwest,750,,,,pebbles,NAD27,,dry,,dry,other,dry,dry,297,,low,,,,deciduous,,,,36.6645,-91.2766,37092NWF3,37092,37092NW,f29149,11010011,NURE,Poplar Bluff,STRM-SED-DRY,Sediment,Stream,Dry,150,<110oC,"Original NURE code was 50, but stream was dry",MOOR007S1,,,MOOR007S1,,,,000,6,,,,,,,,,,,,unknown,overcast,moderate,,,,,,,,,,,,,,,,,,,,,,,,,,,,,,,,,,,,,,,,,,,,,,,,,,,,,,,,,,,,,,,,,,,,,,,,,,,,,,,,,,,,,,,,,T03005350,0.09,5.6,0.24,50,2.1,16,21,-100,12,1.7,50,,190,-1,0.8,2.5,280,19,54,13,2.9,0.6,-0.5,-2,0.1,6,0.9,-1,-2,7,3,,,,,1.88,,,0.06,,,-0.01,,,,,,20,,,,,,,,6,15,,0.3,,,,,,,,,4.4,,2,,,,,6,,50,,,,,,2.8,"SR1, SR2",656,2908C2
5262888,BQ11-501,,,MOCP039S1,19781206,MOCP039,NURE sample,,,1,,NURE Midwest,750,,,,silt,NAD27,,dry,,dry,other,dry,dry,384,,flat,farm,,,deciduous,,,,37.19,-89.7482,38090SWC3,38090,38090SW,f29031,08020204,NURE,Paducah,STRM-SED-DRY,Sediment,Stream,Dry,150,<110oC,"Original NURE code was 50, but stream was dry",MOCP039S1,,,MOCP039S1,,,,000,5,,,,,,,,,,,,unknown,light rain,moderate,,,,,,,,,,,,,,,,,,,,,,,,,,,,,,,,,,,,,,,,,,,,,,,,,,,,,,,,,,,,,,,,,,,,,,,,,,,,,,,,,,,,,,,,,T03005350,0.7,6.2,0.42,54,1.4,8,17,-100,5.6,3.5,68,,500,-1,0.8,2.1,610,33,68,19,5.9,1.1,0.9,3,0.4,13,1.2,1,-2,8.9,3.5,,,3.53,,0.92,,,0.41,,,-0.01,,,,,,40,,,,,,0.6,-1,13,23,,0.4,510,,,,,,,,5.3,,5,,,,,7,,40,,,2.5,,,,SR2,637,2908C2
5260131,BQ11-502,,,MOOR037S1,19780602,MOOR037,NURE sample,,,1,,NURE Midwest,50,,,,silt,NAD27,,>16',,2 - 4',clear,normal,fast,298,,gentle,farm,,,deciduous,,,,36.7871,-91.5872,37092NWD2,37092,37092NW,f29149,11010011,NURE,Poplar Bluff,STRM-SED-WET,Sediment,Stream,Wet,150,<110oC,,MOOR037S1,,,MOOR037S1,,,,000,12,,,,,2.6,,,20,7.7,270,,eroding,sunny/clear,moderate,,,,,,,,,,,,,,,,,,,,,,,,,,,,,,,,,,,,,,,,,,,,,,,,,,,,,,,,,,,,,,,,,,,,,,,,,,,,,,,,,,,,,,,,,T03005350,0.04,1.9,-0.1,25,0.8,-5,11,-100,4.9,4.7,19,,230,-1,0.3,0.8,130,9,19,-10,1.6,-0.5,-0.5,-2,-0.1,8,-0.5,-1,4,2.5,1.4,,,0.94,,0.81,,,0.03,,,-0.01,,,,,,15,,,,,,,-1,6,4,,,190,,,,,,,,1.2,,1,,,,,,800,10,,,,,,1.2,"SR1, SR2",654,2908C2
5260103,BQ11-503,,,MOOR009S1,19780601,MOOROO9,NURE sample,,,1,,NURE Midwest,750,,,,sand,NAD27,,dry,,dry,other,dry,dry,297,,low,,,,deciduous,,,,36.7317,-91.3304,37092NWF3,37092,37092NW,f29149,11010011,NURE,Poplar Bluff,STRM-SED-DRY,Sediment,Stream,Dry,150,<110oC,"Original NURE code was 50, but stream was dry",MOOR009S1,,,MOOR009S1,,,,000,5,,,,,,,,,,,,unknown,overcast,dense,,,,,,,,,,,,,,,,,,,,,,,,,,,,,,,,,,,,,,,,,,,,,,,,,,,,,,,,,,,,,,,,,,,,,,,,,,,,,,,,,,,,,,,,,T03005350,0.09,7.2,0.27,60,3.6,30,25,-100,30,3,48,,450,-1,1,2.8,230,22,71,-10,3.2,0.8,-0.5,-2,-0.1,10,0.9,1,3,9.1,5.2,,,3.32,,3.13,,,0.06,,,-0.01,,,,,,36,,,,,,5.2,-2,6,16,,0.3,1180,,,,,,,,5.8,,2,,,,,10,,60,,,1.8,,,4.8,"SR1, SR2",656,2908C2
5262927,BQ11-504,,,MOPR011S1,19781206,MOPR011,NURE sample,,,1,,NURE Midwest,50,,,,pebbles,NAD27,,2-4',,<0.5',clear,normal,mod,382,,flat,farm,,,grass,,,,37.5925,-89.5525,38090NWD4,38090,38090NW,f29157,07140105,NURE,Paducah,STRM-SED-WET,Sediment,Stream,Wet,150,<110oC,,MOPR011S1,,,MOPR011S1,,,,000,5,,,,,0.58,,,5,7.1,125,,unknown,sunny/clear,moderate,,,,,,,,,,,,,,,,,,,,,,,,,,,,,,,,,,,,,,,,,,,,,,,,,,,,,,,,,,,,,,,,,,,,,,,,,,,,,,,,,,,,,,,,,T03005350,0.65,5.2,0.36,57,1.3,11,11,-100,4.6,1.9,50,,710,-1,0.6,1.5,500,29,64,20,5.3,0.9,0.8,3,0.4,22,1,-1,3,8.2,3,,,,,1.11,,,0.19,,,-0.01,,,,,,39,,,,,,1.3,1.3,15,23,,0.4,340,,,,,,,,2.6,,3,,,,,8,,,,,3.1,,,2.5,"SR1, SR2",637,2908C2
5262939,BQ11-507,,,MOPR030S1,19781207,MOPR030,NURE sample,,,1,,NURE Midwest,50,,,,silt,NAD27,,>16',,1 - 2',cloudy,high,slow,382,,flat,farm,,,deciduous,,,,37.8582,-89.9395,38090NWA2,38090,38090NW,f29157,07140105,NURE,Paducah,STRM-SED-WET,Sediment,Stream,Wet,150,<110oC,,MOPR030S1,,,MOPR030S1,,,,000,5,,,,,1.7,,,4,7.7,170,,unknown,light rain,sparse,,,,,,,,,,,,,,,,,,,,,,,,,,,,,,,,,,,,,,,,,,,,,,,,,,,,,,,,,,,,,,,,,,,,,,,,,,,,,,,,,,,,,,,,,T03005350,0.82,5.6,0.36,53,1.5,8,18,-100,5.9,2.1,62,,540,-1,0.7,2,610,28,61,18,5.3,0.9,0.7,3,0.3,15,1.2,-1,-2,8.2,3.1,,,3.35,,1.31,,,0.61,,,-0.01,,,,,,43,,,,,,,,10,34,,0.3,2320,,,,,,,,5.2,,6,,,,,8,,20,,,3,,,2.6,"SR1, SR2",636,2908C2
5262940,BQ11-512,,,MOPR031S1,19781207,MOPR031,NURE sample,,,1,,NURE Midwest,50,,,,silt,NAD27,,4-8',,1 - 2',cloudy,high,mod,382,,flat,,,,deciduous,,,,37.8424,-89.8888,38090NWA2,38090,38090NW,f29157,07140105,NURE,Paducah,STRM-SED-WET,Sediment,Stream,Wet,150,<110oC,,MOPR031S1,,,MOPR031S1,,,,000,5,,,,,1.15,,,3,7.7,140,,unknown,light rain,moderate,,,,,,,,,,,,,,,,,,,,,,,,,,,,,,,,,,,,,,,,,,,,,,,,,,,,,,,,,,,,,,,,,,,,,,,,,,,,,,,,,,,,,,,,,T03005350,1,5.7,0.39,77,1.6,11,13,-100,7.2,1.5,51,,780,-1,0.7,1.7,680,36,78,22,6,1,0.8,4,0.5,23,1.1,2,-2,10,3.4,,,2.85,,1.71,,,0.67,,,-0.01,,,,,,67,,,,,,,1.2,14,42,,0.5,2440,,,,,,,,4.3,,8,,,,,10,,30,,,,,,2.8,"SR1, SR2",636,2908C2
5260843,BQ11-515,,,MOPR017S1,19781206,MOPR017,NURE sample,,,1,,NURE Midwest,50,,,,other,NAD27,,8-16',,0.5 - 1.0',clear,normal,mod,382,,low,farm,,,grass,,,,37.6419,-90.0792,38092NEH3,38092,38092NE,f29157,07140107,NURE,Rolla,STRM-SED-WET,Sediment,Stream,Wet,150,<110oC,,MOPR017S1,,,MOPR017S1,,,,000,5,,,,,1,,,5,6.9,110,,unknown,overcast,moderate,,,,,,,,,,,,,,,,,,,,,,,,,,,,,,,,,,,,,,,,,,,,,,,,,,,,,,,,,,,,,,,,,,,,,,,,,,,,,,,,,,,,,,,,,T03005350,0.27,5.7,0.28,53,2,21,18,-100,8.5,7.1,44,,520,-1,0.7,2,380,28,72,13,5.5,1,0.8,3,0.4,14,0.8,-1,-2,7.1,2.9,,,2.4,,2.01,,,0.19,,,-0.01,,,,,,70,,,,,,,,9,23,,0.3,1220,,,,,,,,5.2,,9,,,,,9,900,10,,,2.4,,,2.6,"SR1, SR2",637,2908C2
5260841,BQ11-519,,,MOPR015S1,19781206,MOPR015,NURE sample,,,1,,NURE Midwest,50,,,,other,NAD27,,8-16',,<0.5',clear,normal,slow,382,,flat,farm,,,brush,,,,37.6183,-90.0552,38092NEH4,38092,38092NE,f29157,07140107,NURE,Rolla,STRM-SED-WET,Sediment,Stream,Wet,150,<110oC,,MOPR015S1,,,MOPR015S1,,,,000,5,,,,,1.3,,,5,7.2,120,,unknown,overcast,moderate,,,,,,,,,,,,,,,,,,,,,,,,,,,,,,,,,,,,,,,,,,,,,,,,,,,,,,,,,,,,,,,,,,,,,,,,,,,,,,,,,,,,,,,,,T03005350,0.21,6,0.23,47,2.2,31,25,-100,10,6.6,42,,320,1,0.7,2,350,24,73,17,5.3,1.2,0.7,3,0.3,9,0.7,-1,2,6.3,3.1,,,2.64,,2.08,,,0.17,,,-0.01,,,,,,50,,,,,,0.2,1.3,7,18,,,1120,,,,,,,,2.1,,6,,,,,6,600,10,,,,,,2.8,"SR1, SR2",637,2908C2
5262959,BQ11-521,,,MOPR050S1,19781212,MOPR050,NURE sample,,,1,,NURE Midwest,50,,,,pebbles,NAD27,,8-16',,0.5 - 1.0',cloudy,normal,mod,382,,flat,farm,,,grass,,,,37.7107,-89.7095,38090NWC3,38090,38090NW,f29157,07140105,NURE,Paducah,STRM-SED-WET,Sediment,Stream,Wet,150,<110oC,,MOPR050S1,,,MOPR050S1,,,,000,5,,,,,3.9,,,2,8.5,270,,unknown,sunny/clear,moderate,,,,,,,,,,,,,,,,,,,,,,,,,,,,,,,,,,,,,,,,,,,,,,,,,,,,,,,,,,,,,,,,,,,,,,,,,,,,,,,,,,,,,,,,,T03005350,0.83,6.8,0.41,77,2.3,20,20,-100,10,1.7,58,,730,-1,0.9,1.8,640,39,97,20,6.7,1.3,0.8,4,0.6,25,1.1,-1,-2,11,3.6,,,3.38,,1.7,,,0.78,,,-0.01,,,,,,71,,,,,,0.4,,18,26,,0.5,1460,,,,,,,,4.5,,5,,,,,12,3800,60,,,,,,3.1,"SR1, SR2",637,2908C2
5261041,BQ11-525,,,MOSF002S1,19781201,MOSF002,NURE sample,,,1,,NURE Midwest,50,,,,pebbles,NAD27,,8-16',,0.5 - 1.0',clear,normal,mod,376,,low,,,,deciduous,,,,37.946,-90.6393,38092NEC1,38092,38092NE,f29187,07140104,NURE,Rolla,STRM-SED-WET,Sediment,Stream,Wet,150,<110oC,,MOSF002S1,,,MOSF002S1,,,,000,5,,,,,3.4,,,8,8.9,300,,eroding,sunny/clear,moderate,,,,,,,,,,,,,,,,,,,,,,,,,,,,,,,,,,,,,,,,,,,,,,,,,,,,,,,,,,,,,,,,,,,,,,,,,,,,,,,,,,,,,,,,,T03005350,0.21,6.8,0.26,56,2.5,14,28,280,14,7.4,51,,360,-1,0.8,2.6,630,28,71,27,5.1,1,0.7,2,0.3,7,0.8,-1,-2,7.3,2.4,,,3.58,,2.09,,,0.12,,,-0.01,,,,,,60,,,,,,1.3,-1.3,7,22,,,940,,,,,,,,6.1,,4,,,,,6,2600,70,,,1.2,,,2.6,"SR1, SR2",636,2908C2
5262941,BQ11-526,,,MOPR032S1,19781209,MOPR032,NURE sample,,,1,,NURE Midwest,50,,,,silt,NAD27,,8-16',,2 - 4',cloudy,high,mod,382,,flat,farm,,,grass,,,,37.825,-89.8804,38090NWA2,38090,38090NW,f29157,07140105,NURE,Paducah,STRM-SED-WET,Sediment,Stream,Wet,150,<110oC,,MOPR032S1,,,MOPR032S1,,,,000,5,,,,,1.7,,,4,7.8,180,,unknown,light rain,moderate,,,,,,,,,,,,,,,,,,,,,,,,,,,,,,,,,,,,,,,,,,,,,,,,,,,,,,,,,,,,,,,,,,,,,,,,,,,,,,,,,,,,,,,,,T03005350,1,7.6,0.39,73,1.9,9,16,-100,7.4,2.1,69,,590,1,0.8,2.3,640,35,78,17,5.9,1.3,0.8,4,0.5,17,1.2,1,-2,9.3,3.1,,,,,,,,,,,,,,,,,,,,,,,,,,,,,,,,,,,,,,,,,,,,,,,,,,,,,NONE,637,2908C2
5262902,BQ11-528,,,MOCP053S1,19781207,MOCP053,NURE sample,,,1,,NURE Midwest,750,,,,sand,NAD27,,dry,,dry,other,dry,dry,384,,flat,farm,,,deciduous,,,,37.4442,-89.7588,38090SWB1,38090,38090SW,f29031,07140107,NURE,Paducah,STRM-SED-DRY,Sediment,Stream,Dry,150,<110oC,"Original NURE code was 50, but stream was dry",MOCP053S1,,,MOCP053S1,,,,000,5,,,,,,,,,,,,unknown,snowy,sparse,,,,,,,,,,,,,,,,,,,,,,,,,,,,,,,,,,,,,,,,,,,,,,,,,,,,,,,,,,,,,,,,,,,,,,,,,,,,,,,,,,,,,,,,,T03005350,0.48,5.2,0.3,57,1.4,8,12,-100,5.1,1.6,42,,760,-1,0.5,1.7,390,23,62,15,4.2,0.9,0.6,2,0.3,26,0.9,1,-2,6.7,2.7,,,2.37,,1.17,,,,,,-0.01,,,,,,32,,,,,,,-1,19,16,,0.3,990,,,,,,,,5.3,,3,,,,,5,,30,,,2.2,,,2.6,"SR1, SR2",637,2908C2
5262926,BQ11-529,,,MOPR010S1,19781205,MOPR010,NURE sample,,,1,,NURE Midwest,50,,,,pebbles,NAD27,,8-16',,1 - 2',cloudy,normal,mod,382,,flat,farm,,,deciduous,,,,37.591,-89.5912,38090NWD4,38090,38090NW,f29157,07140105,NURE,Paducah,STRM-SED-WET,Sediment,Stream,Wet,150,<110oC,,MOPR010S1,,,MOPR010S1,,,,000,5,,,,,3.2,,,5,7.6,250,,unknown,sunny/clear,sparse,,,,,,,,,,,,,,,,,,,,,,,,,,,,,,,,,,,,,,,,,,,,,,,,,,,,,,,,,,,,,,,,,,,,,,,,,,,,,,,,,,,,,,,,,T03005350,0.67,4.9,0.4,70,1.6,10,14,-100,7.5,1.4,54,,1000,-1,0.8,1.6,580,33,78,11,6.9,1,0.9,3,0.3,29,1.2,-1,-2,11,3.5,,,,,2.07,,,0.24,,,-0.01,,,,,,70,,,,,,2.6,1.2,17,38,,0.5,370,,,,,,,,2.4,,2,,,,,8,300,,,,2.8,,,3.5,"SR1, SR2",637,2908C2
5315046,C-116743,,,NJMO101S1,19771117,NJMO101,NURE STREAM SEDIMENT,,,1,,NURE Coastal 98,50,,,,,NAD27,,4-8',,1-2',cloudy,normal,mod,218,sand,gentle,suburban,,,deciduous,,,,40.3892,-74.2329,41076SEG1,41076,41076SE,f34025,02030104,NURE,Newark,STRM-SED-WET,Sediment,Stream,Wet,150,<110oC,,NJMO101S1,,,NJMO101S1,,,,000,5,,,,,0,,,14,3.9,145,,eroding,light rain,dense,,,,GI16,2.145,0.15,6.35,1,0.207,0.083,0.096,3.074,-2,28,-8,194,-1,115,-2,359,6,42,15,3,-4,-4,178,10,1360,-2,40,162,10,101,8,486,32,-40,67,-100,97,21,2,47,GI16,15.7,GI16,0.3,,,,,,,,,,,,GI16,-0.08,4,0.2,-1,0.14,18.8,1.2,38,-1,35.7,,,,,,,,,,,,,,,,,,WS81,,0.113,8.77,,116,7.2,6.25,28,166,15.9,,45.4,71,4950,,0.798,1.03,164,219,445,223,40.2,4.07,3.43,13.6,2.1,134,8.82,2.87,-1.2,61.4,14.5,,,2.26,-0.01,6.7,0.9,0.28,0.12,0.3,2,-0.01,,10,1.5,,,350,,5,38,,14,23.9,3.1,114,151,10,1.5,1490,-2,-5,15,1000,40,,,8.2,-1,20,-5,,,,50,33000,100,-2,-5,7.8,27,,11.7,"SR1, SR2, SR3-AA;CA;FE;XU;XX",077,3412C2
5315036,C-116797,,,NJMO007S1,19771118,NJMO007,NURE STREAM SEDIMENT,,,1,,NURE Coastal 98,50,,,,,NAD27,,2-4',,0.5-1.0',clear,high,mod,206,sand,gentle,,,,brush,,,,40.2309,-74.4034,41076SEE3,41076,41076SE,f34025,02030105,NURE,Newark,STRM-SED-WET,Sediment,Stream,Wet,150,<110oC,,NJMO007S1,,,NJMO007S1,,,,000,15,,,,,0.06,,,10,6.3,30,,depositing,sunny/clear,dense,,,,GI18,2.402,0.145,3.68,1.11,0.165,0.241,0.012,0.799,-2,11,-8,264,1,24,-2,226,3,19,4,1,-4,-4,104,8,676,-2,-4,96,8,38,6,90,42,-40,45,-100,33,16,1,43,GI18,11,GI18,0.3,,,,,,,,,,,,GI18,-0.08,4,0.2,-1,0.1,3.05,0.7,19,-1,37,,,,,,,,,,,,,,,,,,,,,,,,,,,,,,,,,,,,,,,,,,,,,,,,,,,,,2.53,-0.01,4.24,1.4,0.305,0.38,0.1,11,-0.01,,10,2,,,162,,-5,32,,3,15.9,1.3,71,78,15,0.9,1110,-2,5,-5,500,22,,,6.6,-1,10,-5,,,,25,28500,90,-2,10,7.3,32,,7.8,"SR1, SR2, SR3-AA;CA;FE;XU;XX",077,3404C2
5315044,C-116803,,,NJMO015S1,19771119,NJMO015,NURE STREAM SEDIMENT,,,1,,NURE Coastal 98,50,,,,,NAD27,,4-8',,1-2',cloudy,high,mod,206,sand,low,,,,deciduous,,,,40.1182,-74.1965,41076SEG4,41076,41076SE,f34025,02040301,NURE,Newark,STRM-SED-WET,Sediment,Stream,Wet,150,<110oC,,NJMO015S1,,,NJMO015S1,,,,000,5,,,,,0,,,9,5.6,45,,depositing,sunny/clear,moderate,,,,GI18,0.425,0.039,1.56,0.09,0.03,0.022,-0.005,0.805,-2,14,-8,95,-1,31,-2,151,-2,14,5,1,-4,-4,67,4,341,-2,-4,60,-3,79,5,91,11,-40,25,-100,17,11,2,27,GI18,2.1,GI18,0.2,,,,,,,,,,,,GI18,-0.08,-1,0.5,1,0.4,4.88,2.4,58,-1,19,,,,,,,,,,,,,,,,,,WS82,,0.03,6.16,,105,1.64,2.61,9.5,99.6,2.61,,5.9,44,7570,,0.565,0.215,125,67.7,147,74.9,11.9,0.985,1.19,9.26,1.69,205,5.73,2.36,-0.5,21.9,8.87,,,0.55,-0.01,1.67,0.2,0.2,0.02,0.1,5,-0.01,,12,0.5,,,98,,-5,47,,5,7.6,-1,179,51,10,1.2,460,-2,5,-5,400,42,,,6,4,7,-5,,,,18,24900,50,-2,10,7.8,12,,7,"SR1, SR2, SR3-AA;CA;FE;XU;XX",077,3404C2
5315068,C-116816,,,NJMO203S1,19771119,NJMO203,NURE STREAM SEDIMENT,,,1,,NURE Coastal 98,50,,,,,NAD27,,1-2',,2-4',brown/clear,normal,mod,207,sand,low,,,,deciduous,,,,40.2112,-74.1802,41076SEG3,41076,41076SE,f34025,02040301,NURE,Newark,STRM-SED-WET,Sediment,Stream,Wet,150,<110oC,,NJMO203S1,,,NJMO203S1,,,,000,6,,,,,0,,,8,4.4,58,,depositing,sunny/clear,moderate,,,,GI18,0.843,0.021,2.2,0.31,0.055,0.026,0.006,0.788,-2,-10,-8,154,-1,31,-2,205,-2,19,4,1,-4,-4,95,6,408,-2,-4,83,4,39,5,89,13,-40,36,-100,24,16,2,33,GI18,4.7,GI18,0.2,,,,,,,,,,,,GI18,-0.08,1,0.7,-1,0.1,3.89,1.4,21,-1,23.3,,,,,,,,,,,,,,,,,,,,,,,,,,,,,,,,,,,,,,,,,,,,,,,,,,,,,0.73,-0.01,1.89,0.2,0.11,0.02,0.3,1,-0.01,,10,1,,,114,,-5,25,,4,8.9,1.6,112,67,5,1.2,530,2,10,-5,400,17,,,4.4,2,6,10,,,,20,21400,70,-2,45,6.4,10,,7.9,"SR1, SR2, SR3-AA;CA;FE;XU;XX",077,3404C2
5263515,C-116884,,,MOSD052S1,19780626,MOSD052,NURE STREAM SEDIMENT,,,1,,NURE Coastal 98,50,,,,,NAD27,,2-4',,1-2',muddy,low,slow,355,clay,flat,farm,,,deciduous,,,,36.6606,-89.8807,37090NWA3,37090,37090NW,f29207,08020204,NURE,Dyersburg,STRM-SED-WET,Sediment,Stream,Wet,150,<110oC,,MOSD052S1,,,MOSD052S1,,,,000,10,,,,,1.4,,,36,7.7,320,,unknown,sunny/clear,moderate,,,,MRP-00821,4.085,0.567,1.79,1.39,0.297,0.776,0.053,0.255,-2,-10,-8,764,1,-10,-2,64,6,11,8,1,7,-4,34,15,493,-2,11,24,14,23,5,-5,134,-40,10,-100,62,12,1,72,MRP-00827,7,MRP-00827,-0.2,,,,,,,,,,,,MRP-00827,-0.08,-1,-0.1,-1,-0.05,0.36,0.1,6,-1,4.96,,,,,,,,,,,,,,,,,,WS84,,0.778,4.82,,46.1,1.79,5.9,15.7,106,5.47,,62.7,165,457,,1.37,2.33,804,26.5,60.6,27,4.08,0.924,0.595,2.06,0.306,9.54,0.87,0.821,,6.42,2.37,,,,,1.61,,,,,,-0.01,,,,,,68,,,,,,2.7,-1,9,23,,0.2,,,,,,,,,4.3,,4,,,,,8,,,,,,,,2.1,"SR1, SR2",638,2908C2
5263526,C-116885,,,MOSD076S1,19780628,MOSD076,NURE STREAM SEDIMENT,,,1,,NURE Coastal 98,50,,,,,NAD27,,1-2',,<0.5',muddy,low,stagnant,314,sand,low,farm,,,peat,,,,36.9491,-89.9436,37090NWA1,37090,37090NW,f29207,08020204,NURE,Dyersburg,STRM-SED-WET,Sediment,Stream,Wet,150,<110oC,,MOSD076S1,,,MOSD076S1,,,,000,5,,,,,1.3,,,36,7.8,164,,depositing,sunny/clear,sparse,,,,MRP-00821,2.274,0.184,1.5,0.91,0.132,0.378,0.027,0.435,-2,-10,-8,392,-1,12,-2,65,8,25,6,1,-4,-4,32,10,1070,-2,10,24,10,23,3,24,57,-40,11,-100,50,10,1,39,MRP-00827,6.3,MRP-00827,-0.2,,,,,,,,,,,,MRP-00827,-0.08,-1,0.1,-1,-0.05,2.04,-0.1,7,-1,9.06,,,,,,,,,,,,,,,,,,WS84,,0.433,3.95,,43.6,1.54,7.75,-2,70.5,6.89,,41.1,58,821,,0.716,1.31,350,31.6,66.7,28.9,5.44,0.743,0.703,3.11,0.509,23.5,1.24,0.868,-0.099,9.22,3.37,,,2.25,,1.35,,,0.37,,,-0.01,,,,,,54,,,,,,6.8,0.6,18,23,,0.4,920,,,,,,,,3.5,,4,,,,,9,4300,40,,,2.1,,,63.9,"SR1, SR2",638,2908C2
5260210,C-116893,,,MOSD044S1,19780527,MOSD044,NURE STREAM SEDIMENT,,,1,,NURE Coastal 98,50,,,,,NAD27,,2-4',,0.5-1.0',cloudy,low,stagnant,296,clay,flat,farm,,,grass,,,,36.9133,-90.0277,37092NEH1,37092,37092NE,f29207,08020203,NURE,Poplar Bluff,STRM-SED-WET,Sediment,Stream,Wet,150,<110oC,,MOSD044S1,,,MOSD044S1,,,,000,5,,,,,1.3,,,30,7.6,180,,unknown,sunny/clear,sparse,,,,MRP-00821,4.003,0.229,1.85,1.38,0.226,0.596,0.038,0.36,-2,-10,-8,644,-1,-10,-2,72,13,11,10,1,7,-4,33,16,1750,-2,11,25,16,25,5,11,81,-40,12,-100,69,14,2,42,MRP-00827,9.5,MRP-00827,0.6,,,,,,,,,,,,MRP-00827,-0.08,6,0.1,-1,0.1,7.91,0.9,17,-1,31.4,,,,,,,,,,,,,,,,,,WS84,,0.684,5.84,,53.4,1.93,12.7,27.2,103,8.64,,63.1,80.6,464,,0.945,2.37,629,33.5,73,30.9,5.89,0.983,0.764,3.55,0.541,13.1,1.29,1.55,-1.8,9.89,3.92,,,,,2.58,,,,,,-0.01,,,,,,82,,,,,,-1.2,1.8,13,32,,-0.2,,,,,,,,,6.9,,6,,,,,11,,,,,3,,,3.7,"SR1, SR2",638,2908C2
5260219,C-116894,,,MOSD064S1,19780627,MOSD064,NURE STREAM SEDIMENT,,,1,,NURE Coastal 98,50,,,,,NAD27,,8-16',,1-2',muddy,normal,stagnant,314,pebbles,flat,farm,,,grass,,,,36.8503,-90.2077,37092NEG2,37092,37092NE,f29207,08020203,NURE,Poplar Bluff,STRM-SED-WET,Sediment,Stream,Wet,150,<110oC,,MOSD064S1,,,MOSD064S1,,,,000,7,,,,,1,,,31,6.9,110,,eroding,sunny/clear,sparse,,,,MRP-00821,2.656,0.239,1.08,1.39,0.102,0.486,0.017,0.285,-2,-10,-8,494,-1,-10,-2,55,4,5,6,1,-4,-4,23,8,477,-2,7,16,7,19,3,-5,81,-40,7,-100,40,8,1,102,MRP-00827,3.8,MRP-00827,-0.2,,,,,,,,,,,,MRP-00827,-0.08,1,-0.1,-1,0.53,3.15,0.4,9,-1,106,,,,,,,,,,,,,,,,,,WS84,,0.569,3.09,,42.3,1.16,3.54,11.6,126,4.3,,55.5,111,551,,0.614,1.2,466,21.1,42.6,20,3.54,0.587,0.534,2.68,0.419,14.8,0.871,0.596,-0.5,6.27,2.46,,,0.78,,0.43,,,0.15,,,-0.01,,,,,,11,,,,,,0.9,-1,3,5,,0.1,140,,,,,,,,1.5,,1,,,,,2,1000,10,,,0.5,,,0.7,"SR1, SR2",639,2908C2
5260212,C-116895,,,MOSD046S1,19780625,MOSD046,NURE STREAM SEDIMENT,,,1,,NURE Coastal 98,50,,,,,NAD27,,>16',,0.5-1.0',muddy,low,slow,360,sand,flat,farm,,,brush,,,,36.7529,-90.1611,37092NEG2,37092,37092NE,f29207,08020203,NURE,Poplar Bluff,STRM-SED-WET,Sediment,Stream,Wet,150,<110oC,,MOSD046S1,,,MOSD046S1,,,,000,6,,,,,1.9,,,33,9,300,,unknown,sunny/clear,moderate,,,,MRP-00821,3.012,0.527,0.81,1.7,0.141,0.691,0.021,0.283,-2,-10,-8,542,-1,-10,-2,43,3,-2,4,1,4,-4,23,5,301,-2,7,16,7,15,3,-5,129,-40,-6,-100,30,10,1,19,MRP-00827,1.9,MRP-00827,-0.2,,,,,,,,,,,,MRP-00827,-0.08,-1,0.1,-1,-0.05,2.13,0.2,4,-1,9.79,,,,,,,,,,,,,,,,,,WS84,,0.791,3.66,,36.1,1.14,3.8,13.1,50.9,1.79,,60,146,724,,0.479,0.968,504,22.2,43.9,25.3,4.12,0.74,0.574,2.49,0.394,18.4,1.05,0.872,-0.541,7.01,2.15,,,,,0.61,,,,,,0.022,,,,,,29,,,,,,,1.3,8,15,,,,,,,,,,,2,,1,,,,,7,,,,,,,,1.4,"SR1, SR2",639,2908C2
5263518,C-116896,,,MOSD055S1,19780627,MOSD055,NURE STREAM SEDIMENT,,,1,,NURE Coastal 98,750,,,,,NAD27,,dry,,dry,other,dry,dry,298,organic,gentle,,,,deciduous,,,,36.864,-89.8788,37090NWA2,37090,37090NW,f29207,08020203,NURE,Dyersburg,STRM-SED-DRY,Sediment,Stream,Dry,150,<110oC,"Original NURE code was 50, but stream was dry",MOSD055S1,,,MOSD055S1,,,,000,6,,,,,,,,,,,,unknown,sunny/clear,very dense,,,,MRP-00821,3.252,0.313,1.28,1.2,0.207,0.528,0.031,0.291,-2,-10,-8,540,-1,-10,-2,74,6,4,9,1,5,-4,35,11,600,-2,9,27,12,40,4,-5,80,-40,13,-100,51,12,2,44,MRP-00827,4.8,MRP-00827,-0.2,,,,,,,,,,,,MRP-00827,-0.08,3,-0.1,-1,0.09,7.49,0.6,37,-1,36.3,,,,,,,,,,,,,,,,,,WS84,,0.616,4.6,,54.2,1.34,5.94,21.6,81.6,5.26,,52.2,108,601,,0.68,1.72,521,31.1,66.6,30.3,5.33,0.862,0.693,3.16,0.52,16.3,1.1,0.999,-1.11,8.32,3.21,,,2.74,,1.23,,,0.51,,,-0.01,,,,,,58,,,,,,,-2,16,25,,0.3,570,,,,,,,,4.2,,4,,,,,8,3800,40,,,1.9,,,2.9,"SR1, SR2",638,2908C2
5260213,C-116897,,,MOSD047S1,19780625,MOSD047,NURE STREAM SEDIMENT,,,1,,NURE Coastal 98,50,,,,,NAD27,,>16',,8-16',muddy,normal,mod,360,silt,low,farm,,,deciduous,,,,36.6973,-90.1384,37092NEG3,37092,37092NE,f29207,08020203,NURE,Poplar Bluff,STRM-SED-WET,Sediment,Stream,Wet,150,<110oC,,MOSD047S1,,,MOSD047S1,,,,000,6,,,,,2.2,,,33,8.2,289,,eroding,sunny/clear,sparse,,,,MRP-00821,3.685,0.812,1.22,1.48,0.227,0.9,0.025,0.374,-2,-10,-8,583,-1,-10,-2,71,5,4,5,1,4,-4,38,8,418,-2,11,26,10,22,4,14,180,-40,12,-100,42,14,2,26,MRP-00827,2.4,MRP-00827,-0.2,,,,,,,,,,,,MRP-00827,-0.08,1,0.1,-1,-0.05,3.26,0.2,10,-1,19.2,,,,,,,,,,,,,,,,,,WS84,,1,4.2,,46.5,1.32,5.46,11.1,62.1,2.6,,53,206,733,,0.49,1.22,541,43.2,79.4,38.3,5.54,0.877,0.661,2.99,0.473,21.3,0.991,0.499,-1.1,12.7,2.74,,,3.13,,1.39,,,0.88,,,-0.01,,,,,,81,,,,,,,-1,19,35,,0.3,390,,,,,,,,3.9,,4,,,,,8,4100,30,,,2.4,,,2.6,"SR1, SR2",639,2908C2
5263405,C-116898,,,MONE009S1,19781025,MONE009,NURE STREAM SEDIMENT,R1,first,2,,NURE Coastal 98,750,,,,,NAD27,,dry,,dry,other,dry,dry,385,clay,flat,farm,,,brush,,,,36.4591,-89.6962,37090SWC1,37090,37090SW,f29143,08020204,NURE,Dyersburg,STRM-SED-DRY,Sediment,Stream,Dry,150,<110oC,"Original NURE code was 50, but stream was dry",MONE009S1,,,MONE009S1,,,,000,5,,,,,,,,,,,,unknown,light rain,moderate,,,,MRP-00821,4.949,0.452,1.86,1.61,0.395,0.768,0.061,0.289,-2,-10,-8,718,1,-10,-2,59,8,12,12,1,8,-4,30,19,523,-2,11,22,20,23,6,-5,128,-40,10,-100,75,14,2,56,MRP-00827,7.9,MRP-00827,0.3,,,,,,,,,,,,MRP-00827,-0.08,6,-0.1,-1,0.15,12.1,0.5,14,-1,55.8,,,,,,,,,,,,,,,,,,WS84,,0.904,6.59,,49.8,1.99,8.33,19.6,,7.58,,82.8,133,340,,0.879,3.46,730,31.7,60.9,30.2,5.37,0.982,0.657,2.78,0.429,8.22,0.99,1.04,-0.828,9.11,3.12,,,,,1.58,,,0.11,,,-0.01,,,,,,42,,,,,,,3.5,1,23,,0.2,,,,,,,,,5.1,,2,,,,,10,,10,,,2.4,,,2.8,"SR1, SR2",638,2908C2
5263399,C-116899,,,MONE003S1,19781024,MONE003,NURE STREAM SEDIMENT,,,1,,NURE Coastal 98,50,,,,,NAD27,,1-2',,<0.5',algal,low,slow,385,sand,flat,farm,,,other,,,,36.5039,-89.6426,37090NWC4,37090,37090NW,f29143,08020204,NURE,Dyersburg,STRM-SED-WET,Sediment,Stream,Wet,150,<110oC,,MONE003S1,,,MONE003S1,,,,000,5,,,,,2.3,,,17,7.6,550,,depositing,sunny/clear,moderate,,,,MRP-00821,4.904,0.476,2.01,1.55,0.403,0.694,0.08,0.271,-2,-10,-8,824,1,-10,-2,60,9,30,13,1,8,-4,30,20,673,-2,11,21,18,22,6,-5,119,-40,10,-100,80,13,1,54,MRP-00827,6.8,MRP-00827,0.4,,,,,,,,,,,,MRP-00827,-0.08,5,-0.1,-1,0.09,11,0.3,15,-1,51.5,,,,,,,,,,,,,,,,,,WS84,,0.779,6.46,,51.6,2.05,9.12,24.3,,7.5,,79.7,139,320,,0.794,3.43,783,29.4,57.5,30.1,4.83,0.874,0.638,2.76,0.391,9.54,0.971,0.43,-1.63,8.24,2.85,,,3.54,,1.75,,,0.59,,,-0.01,,,,,,51,,,,,,,,9,22,,0.2,560,,,,,,,,5.6,,4,,,,,7,3300,50,,,,,,2.4,"SR1, SR2",638,2908C2
5261428,C-116902,,,MOWY065S1,19790528,MOWY065,NURE STREAM SEDIMENT,,,1,,NURE Coastal 98,50,,,,,NAD27,,4-8',,0.5-1.0',clear,normal,slow,385,sand,gentle,,,,deciduous,,,,37.2317,-90.6715,38092SEC3,38092,38092SE,f29223,08020202,NURE,Rolla,STRM-SED-WET,Sediment,Stream,Wet,150,<110oC,,MOWY065S1,,,MOWY065S1,,,,000,5,,,,,0.22,,,17,7.9,40,,depositing,sunny/clear,dense,,,,MRP-00821,2.119,0.109,1.43,0.85,0.106,0.227,0.018,0.279,-2,-10,-8,357,-1,-10,-2,60,8,14,8,1,4,-4,26,11,353,-2,8,20,9,58,3,-5,37,-40,11,-100,45,11,1,41,MRP-00827,5.1,MRP-00827,0.3,,,,,,,,,,,,MRP-00827,-0.08,1,-0.1,-1,0.18,5.94,1,43,-1,30,,,,,,,,,,,,,,,,,,WS84,,0.26,3.77,,47.7,1.48,7.66,11.2,71,5.08,,40.2,40.8,637,,0.673,1.38,329,25.8,55.7,26.1,4.92,0.735,0.774,3.58,0.553,17.4,1.18,1.41,-0.99,8.15,4.05,,,,,,,,,,,,,,,,,,,,,,,,,,,,,,,,,,,,,,,,,,,,,,,,,,,,,NONE,639,2908C2
5261437,C-116903,,,MOWY074S1,19790528,MOWY074,NURE STREAM SEDIMENT,,,1,,NURE Coastal 98,50,,,,,NAD27,,4-8',,0.5-1.0',clear,normal,mod,385,sand,gentle,,,,deciduous,,,,37.2329,-90.5469,38092SED3,38092,38092SE,f29223,08020202,NURE,Rolla,STRM-SED-WET,Sediment,Stream,Wet,150,<110oC,,MOWY074S1,,,MOWY074S1,,,,000,5,,,,,3.5,,,83,2.1,350,,depositing,sunny/clear,dense,,,,MRP-00821,5.386,0.412,3.07,1.03,0.533,0.211,0.021,0.394,-2,-10,-8,452,2,11,-2,100,19,48,12,1,10,-4,42,23,1620,-2,12,29,26,28,8,18,42,-40,16,-100,100,18,2,51,MRP-00827,10,MRP-00827,0.4,,,,,,,,,,,,MRP-00827,-0.08,3,0.2,-1,0.12,11.1,1.4,21,-1,45.3,,,,,,,,,,,,,,,,,,WS84,,0.24,9.08,,68.9,3.26,18.6,37.7,,11,,72.6,45.7,558,,0.96,5.04,432,41.6,96.4,40.2,6.81,1.11,0.903,3.77,0.585,15.8,1.37,2.24,-0.509,12.1,4.14,,,,,,,,,,,,,,,,,,,,,,,,,,,,,,,,,,,,,,,,,,,,,,,,,,,,,NONE,639,2908C2
5261403,C-116904,,,MOWY040S1,19790525,MOWY040,NURE STREAM SEDIMENT,,,1,,NURE Coastal 98,50,,,,,NAD27,,8-16',,1-2',clear,normal,mod,385,sand,gentle,,,,grass,,,,37.1926,-90.4643,38092SEE3,38092,38092SE,f29223,08020202,NURE,Rolla,STRM-SED-WET,Sediment,Stream,Wet,150,<110oC,,MOWY040S1,,,MOWY040S1,,,,000,5,,,,,2.1,,,16,8,175,,depositing,sunny/clear,moderate,,,,MRP-00821,1.235,1.054,1.42,0.3,0.616,0.071,0.015,0.149,-2,-10,-8,204,-1,-10,-2,43,10,12,6,1,-4,-4,16,7,944,-2,-4,12,11,16,2,-5,18,-40,-6,-100,36,9,1,28,MRP-00827,4.5,MRP-00827,-0.2,,,,,,,,,,,,MRP-00827,-0.08,4,0.2,-1,0.11,4.9,0.8,11,-1,23.7,,,,,,,,,,,,,,,,,,WS84,,0.071,2.38,,23.3,1.42,9.88,9.77,53.4,5.36,,16.1,36.9,344,,0.426,0.816,188,14.8,35.5,16.7,3.25,0.502,0.479,1.76,0.273,9.09,0.476,-0.211,-0.216,4.08,1.89,,,,,,,,,,,,,,,,,,,,,,,,,,,,,,,,,,,,,,,,,,,,,,,,,,,,,NONE,639,2908C2
5261386,C-116905,,,MOWY023S1,19790525,MOWY023,NURE STREAM SEDIMENT,,,1,,NURE Coastal 98,50,,,,,NAD27,,8-16',,<0.5',clear,normal,slow,385,sand,low,farm,,,grass,,,,37.0776,-90.413,38092SEE4,38092,38092SE,f29223,08020202,NURE,Rolla,STRM-SED-WET,Sediment,Stream,Wet,150,<110oC,,MOWY023S1,,,MOWY023S1,,,,000,5,,,,,2.1,,,20,7.8,200,,depositing,sunny/clear,moderate,,,,MRP-00821,2.115,0.14,1.24,0.64,0.122,0.168,0.021,0.228,-2,-10,-8,272,-1,-10,-2,51,8,15,7,1,4,-4,22,10,456,-2,7,18,12,19,3,-5,30,-40,8,-100,40,10,1,32,MRP-00827,5.7,MRP-00827,-0.2,,,,,,,,,,,,MRP-00827,-0.08,4,0.1,-1,0.06,5.13,0.6,13,-1,27,,,,,,,,,,,,,,,,,,WS84,,0.197,3.84,,38.6,1.32,7.57,26.3,69,6.17,,33.6,30.2,666,,0.518,1.46,264,24.1,53.5,23,4.69,0.699,0.625,2.78,0.447,17.9,0.931,1.01,-0.288,7.08,3.24,,,,,,,,,,,,,,,,,,,,,,,,,,,,,,,,,,,,,,,,,,,,,,,,,,,,,NONE,639,2908C2
5262889,C-116906,,,MOCP040S1,19781206,MOCP040,NURE STREAM SEDIMENT,,,1,,NURE Coastal 98,50,,,,,NAD27,,>16',,4-8',muddy,normal,mod,384,silt,gentle,farm,,,deciduous,,,,37.2361,-89.8023,38090SWB3,38090,38090SW,f29031,07140107,NURE,Paducah,STRM-SED-WET,Sediment,Stream,Wet,150,<110oC,,MOCP040S1,,,MOCP040S1,,,,000,5,,,,,1.3,,,7,7.5,110,,depositing,overcast,moderate,,,,MRP-00821,3.846,1.655,1.85,1.34,0.263,0.502,0.038,0.315,-2,-10,-8,543,-1,-10,-2,70,13,20,11,1,4,-4,30,16,1400,-2,10,24,17,26,5,-5,87,-40,8,-100,62,13,2,40,MRP-00827,7,MRP-00827,0.2,,,,,,,,,,,,MRP-00827,-0.08,4,0.2,-1,0.13,10.9,0.8,20,-1,46.1,,,,,,,,,,,,,,,,,,WS84,,0.594,5.88,,55.3,2.05,14.1,27.9,101,7.64,,59.5,92.5,532,,0.831,2.33,619,32.8,75.6,31.8,5.91,0.949,0.77,3.24,0.509,14.7,1.16,1.03,-1.95,9.13,3.22,,,3.56,,1.64,,,0.53,,,-0.01,,,,,,75,,,,,,1.5,-1,16,27,,0.4,1450,,,,,,,,6.8,,5,,,,,9,4000,50,,,3.2,,,3.3,"SR1, SR2",637,2908C2
5262901,C-116907,,,MOCP052S1,19781207,MOCP052,NURE STREAM SEDIMENT,,,1,,NURE Coastal 98,750,,,,,NAD27,,dry,,dry,other,dry,dry,384,sand,low,farm,,,deciduous,,,,37.477,-89.7945,38090SWB1,38090,38090SW,f29031,07140107,NURE,Paducah,STRM-SED-DRY,Sediment,Stream,Dry,150,<110oC,"Original NURE code was 50, but stream was dry",MOCP052S1,,,MOCP052S1,,,,000,5,,,,,,,,,,,,unknown,snowy,sparse,,,,MRP-00821,2.507,0.283,1.25,0.96,0.156,0.34,0.028,0.239,-2,-10,-8,351,-1,-10,-2,53,8,9,8,1,4,-4,23,10,669,-2,6,17,12,19,3,-5,63,-40,9,-100,38,11,1,25,MRP-00827,4.4,MRP-00827,-0.2,,,,,,,,,,,,MRP-00827,-0.08,3,-0.1,-1,0.06,5.8,0.6,12,-1,25.5,,,,,,,,,,,,,,,,,,WS84,,0.402,3.68,,38.3,1.18,6.98,13.2,64.8,5.01,,36.1,69.4,1170,,0.463,1.29,349,21.8,46.5,21.9,4.12,0.644,0.574,3.08,0.527,33.6,0.774,0.938,-1.45,6.58,3.2,,,1.8,,0.85,,,0.26,,,-0.01,,,,,,27,,,,,,,-1,25,14,,0.3,490,,,,,,,,2.3,,3,,,,,5,1700,30,,,,,,3.2,"SR1, SR2",637,2908C2
5262895,C-116908,,,MOCP046S1,19781207,MOCP046,NURE STREAM SEDIMENT,,,1,,NURE Coastal 98,50,,,,,NAD27,,8-16',,2-4',muddy,normal,mod,384,silt,flat,farm,,,brush,,,,37.3744,-89.7322,38090SWC2,38090,38090SW,f29031,07140107,NURE,Paducah,STRM-SED-WET,Sediment,Stream,Wet,150,<110oC,,MOCP046S1,,,MOCP046S1,,,,000,5,,,,,2,,,9,7.5,175,,depositing,overcast,moderate,,,,MRP-00821,2.984,0.433,1.24,1.25,0.167,0.556,0.03,0.26,-2,-10,-8,513,-1,-10,-2,61,7,23,7,1,6,-4,28,10,775,-2,8,21,11,17,3,-5,82,-40,10,-100,45,11,1,31,MRP-00827,4.7,MRP-00827,-0.2,,,,,,,,,,,,MRP-00827,-0.08,3,-0.1,-1,0.05,5.46,0.4,9,-1,23.9,,,,,,,,,,,,,,,,,,WS84,,0.645,4.21,,50.4,1.31,6.55,10.5,71.2,5.11,,49.6,107,756,,0.668,1.49,476,29.2,60.7,28.1,5.28,0.83,0.747,3.45,0.516,20.5,1.06,0.714,-0.167,8.14,3.45,,,2.07,,0.92,,,0.47,,,-0.01,,,,,,42,,,,,,0.4,-1,22,19,,0.4,610,,,,,,,,3.5,,4,,,,,5,2300,30,,,,,,3.2,"SR1, SR2",637,2908C2
5262851,C-116909,,,MOCP002S1,19781202,MOCP002,NURE STREAM SEDIMENT,,,1,,NURE Coastal 98,50,,,,,NAD27,,2-4',,0.5-1.0',clear,high,mod,384,pebbles,low,farm,,,brush,,,,37.4058,-89.484,38090SWE1,38090,38090SW,f29031,07140105,NURE,Paducah,STRM-SED-WET,Sediment,Stream,Wet,150,<110oC,,MOCP002S1,,,MOCP002S1,,,,000,5,,,,,0.22,,,5,6.7,65,,eroding,overcast,dense,,,,MRP-00821,3.759,0.378,1.5,1.42,0.208,0.684,0.038,0.31,-2,-10,-8,575,-1,-10,-2,66,9,26,9,1,6,-4,32,13,827,-2,10,25,14,21,5,-5,106,-40,10,-100,55,14,2,40,MRP-00827,5.4,MRP-00827,-0.2,,,,,,,,,,,,MRP-00827,-0.08,3,0.1,-1,0.13,8.1,0.9,12,-1,35.2,,,,,,,,,,,,,,,,,,WS84,,0.78,5.32,,53.6,1.59,8.68,17.5,88.2,6.14,,58.4,138,606,,0.631,1.83,561,33.1,66.4,30.7,6,0.96,0.816,3.38,0.549,16.2,1.16,,-1.13,8.86,3.47,,,3.12,,1.65,,,0.77,,,-0.01,,,,,,58,,,,,,,1,11,23,,0.4,910,,,,,,,,3.4,,4,,,,,11,3900,50,,,,,,2.7,"SR1, SR2",637,2908C2
5262884,C-116910,,,MOCP035S1,19781206,MOCP035,NURE STREAM SEDIMENT,,,1,,NURE Coastal 98,50,,,,,NAD27,,>16',,4-8',muddy,high,torrent,385,silt,flat,farm,,,grass,,,,37.2202,-89.8349,38090SWB3,38090,38090SW,f29031,07140107,NURE,Paducah,STRM-SED-WET,Sediment,Stream,Wet,150,<110oC,,MOCP035S1,,,MOCP035S1,,,,000,5,,,,,0.75,,,9,7.4,85,,eroding,light rain,moderate,,,,MRP-00821,4.2,0.375,2.08,1.4,0.281,0.635,0.037,0.345,-2,-10,-8,581,1,-10,-2,76,11,11,11,1,7,-4,34,16,1230,-2,11,27,19,23,6,9,100,-40,11,-100,66,17,2,49,MRP-00827,7.4,MRP-00827,0.2,,,,,,,,,,,,MRP-00827,-0.08,6,-0.1,-1,0.13,10.5,1,15,-1,46.9,,,,,,,,,,,,,,,,,,WS84,,0.726,6.27,,57.5,2.18,11.1,21.2,104,8.31,,60,100,531,,0.755,2.47,561,38.6,78.6,35.4,6.8,1.15,0.913,3.68,0.59,14.9,1.28,2.15,8.83,9.79,4.23,,,3.25,,1.87,,,0.88,,,-0.01,,,,,,83,,,,,,,2.8,10,33,,0.5,1540,,,,,,,,3.4,,7,,,,,12,5400,70,,,7.5,,,3.1,"SR1, SR2",637,2908C2
5313724,C-117091,,,NJCU035S1,19780607,NJCU035,NURE STREAM SEDIMENT,,,1,,NURE Coastal 98,50,,,,,NAD27,,8-16',,4-8',muddy,normal,slow,316,sand,low,farm,,,deciduous,,,,39.4454,-75.3975,40076SWE1,40076,40076SW,f34011,02040206,NURE,Wilmington,STRM-SED-WET,Sediment,Stream,Wet,150,<110oC,,NJCU035S1,,,NJCU035S1,,,,000,5,,,,,0.3,,,24,7,650,,unknown,overcast,sparse,,,,GI28,1.209,0.07,2.69,0.44,0.083,0.113,0.008,0.561,-2,-10,-8,158,-1,27,-2,128,3,8,4,1,-4,-4,66,8,545,-2,-4,57,5,27,5,57,29,-40,27,-100,28,13,1,53,GI28,4.1,GI28,0.3,,,,,,,,,,,,GI28,-0.08,2,0.1,-1,-0.05,3.13,0.9,11,-1,35.5,,,,,,,,,,,,,,,,,,WS89,,0.135,6.21,,107,2.86,4.64,-2,132,4.64,,23.4,46,4620,,0.598,0.959,217,64.3,132,64.2,10.3,0.937,1.12,6.64,1.11,132,5.03,3.16,-0.19,22,6.26,,,1.28,0.01,3.73,0.2,0.12,0.12,0.2,,-0.01,,5,0.5,,,131,,10,35,,3,3.2,1.5,140,63,11,1,780,2,5,-5,1000,10,,,6.4,1,10,-5,,,,24,25700,80,-2,5,5.7,12,,6.9,"SR1, SR2, SR3-AA;CA;FE;XU;XX",083,3402C2
5315045,C-117096,,,NJMO016S1,19771119,NJMO016,NURE STREAM SEDIMENT,,,1,,NURE Coastal 98,50,,,,,NAD27,,2-4',,1-2',brown/clear,high,slow,206,sand,low,suburban,,,brush,,,,40.1502,-74.1894,41076SEG3,41076,41076SE,f34025,02040301,NURE,Newark,STRM-SED-WET,Sediment,Stream,Wet,150,<110oC,,NJMO016S1,,,NJMO016S1,,,,000,5,,,,,0,,,10,4.1,75,,depositing,sunny/clear,very dense,,,,GI28,0.44,0.024,0.8,0.21,0.028,0.03,-0.005,0.283,-2,-10,-8,106,-1,11,-2,99,-2,6,3,1,-4,-4,50,5,199,-2,-4,41,-3,22,3,-5,10,-40,18,-100,13,8,1,21,GI28,1.7,GI28,0.2,,,,,,,,,,,,GI28,-0.08,-1,0.4,-1,0.1,2.85,2.1,15,-1,15.8,,,,,,,,,,,,,,,,,,WS89,,0.035,3.13,,51.9,0.849,1.65,7.1,60.7,1.91,,8.05,,2550,,0.394,0.244,94.1,43.9,88.8,43.9,7.73,0.668,0.763,4.58,0.759,75.6,3.05,0.94,2.54,13,4.33,,,0.55,-0.01,1.09,0.2,0.135,0.03,0.2,0,-0.01,,12,0.5,,,113,,-5,13,,3,6.6,0.8,114,52,5,0.9,330,-2,5,-5,200,10,,,3.9,4,8,-5,,,,19,15500,40,-2,5,5.7,7,,5.6,"SR1, SR2, SR3-AA;CA;FE;XU;XX",077,3404C2
5315050,C-117097,,,NJMO105S1,19771117,NJMO105,NURE STREAM SEDIMENT,,,1,,NURE Coastal 98,50,,,,,NAD27,,1-2',,0.5-1.0',cloudy,normal,fast,218,sand,low,"suburban, farm",,,other,,,,40.3485,-74.1273,41076SEG2,41076,41076SE,f34025,02030104,NURE,Newark,STRM-SED-WET,Sediment,Stream,Wet,150,<110oC,,NJMO105S1,,,NJMO105S1,,,,000,5,,,,,0.36,,,14,7.1,132,,depositing,overcast,moderate,,,,GI28,3.342,0.695,9.6,1.56,0.462,0.212,0.096,1.914,-2,55,-8,270,1,85,-2,151,8,33,5,1,-4,-4,77,25,1810,-2,21,68,21,56,9,341,62,-40,29,-100,144,17,1,88,GI28,32.6,GI28,1.3,,,,,,,,,,,,GI28,-0.08,12,0.4,-1,0.33,6.45,4.2,15,-1,93.4,,,,,,,,,,,,,,,,,,WS89,,0.247,9.36,,87.2,11.1,7.5,25,223,28.6,,65.1,100,1690,,0.639,2.06,352,75.2,155,76.8,14.1,1.42,0.166,7.16,1.08,47.5,5.39,1.6,-1.2,23.9,7.62,,,,0.04,11.22,1.1,0.48,0.32,0.4,25,-0.01,,12,1.5,,,137,,5,15,,6,23.5,1.2,43,58,25,0.9,2440,-2,5,10,1000,20,,,9.3,1,7,-5,,,,22,21600,130,-2,5,6,72,,7.1,"SR1, SR2, SR3-AA;CA;FE;XU;XX",077,3412C2
5315019,C-117098,,,NJMI002S1,19771116,NJMI002,NURE STREAM SEDIMENT,,,1,,NURE Coastal 98,50,,,,,NAD27,,2-4',,0.5-1.0',brown/clear,normal,slow,207,sand,low,farm,,,grass,,,,40.3261,-74.4982,41076SEE2,41076,41076SE,f34023,02030105,NURE,Newark,STRM-SED-WET,Sediment,Stream,Wet,150,<110oC,,NJMI002S1,,,NJMI002S1,,,,000,12,,,,,0.16,,,11,6.4,232,,eroding,sunny/clear,barren,,,,GI28,5.937,0.292,2.55,1.78,0.298,0.364,0.186,0.626,-2,27,-8,664,2,23,-2,116,8,17,60,3,13,-4,67,24,352,-2,19,62,22,59,8,72,93,-40,17,-100,85,35,3,90,GI28,18.4,GI28,0.9,,,,,,,,,,,,GI28,-0.08,-1,0.1,-1,0.49,72.5,0.9,51,-1,97.9,,,,,,,,,,,,,,,,,,,,,,,,,,,,,,,,,,,,,,,,,,,,,,,,,,,,,7.77,-0.01,2.61,1.5,0.145,0.54,0.4,19,-0.01,,97,2,,,109,,7,-5,,50,17.9,4.8,20,60,25,0.8,480,2,10,7,1700,40,,,2.9,-1,10,55,,,,11,8600,90,-2,15,3.7,62,,4.5,"SR1, SR2, SR3-AA;CA;FE;XU;XX",085,3412C2
5315047,C-117099,,,NJMO102S1,19771117,NJMO102,NURE STREAM SEDIMENT,,,1,,NURE Coastal 98,50,,,,,NAD27,,4-8',,<0.5',cloudy,normal,fast,218,sand,gentle,"suburban, farm",,,deciduous,,,,40.3796,-74.1806,41076SEG1,41076,41076SE,f34025,02030104,NURE,Newark,STRM-SED-WET,Sediment,Stream,Wet,150,<110oC,,NJMO102S1,,,NJMO102S1,,,,000,5,,,,,0.18,,,13,6.5,193,,depositing,overcast,sparse,,,,GI28,2.712,0.241,5.85,1.56,0.336,0.189,0.096,1.192,-2,16,-8,254,1,47,-2,113,7,42,10,1,-4,-4,57,14,573,-2,14,50,17,73,6,190,41,-40,21,-100,127,14,1,89,GI28,17.7,GI28,0.7,,,,,,,,,,,,GI28,-0.08,6,0.3,-1,0.26,11.7,1.4,55,-1,93.8,,,,,,,,,,,,,,,,,,WS89,,0.221,6.66,,101,6.46,6.87,22,182,18.8,,63,68,1180,,0.947,1.4,292,56.5,119,57,11,1.34,1.14,4.74,0.699,32.5,3.1,2,-1.8,17.1,5.39,,,2.59,-0.01,5.29,1.3,0.455,0.21,0.3,16,-0.01,,7,1.5,,,114,,7,10,,11,4.9,1,30,36,10,0.5,570,-2,5,7,700,52,,,5.1,1,7,-5,,,,10,10600,100,-2,5,2.9,80,,10.6,"SR1, SR2, SR3-AA;CA;FE;XU;XX",077,3412C2
5313848,C-117100,,,NJSA005S1,19780604,NJSA005,NURE STREAM SEDIMENT,,,1,,NURE Coastal 98,50,,,,,NAD27,,8-16',,2-4',muddy,normal,fast,318,organic,low,"farm, unknown",,,brush,,,,39.5094,-75.4429,40076NWE4,40076,40076NW,f34033,02040206,NURE,Wilmington,STRM-SED-WET,Sediment,Stream,Wet,150,<110oC,,NJSA005S1,,,NJSA005S1,,,,000,5,,,,,0.4,,,22,6.2,370,,unknown,sunny/clear,moderate,,,,GI28,4.06,0.309,2.35,1.18,0.413,0.478,0.053,0.866,-2,28,-8,328,1,33,-2,96,7,14,9,1,6,-4,48,26,276,-2,22,42,19,40,8,122,74,-40,16,-100,81,14,2,65,GI28,4.9,GI28,0.5,,,,,,,,,,,,GI28,-0.08,2,0.2,-1,0.13,9.14,0.9,19,-1,60.2,,,,,,,,,,,,,,,,,,WS89,,0.5,7.43,,58.1,2.31,6.26,30,131,4.48,,62,72,1180,,0.616,2.67,334,45.4,94.5,43.1,8.75,1.25,0.898,3.54,0.539,33.6,2,1.1,-2.2,12,3.78,,,2.89,0.02,3.34,0.7,0.36,0.42,0.4,0,-0.01,,52,1.5,,,96,,17,18,,8,0.4,,37,33,26,,270,-2,5,7,900,22,,,8.8,-1,4,-5,,,,14,7400,60,-2,5,,45,,4.1,"SR1, SR2, SR3-AA;CA;FE;XU;XX",080,3402C2
5313693,C-117103,,,NJCU004S1,19780605,NJCU004,NURE STREAM SEDIMENT,,,1,,NURE Coastal 98,50,,,,,NAD27,,4-8',,0.5-1.0',clear,normal,fast,316,cobbles,low,farm,,,deciduous,,,,39.4759,-74.9673,40076SEA1,40076,40076SE,f34011,02040206,NURE,Wilmington,STRM-SED-WET,Sediment,Stream,Wet,150,<110oC,,NJCU004S1,,,NJCU004S1,,,,000,22,,,,,0.14,,,19,6.5,110,,eroding,sunny/clear,sparse,,,,GI28,0.998,0.064,4.17,0.26,0.062,0.033,-0.005,0.69,-2,-10,-8,113,-1,20,-2,153,4,26,8,1,-4,-4,80,6,797,-2,-4,69,6,93,9,87,22,-40,34,-100,32,14,2,68,GI28,4.8,GI28,0.4,,,,,,,,,,,,GI28,-0.08,-1,1.1,-1,0.05,8.6,1.3,67,-1,56.4,,,,,,,,,,,,,,,,,,WS89,,0.04,10.9,,118,4.57,7.43,9.1,,5.37,,16.6,,10600,,1.1,0.439,114,75.9,162,76.4,13.2,1.03,1.47,10.2,1.82,281,9.22,3.63,-0.73,30.4,10.4,,,0.82,0.01,4.58,0.1,0.12,0.04,0.2,0,-0.01,,17,0.5,,,102,,7,27,,5,0.2,-1.1,263,57,9,1.5,1270,-2,10,-5,1000,55,,,10.3,-1,9,-5,,,,24,46700,130,-2,10,6.8,7,,9.8,"SR1, SR2, SR3-AA;CA;FE;XU;XX",083,3402C2
5313714,C-117104,,,NJCU025S1,19780606,NJCU025,NURE STREAM SEDIMENT,,,1,,NURE Coastal 98,50,,,,,NAD27,,2-4',,<0.5',cloudy,normal,mod,316,pebbles,low,farm,,,deciduous,,,,39.3177,-75.1893,40076SWG2,40076,40076SW,f34011,02040206,NURE,Wilmington,STRM-SED-WET,Sediment,Stream,Wet,150,<110oC,,NJCU025S1,,,NJCU025S1,,,,000,8,,,,,0.18,,,22,6.7,195,,unknown,sunny/clear,sparse,,,,GI28,2.039,0.3,3.04,0.77,0.226,0.078,0.006,1.238,-2,15,-8,279,-1,39,-2,152,6,26,13,1,5,-4,80,11,639,-2,-4,68,11,104,7,207,42,-40,33,-100,47,13,1,75,GI28,4.7,GI28,0.7,,,,,,,,,,,,GI28,-0.08,-1,0.4,1,0.11,14.4,1.4,83,1,75.5,,,,,,,,,,,,,,,,,,WS89,,0.097,7.77,,89.4,3.25,6.14,16,152,4.81,,34.2,40,4460,,1.24,1.13,258,82.6,167,81.8,13.1,1.04,1.23,6.28,1.05,132,4.46,1.79,-1.3,29,6.68,,,1.9,0.13,3.71,0.4,0.18,0.1,0.1,,-0.01,,12,1,,,156,,15,28,,12,0.6,-1,146,71,10,1.1,770,-2,-5,-5,800,80,,,8.2,-1,10,5,,,,29,25300,90,-2,5,6.9,32,,7.3,"SR1, SR2, SR3-AA;CA;FE;XU;XX",083,3402C2
5313733,C-117105,,,NJCU044S1,19780608,NJCU044,NURE STREAM SEDIMENT,,,1,,NURE Coastal 98,50,,,,,NAD27,,2-4',,<0.5',brown/clear,normal,slow,316,silt,low,farm,,,deciduous,,,,39.4379,-75.1819,40076SWG1,40076,40076SW,f34011,02040206,NURE,Wilmington,STRM-SED-WET,Sediment,Stream,Wet,150,<110oC,,NJCU044S1,,,NJCU044S1,,,,000,7,,,,,0.3,,,20,6.8,110,,unknown,light rain,moderate,,,,GI28,3.215,0.174,1.66,0.87,0.178,0.183,0.063,0.955,-2,18,-8,340,1,36,-2,78,6,17,11,1,5,-4,40,15,277,-2,21,31,13,60,5,139,47,-40,13,-100,61,14,1,55,GI28,4.9,GI28,1,,,,,,,,,,,,GI28,-0.08,-1,-0.1,-1,0.18,10.2,0.7,42,-1,53.4,,,,,,,,,,,,,,,,,,WS89,,0.203,5.49,,47.1,1.61,5.55,15,110,5.31,,47,73,1430,,0.506,2.06,334,37.9,77.6,35.5,6.65,0.948,0.879,3.94,0.62,37.8,2.09,1.3,-1.7,10.6,3.73,,,2.7,0.01,1.95,0.5,0.17,0.17,0.4,2,-0.01,,-5,1.5,,,54,,15,25,,7,1.4,-1,30,33,17,0.3,250,-2,5,5,1000,45,,,3.6,1,5,-5,,,,11,7000,40,-2,-5,2.9,35,,2.8,"SR1, SR2, SR3-AA;CA;FE;XU;XX",083,3402C2
5313858,C-117106,,,NJSA015S1,19780605,NJSA015,NURE STREAM SEDIMENT,,,1,,NURE Coastal 98,50,,,,,NAD27,,1-2',,0.5-1.0',cloudy,normal,slow,318,sand,low,farm,,,deciduous,,,,39.6647,-75.3792,40076NWE3,40076,40076NW,f34033,02040206,NURE,Wilmington,STRM-SED-WET,Sediment,Stream,Wet,150,<110oC,,NJSA015S1,,,NJSA015S1,,,,000,7,,,,,0.34,,,21,6.9,190,,unknown,sunny/clear,moderate,,,,GI28,1.492,0.269,2.96,0.71,0.172,0.163,0.012,0.924,-2,-10,-8,233,-1,39,-2,145,4,18,11,1,-4,-4,74,8,689,-2,-4,68,9,136,6,130,41,-40,29,-100,37,16,2,81,GI28,4.4,GI28,0.3,,,,,,,,,,,,GI28,-0.08,-1,0.2,-1,0.24,11,0.7,131,-1,75.5,,,,,,,,,,,,,,,,,,WS89,,0.184,6.41,,95.9,3.22,5,14,170,4.37,,27.5,60,4660,,0.776,0.659,229,75.7,157,79,13.5,1.31,1.34,6.9,1.24,126,4.63,1.96,-0.54,25.1,7.93,,,1.47,0.08,2.79,0.4,0.125,0.16,0.2,2,-0.01,,7,0.5,,,145,,7,22,,9,0.8,-1,136,65,10,1,650,-2,15,5,1200,140,,,5.7,-1,11,5,,,,24,19300,70,-2,10,4.6,45,,8.7,"SR1, SR2, SR3-AA;CA;FE;XU;XX",080,3402C2
5313864,C-117107,,,NJSA021S1,19780605,NJSA021,NURE STREAM SEDIMENT,,,1,,NURE Coastal 98,50,,,,,NAD27,,8-16',,4-8',muddy,normal,slow,318,clay,low,farm,,,deciduous,,,,39.5768,-75.3291,40076NWF4,40076,40076NW,f34033,02040206,NURE,Wilmington,STRM-SED-WET,Sediment,Stream,Wet,150,<110oC,,NJSA021S1,,,NJSA021S1,,,,000,5,,,,,0.16,,,20,7.1,150,,unknown,sunny/clear,moderate,,,,GI28,3.758,0.125,1.22,0.83,0.193,0.162,0.027,0.708,-2,-10,-8,276,-1,27,-2,69,3,8,5,1,9,-4,37,20,153,-2,17,29,9,26,7,86,47,-40,12,-100,64,13,2,30,GI28,3.5,GI28,-0.2,,,,,,,,,,,,GI28,-0.08,-1,-0.1,-1,-0.05,3.62,0.6,13,-1,25.2,,,,,,,,,,,,,,,,,,WS89,,0.19,7.08,,48.6,1.29,3.13,15,,3.5,,50.1,56,1050,,0.543,3.76,304,38.7,76.6,38.4,6.47,0.998,0.932,4,0.609,29.2,2.05,1.81,-0.32,10.4,3.88,,,3.43,0.02,0.94,0.4,0.045,0.2,0.1,1,-0.01,,52,0.5,,,61,,10,7,,2,1.8,,29,28,18,0.4,160,3,5,-5,900,10,,,7.9,-1,5,-5,,,,10,7100,60,-2,5,3.5,10,,9.9,"SR1, SR2, SR3-AA;CA;FE;XU;XX",080,3402C2
5315038,C-117127,,,NJMO009S1,19771118,NJMO009,NURE STREAM SEDIMENT,,,1,,NURE Coastal 98,50,,,,,NAD27,,2-4',,0.5-1.0',clear,high,mod,206,pebbles,gentle,suburban,,,deciduous,,,,40.2145,-74.4686,41076SEE3,41076,41076SE,f34025,02040105,NURE,Newark,STRM-SED-WET,Sediment,Stream,Wet,150,<110oC,,NJMO009S1,,,NJMO009S1,,,,000,6,,,,,0,,,10,6.2,55,,depositing,sunny/clear,dense,,,,GI28,2.542,0.175,5.79,1.32,0.211,0.253,0.301,1.677,-2,33,-8,323,1,63,-2,154,4,62,7,1,-4,-4,82,12,585,-2,26,70,16,59,6,289,47,-40,30,-100,108,16,1,50,GI28,17.9,GI28,1.1,,,,,,,,,,,,GI28,-0.08,1,0.5,-1,0.2,6.03,0.9,20,-1,43.3,,,,,,,,,,,,,,,,,,WS89,,0.274,5.84,,98.6,5.87,3.81,21,126,20,,60.2,67,2270,,1.03,1.53,307,80.1,166,82.1,15,1.44,1.51,5.9,0.921,62.7,4.38,-0.68,-2.7,24.8,7.02,,,2.27,-0.01,5.78,1,0.2,0.27,0.1,13,-0.01,,7,1.5,,,146,,-5,19,,6,1.7,,61,68,15,0.9,560,2,5,12,2500,17,,,5.3,-1,10,-5,,,,22,14300,70,-2,55,6.5,32,,6.7,"SR1, SR2, SR3-AA;CA;FE;XU;XX",085,3404C2
5315017,C-117128,,,NJME050S1,19771116,NJME050,NURE STREAM SEDIMENT,,,1,,NURE Coastal 98,50,,,,,NAD27,,4-8',,0.5-1.0',clear,normal,slow,207,sand,low,,,,deciduous,,,,40.2339,-74.6264,41076SEC3,41076,41076SE,f34021,02040105,NURE,Newark,STRM-SED-WET,Sediment,Stream,Wet,150,<110oC,,NJME050S1,,,NJME050S1,,,,000,8,,,,,0.2,,,9,6.9,130,,depositing,sunny/clear,moderate,,,,GI28,2.966,0.133,1.48,0.91,0.158,0.277,0.04,0.608,-2,15,-8,280,1,23,-2,95,5,21,9,1,-4,-4,50,20,239,-2,15,43,10,42,5,68,41,-40,17,-100,53,16,2,50,GI28,6.6,GI28,0.6,,,,,,,,,,,,GI28,-0.08,-1,0.1,-1,0.16,8.61,0.5,32,-1,52.4,,,,,,,,,,,,,,,,,,WS89,,0.301,5.44,,40.3,1.49,5.38,16,114,6.66,,47.7,51,1370,,0.83,1.85,307,55.4,113,56.3,10.7,1.48,1.25,4.93,0.774,37.4,2.03,-0.47,-0.83,14.6,5.1,,,,-0.01,1.5,1.1,0.11,0.41,0.1,4,-0.01,,30,1.5,,,96,,5,9,,8,,1.5,35,45,15,0.6,,-2,5,5,600,27,,,5.2,-1,8,15,,,,11,1600,60,-2,-5,4.7,42,,4.2,"SR1, SR2, SR3-AA;CA;FE;XU;XX",086,3404C2
5313496,C-117144,,,NJAT004S1,19780605,NJAT004,NURE STREAM SEDIMENT,,,1,,NURE Coastal 98,50,,,,,NAD27,,2-4',,0.5-1.0',brown/clear,normal,mod,320,pebbles,low,,,,conifers,,,,39.5709,-74.6651,40076NEC4,40076,40076NE,f34001,02040301,NURE,Wilmington,STRM-SED-WET,Sediment,Stream,Wet,150,<110oC,,NJAT004S1,,265650,NJAT004S1,,,,000,6,,,,,0,,,16,4.8,52,,depositing,sunny/clear,dense,,,,GI30,0.931,0.025,1.61,0.28,0.037,0.03,-0.005,0.352,-2,-10,-8,121,-1,14,-2,88,-2,10,3,1,-4,-4,46,6,296,-2,-4,41,4,50,5,12,16,-40,21,-100,15,8,-1,26,GI30,3.7,GI30,-0.2,,,,,,,,,,,,GI30,-0.08,-1,0.4,-1,-0.05,3.01,0.6,32,-1,18,,,,,,,,,,,,,,,,,,WS90,,0.033,5.22,,74.5,1.47,2.44,9,,2.57,,10.8,-15,5600,,0.621,0.438,160,35.5,74.9,33.9,6.15,0.406,0.549,5.17,0.947,156,3.96,1.95,-0.34,16,5.78,,,1.165,-0.05,1.2325,0.34,-0.05,0.0525,-2,,-0.01,10,117,-1,,,80,,-4,26,,7,3.25,-1,112.66666,33.25,10,1.3,336,-4,41,5,88,33,,,4.15,,6,,20,,,18,12192.25,47.25,,7,5.55,26,372,4.44,"OR2, OR7, SR1, SR2",082,3402C2
5313511,C-117145,,,NJAT007S1,19780605,NJAT007,NURE STREAM SEDIMENT,R1,first,2,,NURE Coastal 98,50,,,,,NAD27,,8-16',,2-4',brown/clear,normal,slow,320,pebbles,flat,,,,deciduous,,,,39.5146,-74.5623,40076NED4,40076,40076NE,f34001,02040301,NURE,Wilmington,STRM-SED-WET,Sediment,Stream,Wet,150,<110oC,,NJAT007S1,,265653,NJAT007S1,,,,000,5,,,,,0,,,17,4.3,100,,depositing,sunny/clear,dense,,,,GI30,0.274,0.007,0.46,0.04,0.01,-0.005,-0.005,0.435,-2,-10,-8,29,-1,16,-2,8,-2,-2,1,1,-4,-4,3,3,90,-2,-4,-9,-3,13,-2,28,3,-40,-6,-100,15,-2,-1,7,GI30,0.9,GI30,-0.2,,,,,,,,,,,,GI30,-0.08,-1,0.1,-1,-0.05,0.77,-0.1,3,-1,2.5,,,,,,,,,,,,,,,,,,WS90,,0.006,1.17,,7.46,0.395,0.743,-2,,0.756,,1.5,,218,,0.156,0.152,29.2,5.34,10.5,6.99,0.918,0.079,0.1,0.415,0.071,6.3,0.682,0.331,0.53,1.78,0.515,,,0.89333,-0.05,1.32,0.17,-0.05,0.025,-2,,-0.01,-10,72,1,,,73.33334,,-4,22,,7,1.7,2.5,60.25,27.75,9,0.65,176.66667,-4,31,4,102,12,,,3.7,,4,,12,,,12.66667,8757.33301,30,,5,8.5,23,165,3.54,"OR2, OR7, SR1, SR2",082,3402C2
5313506,C-117146,,,NJAT006S1,19780605,NJAT006,NURE STREAM SEDIMENT,,,1,,NURE Coastal 98,50,,,,,NAD27,,2-4',,1-2',brown/clear,normal,stagnant,320,silt,flat,,,,deciduous,,,,39.5324,-74.5138,40076NED4,40076,40076NE,f34001,02040301,NURE,Wilmington,STRM-SED-WET,Sediment,Stream,Wet,150,<110oC,,NJAT006S1,,265652,NJAT006S1,,,,000,5,,,,,0,,,20,4.5,55,,depositing,sunny/clear,moderate,,,,GI30,1.715,0.041,1.05,0.35,0.053,0.03,0.01,1.044,-2,22,-8,148,-1,33,-2,85,2,15,7,1,-4,-4,44,9,216,-2,10,34,5,54,6,152,21,-40,16,-100,44,9,2,31,GI30,4.5,GI30,0.2,,,,,,,,,,,,GI30,-0.08,-1,0.2,-1,0.05,6.18,0.5,29,-1,22.5,,,,,,,,,,,,,,,,,,WS90,,0.039,5.61,,50.7,1.05,1.99,8.7,79.5,4.21,,17.4,46,2540,,0.657,0.84,137,39.4,82.9,40.8,7.08,0.799,0.66,4.01,0.692,70.7,2.58,1.43,-1.1,12.9,4.46,,,1.852,-0.05,0.88667,0.33,0.05,0.03333,-2,,-0.01,-10,112,-1,,,44.4,,-4,22,,10,2.425,3.4,39.2,24.6,11,0.65,135.39999,-4,15,6,115,22,,,3.78,,4,,21,,,8.2,6830.7998,36.2,,6,,27,167,3.52,"OR2, OR7, SR1, SR2",082,3402C2
5313527,C-117153,,,NJAT011S1,19780605,NJAT011,NURE STREAM SEDIMENT,,,1,,NURE Coastal 98,50,,,,,NAD27,,8-16',,2-4',brown/clear,normal,slow,320,organic,low,,,,deciduous,,,,39.3528,-74.7578,40076SEB2,40076,40076SE,f34001,02040302,NURE,Wilmington,STRM-SED-WET,Sediment,Stream,Wet,150,<110oC,,NJAT011S1,,265657,NJAT011S1,,,,000,5,,,,,0,,,19,4.2,38,,depositing,sunny/clear,dense,,,,GI30,0.726,0.02,1.08,0.17,0.037,0.023,0.009,1.133,-2,14,-8,83,-1,36,-2,51,2,13,3,1,-4,-4,27,6,265,-2,11,18,4,37,3,171,11,-40,18,-100,40,6,-1,20,GI30,1.5,GI30,0.3,,,,,,,,,,,,GI30,-0.08,-1,0.2,-1,0.07,0.88,0.4,19,-1,12.9,,,,,,,,,,,,,,,,,,WS90,,0.036,3.01,,15.6,0.987,1.81,4.9,,1.22,,8.73,29,1510,,0.479,0.513,120,11.5,24.6,11,2.07,0.258,0.247,2.07,0.35,39.7,1.92,0.844,-0.21,4.06,2.46,,,1.08,0.05,2.165,0.55,0.09,0.055,-2,,0.042,10,156,1,,,134.33333,,-4,26,,19,4.03333,-1,238.5,53.5,18,2.05,546.25,-4,17,11,180,23,,,7.2,,10.33333,,30,,,23.33333,21021.75,62,,10,10.8,37,150,8.46,"OR2, OR7, SR1, SR2",082,3402C2
5313482,C-117164,,,NJAT001S1,19780605,NJAT001,NURE STREAM SEDIMENT,,,1,,NURE Coastal 98,50,,,,,NAD27,,>16',,2-4',cloudy,normal,slow,320,silt,flat,farm,,,deciduous,,,,39.6604,-74.779,40076NEB3,40076,40076NE,f34001,02040301,NURE,Wilmington,STRM-SED-WET,Sediment,Stream,Wet,150,<110oC,,NJAT001S1,,265647,NJAT001S1,,,,000,5,,,,,0.24,,,16,6.7,143,,depositing,sunny/clear,very dense,,,,GI30,2.313,0.054,1.47,0.22,0.079,0.041,0.081,0.73,-2,10,-8,87,-1,22,-2,67,3,23,28,2,4,-4,30,10,108,-2,14,41,9,116,4,94,15,-40,9,-100,56,25,2,62,GI30,7.4,GI30,0.9,,,,,,,,,,,,GI30,-0.08,-1,-0.1,-1,0.1,27.6,1.3,98,-1,55.2,,,,,,,,,,,,,,,,,,WS90,,0.04,4.12,,33.2,1.32,2.79,24.4,97.1,8.23,,16.2,38,998,,0.663,1.31,79.2,21.7,49.6,39.5,8.69,1.69,1.2,3.2,0.436,24.8,1.34,1.06,-2,4.43,2.31,,,5.695,0.11,2.295,0.48,0.2,0.11,-2,,-0.01,15,175,1,,,117.5,,6,72,,75,1.9,3.2,11,58.5,24,0.4,140.5,-4,14,20,1909,241,,,7.5,,19,,39,,,7,4102.5,78,,61,8.6,142,108,4.5,"OR2, OR7, SR2",080,3402C2
5313491,C-117173,,,NJAT003S1,19780605,NJAT003,NURE STREAM SEDIMENT,,,1,,NURE Coastal 98,50,,,,,NAD27,,>16',,2-4',brown/clear,normal,slow,320,organic,low,,,,deciduous,,,,39.6277,-74.6949,40076NEC3,40076,40076NE,f34001,02040301,NURE,Wilmington,STRM-SED-WET,Sediment,Stream,Wet,150,<110oC,,NJAT003S1,,265649,NJAT003S1,,,,000,5,,,,,0.04,,,17,5.3,60,,depositing,sunny/clear,dense,,,,GI30,0.243,0.011,0.33,0.05,0.009,-0.005,0.009,0.698,-2,-10,-8,41,-1,21,-2,33,-2,2,3,1,-4,-4,13,3,96,-2,12,10,-3,36,-2,81,4,-40,-6,-100,19,7,-1,30,GI30,1.1,GI30,0.5,,,,,,,,,,,,GI30,-0.08,-1,0.1,-1,0.21,0.93,0.4,21,1,26.4,,,,,,,,,,,,,,,,,,WS90,,0.007,1.2,,10.8,0.272,0.643,-1.8,42,0.799,,2.7,-18,534,,0.437,0.174,19,10.9,25.5,10.8,1.95,0.376,0.258,0.928,0.162,14.1,0.943,0.389,1.96,1.66,0.93,,,0.726,-0.05,0.74667,0.12,-0.05,0.02667,-2,,-0.01,-10,72,1,,,87,,-4,21,,15,5.8,-1,47,35.2,7,0.7,127.6,-4,24,9,291,76,,,2.74,,4.75,,17,,,4,7720.3999,27.4,,35,8.9,110,104,2.98,"OR2, OR7, SR1, SR2",080,3402C2
5262603,C-117183,,,KYBA030S1,19781109,KYBA030,NURE STREAM SEDIMENT,,,1,,NURE Coastal 98,750,,,,,NAD27,,dry,,dry,other,dry,dry,369,other,low,"unknown, farm",,,deciduous,,,,37.0364,-88.8544,38090SEB4,38090,38090SE,f21007,05140206,NURE,Paducah,STRM-SED-DRY,Sediment,Stream,Dry,150,<110oC,"Original NURE code was 50, but stream was dry",KYBA030S1,,,KYBA030S1,,,,000,8,,,,,,,,,,,,depositing,sunny/clear,moderate,,,,GI31,4.8,0.335,2.58,1.58,0.295,0.715,0.06,0.372,-2,-10,-8,585,1,-10,-2,87,10,49,18,1,10,-4,40,18,1050,-2,10,37,22,35,7,-5,91,-40,15,-100,66,19,3,69,GI31,15.9,GI31,0.5,,,,,,,,,,,,GI31,-0.08,9,-0.1,-1,0.13,17.9,1.1,40,-1,68.9,,,,,,,,,,,,,,,,,,WS91,,0.694,6.86,,53.5,2.56,9.66,28,137,13.7,,66.4,125,514,,0.878,2.51,496,36,72.2,36.8,6.87,1.29,1.04,3.54,0.523,14,1.57,1.31,-0.57,9.68,3.68,,,3.68,,2.07,,,0.6,,,-0.01,,,,,,59,,,,,,4.2,,12,28,,0.4,910,,,,,,,,5.5,,5,,,,,8,,50,,,,,,3,"SR1, SR2",420,2101C2
5263194,C-117184,,,KYGV047S1,19781101,KYGV047,NURE STREAM SEDIMENT,,,1,,NURE Coastal 98,750,,,,,NAD27,,dry,,dry,other,dry,dry,382,other,flat,farm,,,other,,,,36.8546,-88.7813,37090NEB2,37090,37090NE,f21083,08010201,NURE,Dyersburg,STRM-SED-DRY,Sediment,Stream,Dry,150,<110oC,"Original NURE code was 50, but stream was dry",KYGV047S1,,,KYGV047S1,,,,000,6,,,,,,,,,,,,unknown,sunny/clear,moderate,,,,GI31,3.7,0.26,1.54,1.46,0.205,0.695,0.035,0.384,-2,-10,-8,478,-1,-10,-2,71,6,32,13,1,11,-4,31,13,543,-2,21,23,13,6,4,-5,80,-40,12,-100,46,12,2,35,GI31,8.7,GI31,0.3,,,,,,,,,,,,GI31,-0.08,3,-0.1,-1,0.06,13.1,0.6,12,-1,33.8,,,,,,,,,,,,,,,,,,WS91,,0.723,5.41,,57.5,1.61,6.66,15,,6.05,,56.9,114,736,,0.615,1.83,490,31.4,66.6,26.9,5.86,0.964,0.835,3.66,0.558,22.5,1.36,1.12,-1.1,9.58,3.63,,,3.26,,1.72,,,0.66,,,-0.01,,,,,,38,,,,,,5.2,-1,16,24,,0.3,550,,,,,,,,4.5,,5,,,,,5,,50,,,4.7,,,3.4,"SR1, SR2",420,2101C2
5263156,C-117185,,,KYGV009S1,19781030,KYGV009,NURE STREAM SEDIMENT,R1,first,2,,NURE Coastal 98,750,,,,,NAD27,,dry,,dry,other,dry,dry,382,silt,flat,"dump, farm",,,other,,,,36.6735,-88.5305,37090NED3,37090,37090NE,f21083,08010201,NURE,Dyersburg,STRM-SED-DRY,Sediment,Stream,Dry,150,<110oC,"Original NURE code was 50, but stream was dry",KYGV009S1,,,KYGV009S1,,,,000,5,,,,,,,,,,,,unknown,sunny/clear,moderate,,,,GI31,3.07,0.195,1.56,1.17,0.15,0.51,0.03,0.462,-2,-10,-8,418,-1,23,-2,80,10,23,10,1,11,-4,34,11,839,-2,12,24,12,11,4,-5,61,-40,14,-100,43,12,2,30,GI31,7,GI31,0.4,,,,,,,,,,,,GI31,-0.08,5,-0.1,-1,0.06,6.37,0.7,14,-1,25.9,,,,,,,,,,,,,,,,,,WS91,,0.508,5.18,,60.2,1.57,9.7,16,85.9,6.4,,43.9,78,2500,,0.773,1.5,411,34.2,77.2,39,6.31,0.97,0.914,5.12,0.876,72,1.91,1.5,-0.37,12.1,5.7,,,3.63,,1.3,,,0.64,,,-0.01,,,,,,50,,,,,,8,-1,43,22,,0.5,1120,,,,,,,,4,,3,,,,,7,7100,60,,,3.1,,,4.5,"SR1, SR2",420,2101C2
5263065,C-117186,,,KYCL039S1,19781116,KYCL039,NURE STREAM SEDIMENT,,,1,,NURE Coastal 98,750,,,,,NAD27,,dry,,dry,other,dry,dry,384,other,low,,,,deciduous,,,,36.5244,-88.4699,37090NEE4,37090,37090NE,f21035,08010202,NURE,Dyersburg,STRM-SED-DRY,Sediment,Stream,Dry,150,<110oC,"Original NURE code was 50, but stream was dry",KYCL039S1,,,KYCL039S1,,,,000,8,,,,,,,,,,,,unknown,heavy rain,moderate,,,,GI31,2.835,0.17,1.43,1.1,0.13,0.41,0.02,0.51,-2,-10,-8,397,-1,-10,-2,78,6,28,8,1,13,-4,32,10,507,-2,4,22,10,7,4,-5,57,-40,14,-100,37,11,2,25,GI31,4.6,GI31,0.3,,,,,,,,,,,,GI31,-0.08,3,-0.1,-1,-0.05,5.16,0.5,9,-1,19.7,,,,,,,,,,,,,,,,,,WS91,,0.415,5.09,,49.4,1.48,6.08,8.4,80.9,4.71,,41.5,76,1810,,0.595,1.43,370,34.3,72,35.7,6.47,0.849,0.817,4.34,0.744,53.5,1.79,1.31,-1.3,11.7,4.91,,,2.27,,1.38,,,0.36,,,-0.01,,,,,,48,,,,,,3,,46,28,,0.6,470,,,,,,,,4.6,,4,,,,,11,5500,40,,,3.8,,,4.1,"SR1, SR2",420,2101C2
5263076,C-117187,,,KYCL050S1,19781117,KYCL050,NURE STREAM SEDIMENT,,,1,,NURE Coastal 98,750,,,,,NAD27,,dry,,dry,other,dry,dry,384,silt,flat,,,,deciduous,,,,36.5157,-88.2731,37090NEF4,37090,37090NE,f21035,06040006,NURE,Dyersburg,STRM-SED-DRY,Sediment,Stream,Dry,150,<110oC,"Original NURE code was 50, but stream was dry",KYCL050S1,,,KYCL050S1,,,,000,6,,,,,,,,,,,,unknown,light rain,moderate,,,,GI31,4.86,0.195,1.62,1.23,0.235,0.49,0.04,0.396,-2,-10,-8,518,1,10,-2,78,7,52,11,1,13,-4,36,22,1260,-2,9,26,18,17,7,-5,64,-40,14,-100,65,17,2,51,GI31,9.9,GI31,0.6,,,,,,,,,,,,GI31,-0.08,1,0.1,-1,0.13,8,0.7,20,-1,44.7,,,,,,,,,,,,,,,,,,WS91,,0.483,7.14,,51.7,1.61,7.63,14,122,5.65,,68.6,73,455,,0.943,3.28,481,35.8,72.1,32.6,6.36,1.18,0.844,3.52,0.509,12.3,1.58,1.8,-0.72,10.5,3.81,,,,,0.96,,,0.41,,,-0.01,,,,,,54,,,,,,,-1,6,24,,0.2,1080,,,,,,,,5.7,,2,,,,,8,1700,50,,,3,,,3.3,"SR1, SR2",420,2101C2
5263129,C-117191,,,KYFU008S1,19781031,KYFU008,NURE STREAM SEDIMENT,,,1,,NURE Coastal 98,750,,,,,NAD27,,dry,,dry,other,dry,dry,376,silt,low,,,,grass,,,,36.5287,-89.1996,37090NWG4,37090,37090NW,f21075,08010202,NURE,Dyersburg,STRM-SED-DRY,Sediment,Stream,Dry,150,<110oC,"Original NURE code was 50, but stream was dry",KYFU008S1,,,KYFU008S1,,,,000,5,,,,,,,,,,,,eroding,sunny/clear,moderate,,,,GI31,4.65,1.385,1.92,1.77,0.865,1.01,0.045,0.294,-2,-10,-8,584,1,-10,-2,63,5,28,13,1,21,-4,30,14,430,-2,5,23,18,8,6,-5,118,-40,9,-100,56,16,2,52,GI31,8.2,GI31,0.3,,,,,,,,,,,,GI31,-0.08,6,-0.1,-1,0.14,12.4,0.7,8,-1,52.8,,,,,,,,,,,,,,,,,,WS91,,1.01,6.3,,48.1,1.94,5.71,27,121,7.31,,61.4,154,413,,0.765,2.25,674,29.8,60.1,33.8,5.76,1.11,0.803,3.19,0.457,11.1,1.12,1.25,2.53,8.26,2.88,,,3.62,,1.69,,,0.8,,,-0.01,,,,,,39,,,,,,,-1,,22,,0.3,390,,,,,,,,5.6,,4,,,,,5,3900,50,,,3.7,,,2.5,"SR1, SR2",420,2101C2
5263244,C-117192,,,KYGV097S1,19781105,KYGV097,NURE STREAM SEDIMENT,,,1,,NURE Coastal 98,750,,,,,NAD27,,dry,,dry,other,dry,dry,382,other,flat,farm,,,other,,,,36.6622,-88.7041,37090NEC3,37090,37090NE,f21083,08010201,NURE,Dyersburg,STRM-SED-DRY,Sediment,Stream,Dry,150,<110oC,"Original NURE code was 50, but stream was dry",KYGV097S1,,,KYGV097S1,,,,000,6,,,,,,,,,,,,unknown,sunny/clear,moderate,,,,GI31,4.27,0.27,1.97,1.51,0.25,0.65,0.045,0.486,-2,-10,-8,520,1,14,-2,97,8,29,16,1,8,-4,46,16,691,-2,8,36,17,15,6,-5,78,-40,17,-100,55,16,2,46,GI31,8.4,GI31,0.3,,,,,,,,,,,,GI31,-0.08,4,-0.1,-1,0.08,14.7,0.8,14,-1,43.1,,,,,,,,,,,,,,,,,,WS91,,0.662,6.33,,55,1.98,8.07,29.8,117,7.31,,60.7,97,1510,,0.796,2.26,484,42,86.9,43.6,7.65,1.09,0.928,4.17,0.662,41.5,1.66,1.39,-1.4,13,4.88,,,2.82,,1.84,,,0.49,,,-0.01,,,,,,68,,,,,,11.8,0.9,34,26,,0.5,550,,,,,,,,5.2,,5,,,,,9,4800,40,,,2.3,,,3.9,"SR1, SR2",420,2101C2
5263172,C-117193,,,KYGV025S1,19781031,KYGV025,NURE STREAM SEDIMENT,,,1,,NURE Coastal 98,750,,,,,NAD27,,dry,,dry,other,dry,dry,382,other,flat,farm,,,deciduous,,,,36.6306,-88.5477,37090NED3,37090,37090NE,f21083,08010201,NURE,Dyersburg,STRM-SED-DRY,Sediment,Stream,Dry,150,<110oC,"Original NURE code was 50, but stream was dry",KYGV025S1,,,KYGV025S1,,,,000,5,,,,,,,,,,,,unknown,sunny/clear,moderate,,,,GI31,2.735,0.17,1.48,1,0.13,0.445,0.025,0.438,-2,-10,-8,368,-1,16,-2,97,7,22,8,1,14,-4,43,10,619,-2,4,31,10,9,4,-5,54,-40,16,-100,35,12,2,25,GI31,7.3,GI31,0.3,,,,,,,,,,,,GI31,-0.08,4,0.1,-1,-0.05,5.42,0.6,12,-1,19.5,,,,,,,,,,,,,,,,,,WS91,,0.442,4.9,,65,1.53,7.01,21.1,80.3,6.55,,42,48,2020,,0.799,1.33,359,34.6,73.8,34.7,6.45,0.927,0.911,4.94,0.827,55.8,1.84,1.54,18.9,12.2,5.1,,,2.48,,1.5,,,0.4,,,-0.01,,,,,,52,,,,,,,,44,27,,0.5,600,,,,,,,,4.5,,4,,,,,11,1600,40,,,2.4,,,4.7,"SR1, SR2",420,2101C2
5263165,C-117194,,,KYGV018S1,19781030,KYGV018,NURE STREAM SEDIMENT,,,1,,NURE Coastal 98,750,,,,,NAD27,,dry,,dry,other,dry,dry,382,other,flat,farm,,,other,,,,36.5239,-88.721,37090NEC4,37090,37090NE,f21083,08010202,NURE,Dyersburg,STRM-SED-DRY,Sediment,Stream,Dry,150,<110oC,"Original NURE code was 50, but stream was dry",KYGV018S1,,,KYGV018S1,,,,000,6,,,,,,,,,,,,unknown,sunny/clear,moderate,,,,GI31,2.96,0.17,1.35,1.24,0.15,0.51,0.02,0.408,-2,-10,-8,445,-1,-10,-2,65,7,39,8,1,14,-4,29,10,601,-2,-4,20,10,7,4,-5,65,-40,11,-100,38,12,2,25,GI31,6.1,GI31,0.3,,,,,,,,,,,,GI31,-0.08,3,-0.1,-1,-0.05,6.77,0.6,10,-1,24.3,,,,,,,,,,,,,,,,,,WS91,,0.548,5.05,,52.6,1.44,6.91,20,83.5,5.24,,48.9,88,2140,,0.758,1.4,463,35.6,76.7,39.2,6.97,1.03,0.891,4.98,0.822,59.9,1.68,1.21,-0.69,12.3,4.92,,,2.44,,1.18,,,0.47,,,-0.01,,,,,,58,,,,,,,-1,52,25,,0.6,510,,,,,,,,4.3,,4,,,,,9,,40,,,3,,,4.4,"SR1, SR2",420,2101C2
5263057,C-117195,,,KYCL031S1,19781116,KYCL031,NURE STREAM SEDIMENT,,,1,,NURE Coastal 98,50,,,,,NAD27,,8-16',,1-2',clear,low,stagnant,384,other,low,farm,,,grass,,,,36.6874,-88.3813,37090NEE3,37090,37090NE,f21035,06040006,NURE,Dyersburg,STRM-SED-WET,Sediment,Stream,Wet,150,<110oC,,KYCL031S1,,,KYCL031S1,,,,000,5,,,,,0.14,,,14,5.9,45,,depositing,light rain,moderate,,,,GI31,2.595,0.11,2.16,0.8,0.105,0.315,0.035,0.654,-2,-10,-8,315,-1,33,-2,85,7,58,8,1,9,-4,35,10,506,-2,9,23,11,11,4,-5,41,-40,16,-100,45,11,2,28,GI31,8,GI31,0.5,,,,,,,,,,,,GI31,-0.08,3,-0.1,-1,-0.05,5.48,0.6,13,-1,25,,,,,,,,,,,,,,,,,,WS91,,0.335,5.02,,57.5,2.09,6.88,22,96.2,6.68,,36.3,72,2810,,0.849,1.4,367,37.2,78.3,38.4,6.76,0.862,0.893,5.46,0.952,90.4,2,1.5,-1.9,13.3,6.27,,,3.01,,2.26,,,0.4,,,-0.01,,,,,,50,,,,,,6.7,-1.8,81,27,,0.7,640,,,,,,,,3.1,,3,,,,,12,9200,60,,,4.9,,,5,"SR1, SR2",420,2101C2
5263332,C-117196,,,KYMS037S1,19781107,KYMS037,NURE STREAM SEDIMENT,,,1,,NURE Coastal 98,750,,,,,NAD27,,dry,,dry,other,dry,dry,376,silt,low,,,,deciduous,,,,36.918,-88.4596,37090NEE1,37090,37090NE,f21157,06040006,NURE,Dyersburg,STRM-SED-DRY,Sediment,Stream,Dry,150,<110oC,"Original NURE code was 50, but stream was dry",KYMS037S1,,,KYMS037S1,,,,000,5,,,,,,,,,,,,eroding,sunny/clear,moderate,,,,GI31,4.095,0.22,1.33,1.49,0.21,0.695,0.015,0.354,-2,-10,-8,541,-1,-10,-2,66,4,24,8,1,17,-4,31,15,343,-2,8,26,13,5,5,-5,81,-40,11,-100,43,14,2,27,GI31,4.8,GI31,0.3,,,,,,,,,,,,GI31,-0.08,3,-0.1,-1,-0.05,5.92,0.4,7,-1,22.5,,,,,,,,,,,,,,,,,,WS91,,0.718,6.11,,53.2,1.38,4.4,20,85.5,4.53,,64.9,118,536,,0.523,2.35,590,32,61.9,32.5,6.05,1.03,0.726,3.42,0.558,15.4,1.38,1.07,-0.1,9.49,3.51,,,4.74,,1.32,,,0.84,,,-0.01,,,,,,44,,,,,,6.5,-2,11,24,,0.4,460,,,,,,,,1.7,,3,,,,,8,5500,60,,,2.5,,,2.8,"SR1, SR2",420,2101C2
5263141,C-117200,,,KYFU020S1,19781031,KYFU020,NURE STREAM SEDIMENT,,,1,,NURE Coastal 98,50,,,,,NAD27,,2-4',,0.5-1.0',clear,low,stagnant,376,silt,low,,,,grass,,,,36.5493,-88.9685,37090NEA4,37090,37090NE,f21075,08010201,NURE,Dyersburg,STRM-SED-WET,Sediment,Stream,Wet,150,<110oC,,KYFU020S1,,,KYFU020S1,,,,000,5,,,,,0.2,,,18,6.9,320,,eroding,sunny/clear,dense,,,,GI31,4.49,0.335,1.59,1.74,0.265,0.855,0.05,0.336,-2,-10,-8,640,1,-10,-2,70,6,35,12,1,12,-4,34,15,607,-2,4,23,18,10,5,-5,99,-40,10,-100,53,16,2,43,GI31,8.3,GI31,0.4,,,,,,,,,,,,GI31,-0.08,3,-0.1,-1,0.07,9.74,0.5,11,-1,42,,,,,,,,,,,,,,,,,,WS91,,0.851,5.81,,53.1,1.61,6.42,23.4,102,6.16,,66.3,110,441,,0.794,2.27,577,32.2,64,31.8,5.86,1.07,0.861,3.38,0.519,11.9,1.25,1.6,-0.93,8.72,3.32,,,,,1.28,,,0.71,,,-0.01,,,,,,40,,,,,,5.8,-1.9,7,22,,0.3,,,,,,,,,4.4,,4,,,,,5,,,,,2.7,,,2.6,"SR1, SR2",420,2101C2
5263206,C-117201,,,KYGV059S1,19781102,KYGV059,NURE STREAM SEDIMENT,,,1,,NURE Coastal 98,750,,,,,NAD27,,dry,,dry,other,dry,dry,382,other,flat,farm,,,other,,,,36.8221,-88.6937,37090NEC2,37090,37090NE,f21083,08010201,NURE,Dyersburg,STRM-SED-DRY,Sediment,Stream,Dry,150,<110oC,"Original NURE code was 50, but stream was dry",KYGV059S1,,,KYGV059S1,,,,000,6,,,,,,,,,,,,unknown,sunny/clear,moderate,,,,GI31,3.82,0.27,1.93,1.38,0.21,0.635,0.045,0.39,-2,-10,-8,508,1,13,-2,68,11,94,19,1,8,-4,29,14,1010,-2,7,23,16,11,5,-5,77,-40,13,-100,54,14,2,39,GI31,11,GI31,0.2,,,,,,,,,,,,GI31,-0.08,6,-0.1,-1,0.24,16.4,0.9,17,-1,37.3,,,,,,,,,,,,,,,,,,WS91,,0.645,5.57,,59.1,1.99,11.6,20,105,8.41,,50.3,95,689,,0.784,2.05,473,31.5,68.8,29.5,5.87,0.952,0.756,3.3,0.553,18.7,1.27,1.47,-0.62,9.45,3.42,,,3.23,,1.96,,,0.58,,,-0.01,,,,,,33,,,,,,,1.2,15,22,,0.5,940,,,,,,,,5,,3,,,,,9,,50,,,2.1,,,3.1,"SR1, SR2",420,2101C2
5263227,C-117202,,,KYGV080S1,19781103,KYGV080,NURE STREAM SEDIMENT,,,1,,NURE Coastal 98,750,,,,,NAD27,,dry,,dry,other,dry,dry,382,other,flat,farm,,,other,,,,36.825,-88.7502,37090NEB2,37090,37090NE,f21083,08010201,NURE,Dyersburg,STRM-SED-DRY,Sediment,Stream,Dry,150,<110oC,"Original NURE code was 50, but stream was dry",KYGV080S1,,,KYGV080S1,,,,000,6,,,,,,,,,,,,unknown,sunny/clear,moderate,,,,GI31,4.13,0.26,1.73,1.59,0.23,0.72,0.03,0.39,-2,-10,-8,547,-1,34,-2,73,8,43,14,1,11,-4,35,15,689,-2,5,26,16,11,5,-5,83,-40,13,-100,53,14,2,36,GI31,8.1,GI31,0.4,,,,,,,,,,,,GI31,-0.08,4,-0.1,-1,0.07,11.8,0.7,12,-1,32.5,,,,,,,,,,,,,,,,,,WS91,,0.707,5.86,,58.2,1.73,7.92,23.1,107,6.81,,61.7,118,836,,0.752,2.21,503,35.5,74.4,33.1,6.44,1.06,0.837,3.95,0.621,23.8,1.5,1.7,14,10.5,4.02,,,3.28,,1.81,,,0.6,,,-0.01,,,,,,75,,,,,,2.7,-1,18,27,,0.5,620,,,,,,,,1.8,,5,,,,,12,4800,40,,,3.3,,,3.7,"SR1, SR2",420,2101C2
5263048,C-117203,,,KYCL022S1,19781115,KYCL022,NURE STREAM SEDIMENT,,,1,,NURE Coastal 98,50,,,,,NAD27,,8-16',,1-2',clear,low,mod,384,other,low,farm,,,other,,,,36.6951,-88.3543,37090NEF3,37090,37090NE,f21035,06040006,NURE,Dyersburg,STRM-SED-WET,Sediment,Stream,Wet,150,<110oC,,KYCL022S1,,,KYCL022S1,,,,000,5,,,,,0.26,,,12,6.6,70,,unknown,heavy rain,sparse,,,,GI31,2.495,0.14,1.52,0.98,0.1,0.385,0.025,0.606,-2,-10,-8,361,-1,23,-2,89,6,52,6,1,8,-4,37,9,682,-2,5,29,9,8,3,-5,48,-40,14,-100,36,11,2,23,GI31,6.7,GI31,0.3,,,,,,,,,,,,GI31,-0.08,-1,-0.1,-1,-0.05,0.53,-0.1,1,-1,0.71,,,,,,,,,,,,,,,,,,WS91,,0.373,4.56,,57.1,1.51,6.41,16,73.1,4.66,,39.4,87,2390,,0.659,1.21,320,34.8,75.5,34.1,6.38,0.922,1.05,5.75,0.96,69.8,1.88,0.82,-0.03,12.6,5.65,,,2.47,,1.39,,,0.33,,,-0.01,,,,,,63,,,,,,1.9,1.7,65,26,,0.7,620,,,,,,,,1.1,,6,,,,,8,6900,40,,,,,,4.8,"SR1, SR2",420,2101C2
5263092,C-117204,,,KYCL066S1,19781118,KYCL066,NURE STREAM SEDIMENT,,,1,,NURE Coastal 98,50,,,,,NAD27,,8-16',,<0.5',clear,normal,fast,384,other,low,farm,,,deciduous,,,,36.5659,-88.1651,37090NEG4,37090,37090NE,f21035,06040005,NURE,Dyersburg,STRM-SED-WET,Sediment,Stream,Wet,150,<110oC,,KYCL066S1,,,KYCL066S1,,,,000,6,,,,,0.16,,,7,6.6,35,,eroding,sunny/clear,moderate,,,,GI31,1.615,0.085,1.04,0.64,0.06,0.235,0.015,0.528,-2,-10,-8,249,-1,21,-2,121,4,21,5,1,10,-4,58,7,358,-2,7,47,6,6,3,-5,32,-40,20,-100,22,12,1,14,GI31,6,GI31,-0.2,,,,,,,,,,,,GI31,-0.08,2,0.1,-1,-0.05,2.28,0.2,7,-1,9.74,,,,,,,,,,,,,,,,,,WS91,,0.231,4.1,,37.7,1.1,3.79,9.7,68.1,3.43,,23.9,40,1690,,0.475,0.772,208,50.6,103,49.8,9.25,0.96,1.16,5.86,0.977,50.1,2,0.622,-0.089,17.4,5.6,,,1.48,,1.33,,,0.2,,,-0.01,,,,,,110,,,,,,,2.2,51,48,,0.8,,,,,,,,,4.6,,7,,,,,22,,10,,,3.8,,,4.3,"SR1, SR2",420,2101C2
5263321,C-117205,,,KYMS026S1,19781106,KYMS026,NURE STREAM SEDIMENT,,,1,,NURE Coastal 98,750,,,,,NAD27,,dry,,dry,other,dry,dry,376,sand,low,,,,deciduous,,,,36.8482,-88.2691,37090NEF2,37090,37090NE,f21157,06040006,NURE,Dyersburg,STRM-SED-DRY,Sediment,Stream,Dry,150,<110oC,"Original NURE code was 50, but stream was dry",KYMS026S1,,,KYMS026S1,,,,000,5,,,,,,,,,,,,eroding,sunny/clear,moderate,,,,GI31,3.64,0.225,1.97,1.19,0.16,0.465,0.03,0.528,-2,-10,-8,455,1,-10,-2,101,11,47,9,1,11,-4,44,15,990,-2,14,35,15,12,5,-5,58,-40,16,-100,49,15,2,34,GI31,7.9,GI31,0.4,,,,,,,,,,,,GI31,-0.08,3,0.2,-1,-0.05,6.32,0.8,16,-1,24.4,,,,,,,,,,,,,,,,,,WS91,,0.443,5.53,,55.1,1.92,10.1,19.9,96.3,6.5,,53.9,97.7,1060,,0.68,1.97,409,34.8,76,33.7,6.64,1.03,0.856,3.99,0.64,31.6,1.71,1.4,-1.4,10.8,4.49,,,3.25,,1.45,,,0.4,,,-0.01,,,,,,60,,,,,,,-1,24,26,,0.5,870,,,,,,,,4.1,,2,,,,,7,5000,50,,,2.4,,,4,"SR1, SR2",420,2101C2
5263201,C-117210,,,KYGV054S1,19781102,KYGV054,NURE STREAM SEDIMENT,,,1,,NURE Coastal 98,750,,,,,NAD27,,dry,,dry,other,dry,dry,382,other,flat,dump,,,brush,,,,36.8536,-88.7082,37090NEC2,37090,37090NE,f21083,08010201,NURE,Dyersburg,STRM-SED-DRY,Sediment,Stream,Dry,150,<110oC,"Original NURE code was 50, but stream was dry",KYGV054S1,,,KYGV054S1,,,,000,5,,,,,,,,,,,,unknown,sunny/clear,dense,,,,GI31,3.755,0.22,1.45,1.35,0.18,0.61,0.02,0.342,-2,-10,-8,499,-1,-10,-2,75,5,28,10,1,8,-4,31,13,441,-2,5,22,13,5,5,-5,75,-40,8,-100,45,15,2,26,GI31,10,GI31,0.2,,,,,,,,,,,,GI31,-0.08,3,-0.1,-1,-0.05,8.02,0.6,9,-1,22,,,,,,,,,,,,,,,,,,WS91,,0.606,5.6,,50.2,1.51,5.93,15,84.8,5.08,,52.6,79.7,688,,0.682,1.92,469,32,64.5,34,6.08,1.06,0.772,3.58,0.587,19,1.3,1,-0.61,9.14,3.42,,,3.01,,1.42,,,0.52,,,-0.01,,,,,,34,,,,,,,1,15,24,,0.4,390,,,,,,,,4.8,,4,,,,,6,,40,,,1.9,,,2.9,"SR1, SR2",420,2101C2
5263225,C-117211,,,KYGV078S1,19781103,KYGV078,NURE STREAM SEDIMENT,,,1,,NURE Coastal 98,750,,,,,NAD27,,dry,,dry,other,dry,dry,382,other,flat,"farm, dump",,,other,,,,36.7476,-88.7018,37090NEC3,37090,37090NE,f21083,08010201,NURE,Dyersburg,STRM-SED-DRY,Sediment,Stream,Dry,150,<110oC,"Original NURE code was 50, but stream was dry",KYGV078S1,,,KYGV078S1,,,,000,7,,,,,,,,,,,,unknown,sunny/clear,moderate,,,,GI31,3.65,0.34,2.29,1.36,0.205,0.725,0.06,0.594,-2,-10,-8,474,1,-10,-2,109,10,34,11,1,-4,-4,44,12,790,-2,7,34,14,11,5,-5,88,-40,21,-100,55,15,2,37,GI31,8.7,GI31,-0.2,,,,,,,,,,,,GI31,-0.08,6,-0.1,-1,0.07,8.74,0.7,15,-1,30.1,,,,,,,,,,,,,,,,,,WS91,,0.747,6.2,,65,2.28,10.2,7.8,104,7.87,,53.9,118,2360,,0.818,1.71,503,38,85.6,41.8,7.49,1.09,0.991,5.94,1,69.8,2.66,1.5,-0.86,13.3,5.43,,,3.73,,1.82,,,0.82,,,-0.01,,,,,,51,,,,,,5.6,,52,30,,0.7,940,,,,,,,,4.5,,4,,,,,9,7200,60,,,3.4,,,4.2,"SR1, SR2",420,2101C2
5263031,C-117212,,,KYCL005S1,19781113,KYCL005,NURE STREAM SEDIMENT,,,1,,NURE Coastal 98,750,,,,,NAD27,,dry,,dry,other,dry,dry,384,silt,gentle,farm,,,grass,,,,36.7257,-88.295,37090NEF3,37090,37090NE,f21035,06040006,NURE,Dyersburg,STRM-SED-DRY,Sediment,Stream,Dry,150,<110oC,"Original NURE code was 50, but stream was dry",KYCL005S1,,,KYCL005S1,,,,000,5,,,,,,,,,,,,unknown,sunny/clear,moderate,,,,GI31,4.285,0.235,1.98,1.34,0.215,0.485,0.04,0.378,-2,-10,-8,522,1,-10,-2,81,9,47,12,1,7,-4,38,17,807,-2,7,30,19,23,6,-5,64,-40,13,-100,59,17,2,47,GI31,7.6,GI31,0.5,,,,,,,,,,,,GI31,-0.08,4,-0.1,-1,0.11,9.31,0.8,27,-1,42.3,,,,,,,,,,,,,,,,,,WS91,,0.481,6.39,,57.1,1.98,9.44,28.6,118,7.19,,59.8,84,605,,0.771,2.5,459,35.5,73.8,36.8,6.71,1.16,0.946,3.54,0.574,16.5,1.39,0.87,-1.9,9.93,3.8,,,3.34,,2.5,,,0.41,,,-0.01,,,,,,75,,,,,,,2.1,18,36,,0.4,690,,,,,,,,7.5,,7,,,,,11,4700,50,,,,,,3.2,"SR1, SR2",420,2101C2
5262785,C-117213,,,KYMS006S1,19781105,KYMS006,NURE STREAM SEDIMENT,,,1,,NURE Coastal 98,750,,,,,NAD27,,dry,,dry,other,dry,dry,376,silt,low,,,,grass,,,,37.0108,-88.3414,38090SEF4,38090,38090SE,f21157,06040006,NURE,Paducah,STRM-SED-DRY,Sediment,Stream,Dry,150,<110oC,"Original NURE code was 50, but stream was dry",KYMS006S1,,,KYMS006S1,,,,000,5,,,,,,,,,,,,eroding,sunny/clear,dense,,,,GI31,3.885,0.34,1.52,1.45,0.19,0.61,0.03,0.384,-2,-10,-8,484,-1,-10,-2,76,6,30,11,1,16,-4,34,14,652,-2,6,25,19,16,5,-5,79,-40,13,-100,46,15,2,40,GI31,8.4,GI31,0.4,,,,,,,,,,,,GI31,-0.08,4,-0.1,-1,0.11,8.45,0.7,20,-1,36.7,,,,,,,,,,,,,,,,,,WS91,,0.596,5.65,,87.3,1.52,6.38,16,,7.54,,56.8,77,601,,0.822,1.98,463,32.9,66.7,32.6,6.15,1.05,0.896,3.72,0.559,16.6,1.36,1.8,-0.25,9.32,3.67,,,2.92,,1.33,,,0.56,,,-0.01,,,,,,50,,,,,,13.1,,12,25,,0.4,670,,,,,,,,4.8,,,,,,,7,3900,50,,,3.1,,,3.3,"SR1, SR2",420,2101C2
5263432,C-126835,BQ1-70,,MONE036S1,19781030,MONE036,NURE STREAM SEDIMENT,,,1,,NURE Coastal 99,50,,,,,NAD27,,4-8',,2-4',clear,normal,mod,385,other,flat,farm,,,brush,,,,36.4469,-89.9417,37090SWA1,37090,37090SW,f29143,08020204,NURE,Dyersburg,STRM-SED-WET,Sediment,Stream,Wet,150,<110oC,,MONE036S1,,,MONE036S1,,,,000,5,,,,,1.2,,,18,8.7,180,,depositing,sunny/clear,moderate,,,,MRP-01310,4.355,0.66,1.42,1.56,0.22,1.01,0.08,0.246,-2,-10,-8,965,1,-50,-2,60,5,52,6,1,19,-4,30,12,885,-2,7,23,11,11,4,-50,164,-40,8,-100,42,13,2,31,MRP-01310,6.2,MRP-01310,-0.2,MRP-01310,0.02,,,,,,,,,,MRP-01310,-0.08,5,-0.1,-1,0.08,7.92,-0.1,18,-1,37.4,,,,,,,,,,,,,,,,,,,T99004010,0.82,3.9,0.27,38,1.2,7,12,-100,6.4,0.7,62,,420,-1,0.8,2,1000,23,44,18,4.1,0.6,0.6,-2,0.2,10,0.8,-1,-2,6.5,2.1,,,,,1.29,,,,,,-0.01,,,,,,51,,,,,,,0.7,8,20,,0.2,,,,,,,,,3.6,,2,,,,,5,1800,,,,1.8,,,1.8,"SR1, SR2",638,2908C2
5259913,C-126836,BQ1-71,,MOBL062S1,19780627,MOBL062,NURE STREAM SEDIMENT,,,1,,NURE Coastal 99,50,,,,,NAD27,,>16',,4-8',cloudy,low,slow,301,organic,low,farm,,,brush,,,,36.5612,-90.3987,37092NEE4,37092,37092NE,f29023,11010007,NURE,Poplar Bluff,STRM-SED-WET,Sediment,Stream,Wet,150,<110oC,,MOBL062S1,,,MOBL062S1,,,,000,12,,,,,2.7,,,35,7.1,430,,eroding,sunny/clear,moderate,,,,MRP-01310,4.94,0.605,1.45,1.65,0.25,0.945,0.03,0.288,-2,-10,-8,700,1,-50,-2,72,6,23,9,1,11,-4,35,15,583,2,-4,30,16,20,5,-50,163,-40,-6,-100,49,15,2,41,MRP-01310,5,MRP-01310,-0.2,MRP-01310,0.02,,,,,,,,,,MRP-01310,-0.08,3,-0.1,-1,0.06,8.38,0.2,20,-1,39.3,,,,,,,,,,,,,,,,,,,T99004010,0.9,5.9,0.34,52,1.4,7,18,-100,5.3,1.1,67,,550,-1,0.9,2.6,760,36,63,22,5.5,1.2,0.7,2,0.3,13,1.2,-1,-2,9.5,3.1,,,4.13,,1.49,,,0.84,,,0.016,,,,,,50,,,,,,2.3,-2,4,25,,0.3,540,,,,,,,,4.9,,3,,,,,9,,40,,,1.3,,,2.7,"SR1, SR2",639,2908C2
5263496,C-126837,BQ1-72,,MOPE043S1,19781027,MOPE043,NURE STREAM SEDIMENT,,,1,,NURE Coastal 99,750,,,,,NAD27,,dry,,dry,other,dry,dry,387,clay,low,farm,,,grass,,,,36.382,-89.661,37090SWC1,37090,37090SW,f29155,08020204,NURE,Dyersburg,STRM-SED-DRY,Sediment,Stream,Dry,150,<110oC,"Original NURE code was 50, but stream was dry",MOPE043S1,,,MOPE043S1,,,,000,5,,,,,,,,,,,,unknown,sunny/clear,moderate,,,,MRP-01310,5.68,0.44,2.58,1.93,0.45,0.8,0.08,0.294,-2,-10,-8,807,2,-50,-2,71,9,36,19,1,18,-4,34,25,711,3,6,26,26,32,7,-50,123,-40,11,-100,80,17,2,776,MRP-01310,14.3,MRP-01310,0.7,MRP-01310,0.06,,,,,,,,,,MRP-01310,0.1,-1,-0.1,-1,0.77,19.5,0.5,38,-1,,,,,,,,,,,,,,,,,,,,T99004010,0.81,7.9,0.38,53,2.5,11,36,880,10,3.7,97,,220,-1,1.3,4,810,33,65,23,5.2,1.2,0.7,2,0.3,7,1.1,2,2,9.1,3.2,,,6.08,,2.3,,,0.93,,,-0.01,,,,,,42,,,,,,0.8,1,4,24,,0.3,840,,,,,,,,6.7,,3,,,,,7,3900,90,,,1.4,,,2.6,"SR1, SR2",638,2908C2
5263477,C-126838,BQ1-73,,MOPE024S1,19781024,MOPE024,NURE STREAM SEDIMENT,,,1,,NURE Coastal 99,50,,,,,NAD27,,8-16',,1-2',cloudy,low,stagnant,387,sand,low,farm,,,grass,,,,36.0125,-89.8307,37090SWB4,37090,37090SW,f29155,08020204,NURE,Dyersburg,STRM-SED-WET,Sediment,Stream,Wet,150,<110oC,,MOPE024S1,,,MOPE024S1,,,,000,5,,,,,3.8,,,17,8.1,390,,unknown,sunny/clear,sparse,,,,MRP-01310,5.865,0.95,2.34,2.1,0.56,1.005,0.095,0.306,-2,-10,-8,875,2,-50,-2,76,8,28,13,1,13,-4,36,23,440,2,7,30,22,86,7,-50,180,-40,9,-100,75,18,2,71,MRP-01310,10.5,MRP-01310,1.2,MRP-01310,0.03,,,,,,,,,,MRP-01310,-0.08,5,-0.1,-1,0.43,13.3,0.4,101,-1,85.7,,,,,,,,,,,,,,,,,,,T99004010,1,8.2,0.34,65,2.5,10,23,-100,10,2.4,100,,430,-1,1.1,4.4,920,37,70,23,5.7,1.5,0.6,2,0.3,10,1.3,1,-2,10,3.3,,,4.24,,1.95,,,0.79,,,-0.01,,,,,,41,,,,,,3.5,-1,5,25,,0.3,390,,,,,,,,5.8,,3,,,,,6,2900,60,,,2.1,,,2.8,"SR1, SR2",638,2908C2
5263486,C-126839,BQ1-74,,MOPE033S1,19781027,MOPE033,NURE STREAM SEDIMENT,,,1,,NURE Coastal 99,50,,,,,NAD27,,8-16',,<0.5',other,low,slow,387,clay,low,farm,,,grass,,,,36.3492,-89.82,37090SWB2,37090,37090SW,f29155,08020204,NURE,Dyersburg,STRM-SED-WET,Sediment,Stream,Wet,150,<110oC,,MOPE033S1,,,MOPE033S1,,,,000,5,,,,,2.8,,,15,7.8,300,,unknown,light rain,moderate,,,,MRP-01310,6.17,0.645,4.14,1.88,0.535,0.76,0.215,0.312,-2,17,-8,892,2,-50,-2,75,8,50,17,1,11,-4,32,26,730,2,8,23,27,25,8,-50,138,-40,8,-100,89,17,3,93,MRP-01310,18.4,MRP-01310,0.8,MRP-01310,0.06,,,,,,,,,,MRP-01310,0.1,18,-0.1,-1,0.57,18.4,0.2,31,-1,116,,,,,,,,,,,,,,,,,,,T99004010,0.76,10,0.33,70,4.4,11,26,120,22,2.8,100,,280,-1,1.1,5.2,900,36,69,26,5.3,1.6,0.7,-2,0.3,8,1.3,1,-2,10,2.8,,,4.31,,4.48,,,0.58,,,-0.01,,,,,,76,,,,,,,,,35,,-0.2,610,,,,,,,,9.7,,5,,,,,7,3200,70,,,2.6,,,2.5,"SR1, SR2",638,2908C2
5263543,C-126842,BQ1-76,,MOST030S1,19781126,MOST030,NURE STREAM SEDIMENT,,,1,,NURE Coastal 99,50,,,,,NAD27,,>16',,4-8',cloudy,high,fast,382,sand,flat,farm,,,brush,,,,36.9541,-89.4561,37090NWE1,37090,37090NW,f29201,08020201,NURE,Dyersburg,STRM-SED-WET,Sediment,Stream,Wet,150,<110oC,,MOST030S1,,,MOST030S1,,,,000,5,,,,,0.9,,,8,6.9,120,,unknown,heavy rain,moderate,,,,MRP-01310,3.855,0.645,1.25,1.61,0.185,1.05,0.03,0.288,-2,-10,-8,676,-1,-50,-2,57,5,19,4,1,13,-4,27,9,323,2,-4,21,11,-4,4,-50,170,-40,-6,-100,41,10,1,27,MRP-01310,6.7,MRP-01310,-0.2,MRP-01310,-0.02,,,,,,,,,,MRP-01310,-0.08,3,-0.1,-1,0.12,3.16,-0.1,4,-1,20.5,,,,,,,,,,,,,,,,,,,T99004010,1.1,4.4,0.33,60,1.4,-5,11,-100,4.8,0.6,61,,630,-1,0.7,1.3,700,31,63,16,4.2,1,0.5,-2,0.3,15,0.9,-1,3,8.8,2.4,,,3.23,,1.85,,,0.98,,,-0.01,,,,,,79,,,,,,,-1,17,37,,0.5,330,,,,,,,,5.3,,6,,,,,10,,40,,,2.6,,,2.2,"SR1, SR2",638,2908C2
5262849,C-126844,BQ1-77,,MOBO079S1,19781202,MOBO079,NURE STREAM SEDIMENT,,,1,,NURE Coastal 99,50,,,,,NAD27,,8-16',,<0.5',clear,high,fast,384,cobbles,low,farm,,,deciduous,,,,37.3539,-89.9814,38090SWA2,38090,38090SW,f29017,07140107,NURE,Paducah,STRM-SED-WET,Sediment,Stream,Wet,150,<110oC,,MOBO079S1,,,MOBO079S1,,,,000,5,,,,,1.3,,,7,6.9,80,,depositing,light rain,moderate,,,,MRP-01310,2.19,0.415,1.63,0.79,0.255,0.19,0.02,0.192,-2,-10,-8,338,1,-50,-2,64,15,19,11,1,7,-4,24,12,1190,-2,5,17,18,25,3,-50,37,-40,10,-100,37,13,2,39,MRP-01310,12.1,MRP-01310,0.4,MRP-01310,0.04,,,,,,,,,,MRP-01310,-0.08,3,-0.1,-1,0.14,10.3,0.6,20,-1,35.2,,,,,,,,,,,,,,,,,,,T99004010,0.2,4.2,0.25,42,1.8,19,18,-100,11,5.3,29,,580,-1,0.8,1.6,370,24,61,21,4.5,1,0.6,2,0.3,14,0.6,-1,-2,5.8,2.9,,,1.63,,2.12,,,0.22,,,-0.01,,,,,,41,,,,,,,,11,21,,0.2,860,,,,,,,,3,,3,,,,,5,1200,,,,,,,2.4,"SR1, SR2",637,2908C2
5260267,C-126845,BQ1-78,,MOBO014S1,19781120,MOBO014,NURE STREAM SEDIMENT,,,1,,NURE Coastal 99,750,,,,,NAD27,,dry,,dry,other,dry,dry,384,silt,flat,farm,,,other,,,,37.0706,-90.0333,38092SEH4,38092,38092SE,f29017,08020204,NURE,Rolla,STRM-SED-DRY,Sediment,Stream,Dry,150,<110oC,"Original NURE code was 50, but stream was dry",MOBO014S1,,,MOBO014S1,,,,000,5,,,,,,,,,,,,unknown,heavy rain,sparse,,,,MRP-01310,2.925,0.165,1.18,1.19,0.135,0.405,0.055,0.281,-2,-10,-8,456,1,-50,-2,66,6,44,12,1,10,-4,30,14,548,-2,6,24,13,16,5,-50,57,-40,14,-100,40,16,2,54,MRP-01310,6.4,MRP-01310,0.2,MRP-01310,0.04,,,,,,,,,,MRP-01310,-0.08,4,-0.1,-1,0.18,4.79,0.3,16,-1,37.7,,,,,,,,,,,,,,,,,,,T99004010,0.43,5.5,0.4,52,1.2,7,-10,-100,4.2,1.8,54,,480,-1,0.8,2.2,520,31,69,27,5.6,1.6,0.8,3,0.4,13,1.1,1,-2,7.7,3.3,,,2.22,,1.06,,,0.33,,,-0.01,,,,,,58,,,,,,4.1,1.5,9,,,0.2,430,,,,,,,,3.1,,5,,,,,7,3000,30,,,3.9,,,2.5,"SR1, SR2",639,2908C2
5262991,C-126846,BQ1-79,,MOST025S1,19781122,MOST025,NURE STREAM SEDIMENT,,,1,,NURE Coastal 99,50,,,,,NAD27,,>16',,2-4',cloudy,normal,slow,382,sand,flat,farm,,,brush,,,,37.0444,-89.4601,38090SWE4,38090,38090SW,f29201,08020201,NURE,Paducah,STRM-SED-WET,Sediment,Stream,Wet,150,<110oC,,MOST025S1,,,MOST025S1,,,,000,5,,,,,1.35,,,11,6.7,170,,unknown,light rain,moderate,,,,MRP-01310,4.815,0.765,2.08,1.71,0.44,0.92,0.06,0.311,-2,-10,-8,846,2,-50,-2,82,8,21,10,1,8,-4,42,16,538,-2,6,27,20,13,6,-50,171,-40,17,-100,73,17,2,50,MRP-01310,8.1,MRP-01310,0.3,MRP-01310,0.03,,,,,,,,,,MRP-01310,-0.08,7,-0.1,-1,0.16,5.78,0.3,10,-1,37.9,,,,,,,,,,,,,,,,,,,T99004010,1,7.4,0.37,69,2.4,11,23,-100,8.4,0.5,67,,550,-1,0.9,3.3,860,42,83,25,6,1.2,0.8,3,0.4,14,1.2,1,120,10,2.8,,,4.05,,1.78,,,0.81,,,-0.01,,,,,,45,,,,,,,1.6,11,30,,0.3,470,,,,,,,,5.2,,4,,,,,10,,60,,,1.7,,,2.3,"SR1, SR2",637,2908C2
5262983,C-126847,BQ1-80,,MOST017S1,19781121,MOST017,NURE STREAM SEDIMENT,,,1,,NURE Coastal 99,50,,,,,NAD27,,>16',,1-2',cloudy,normal,slow,382,other,flat,farm,,,brush,,,,37.0534,-89.7006,38090SWC4,38090,38090SW,f29201,08020204,NURE,Paducah,STRM-SED-WET,Sediment,Stream,Wet,150,<110oC,,MOST017S1,,,MOST017S1,,,,000,5,,,,,0.42,,,9,6.8,70,,unknown,overcast,moderate,,,,MRP-01310,3.66,0.45,0.88,1.63,0.185,0.925,0.02,0.177,-2,-10,-8,697,-1,-50,-2,45,4,9,5,1,7,-4,21,9,127,-2,8,15,10,4,3,-50,153,-40,11,-100,33,9,1,22,MRP-01310,2.7,MRP-01310,-0.2,MRP-01310,-0.02,,,,,,,,,,MRP-01310,-0.08,3,-0.1,-1,-0.05,2.03,0.2,5,-1,16,,,,,,,,,,,,,,,,,,,T99004010,1.1,3.7,0.21,30,1,-5,-10,-100,2.7,-0.5,63,,340,-1,0.7,1.5,730,24,43,18,3.3,1,0.5,-2,0.2,8,0.5,-1,-2,5.7,1.9,,,4.53,,1,,,1.37,,,-0.01,,,,,,27,,,,,,4.7,,6,22,,0.2,220,,,,,,,,3.5,,4,,,,,7,3000,40,,,,,,1.8,"SR1, SR2",637,2908C2
5259855,C-126848,BQ1-81,,MOBL004S1,19780527,MOBL004,NURE STREAM SEDIMENT,,,1,,NURE Coastal 99,50,,,,,NAD27,,2-4',,0.5-1.0',muddy,low,stagnant,296,silt,flat,farm,,,grass,,,,36.5255,-90.2292,37092NEG4,37092,37092NE,f29023,08020302,NURE,Poplar Bluff,STRM-SED-WET,Sediment,Stream,Wet,150,<110oC,,MOBL004S1,,,MOBL004S1,,,,000,5,,,,,0.88,,,27,7.1,180,,unknown,heavy rain,sparse,,,,MRP-01310,5.985,0.345,2.78,1.52,0.495,0.545,0.08,0.366,-2,10,-8,625,2,-50,-2,61,6,58,20,1,10,-4,31,28,745,-2,11,19,21,22,9,-50,91,-40,17,-100,111,15,2,91,MRP-01310,11.5,MRP-01310,1.5,MRP-01310,0.1,,,,,,,,,,MRP-01310,0.1,6,-0.1,-1,0.21,12.4,0.8,25,-1,65.6,,,,,,,,,,,,,,,,,,,T99004010,0.61,11,0.42,74,3.1,8,19,110,11,3.6,94,,290,-1,1.5,4.8,660,34,72,29,5.2,1.2,0.6,-2,0.3,8,1.3,2,4,12,4,,,,,3.1,,,0.49,,,3.742,,,,,,51,,,,,,3.5,-1,6,30,,0.5,650,,,,,,,,10.2,,5,,,,,8,3000,90,,,,,,3.2,"SR1, SR2",639,2908C2
5259898,C-126853,BQ1-86,,MOBL047S1,19780625,MOBL047,NURE STREAM SEDIMENT,,,1,,NURE Coastal 99,50,,,,,NAD27,,>16',,4-8',muddy,normal,mod,354,clay,flat,farm,,,deciduous,,,,36.6646,-90.4671,37092NEE3,37092,37092NE,f29023,11010007,NURE,Poplar Bluff,STRM-SED-WET,Sediment,Stream,Wet,150,<110oC,,MOBL047S1,,,MOBL047S1,,,,000,5,,,,,1.25,,,29,7.8,225,,depositing,sunny/clear,dense,,,,MRP-01310,4.69,0.18,1.8,1.35,0.26,0.455,0.03,0.372,-2,-10,-8,534,1,-50,-2,82,8,27,13,1,8,-4,42,21,763,-2,10,30,18,18,7,-50,66,-40,21,-100,62,21,2,68,MRP-01310,7.8,MRP-01310,0.4,MRP-01310,0.04,,,,,,,,,,MRP-01310,-0.08,3,-0.1,-1,0.06,4.99,0.8,15,-1,45.5,,,,,,,,,,,,,,,,,,,T99004010,0.51,8.8,0.51,69,1.9,10,21,-100,7.1,1.6,77,,660,-1,1,3.5,610,45,89,32,7.2,1.7,0.9,3,0.5,15,1.4,2,3,11,4.3,,,3.92,,1.63,,,0.41,,,-0.01,,,,,,-20,,,,,,8.2,,,34,,0.1,710,,,,,,,,5.4,,5,,,,,9,,50,,,,,,3.6,"SR1, SR2",639,2908C2
5259974,C-126854,BQ1-87,,MODU005S1,19781021,MODU005,NURE STREAM SEDIMENT,,,1,,NURE Coastal 99,750,,,,,NAD27,,dry,,dry,other,dry,dry,385,organic,flat,farm,,,deciduous,,,,36.0754,-90.0616,37092SEH4,37092,37092SE,f29069,08020204,NURE,Poplar Bluff,STRM-SED-DRY,Sediment,Stream,Dry,150,<110oC,"Original NURE code was 50, but stream was dry",MODU005S1,,,MODU005S1,,,,000,5,,,,,,,,,,,,unknown,sunny/clear,moderate,,,,MRP-01310,7.32,0.675,4.17,1.72,0.795,0.425,0.21,0.354,-2,17,-8,1110,2,-50,-2,70,13,68,25,1,14,-4,34,36,1070,-2,15,27,37,24,13,-50,111,-40,21,-100,135,20,3,138,MRP-01310,21.4,MRP-01310,1.1,MRP-01310,0.14,,,,,,,,,,MRP-01310,-0.08,9,-0.1,-1,0.86,14.3,0.3,27,-1,109,,,,,,,,,,,,,,,,,,,T99004010,0.49,14,0.34,79,4.5,15,33,120,18,3.4,120,,260,2,1.3,7.7,1100,37,70,26,5.5,1.6,0.6,2,0.4,4,1.2,-1,4,11,3.8,,,,,3.65,,,,,,-0.01,,,,,,57,,,,,,,1.2,,26,,0.3,,,,,,,,,9.9,,4,,,,,9,,,,,1.7,,,3.3,"SR1, SR2",638,2908C2
5259976,C-126855,BQ1-88,,MODU007S1,19781022,MODU007,NURE STREAM SEDIMENT,,,1,,NURE Coastal 99,50,,,,,NAD27,,>16',,2-4',muddy,low,slow,385,organic,flat,farm,,,deciduous,,,,36.1967,-90.1197,37092SEH3,37092,37092SE,f29069,08020203,NURE,Poplar Bluff,STRM-SED-WET,Sediment,Stream,Wet,150,<110oC,,MODU007S1,,,MODU007S1,,,,000,5,,,,,2.4,,,20,7.3,270,,depositing,sunny/clear,moderate,,,,MRP-01310,4.505,1.295,2.25,1.58,0.54,1.09,0.18,0.232,-2,-10,-8,1100,1,-50,-2,60,8,25,10,1,10,-4,30,13,785,-2,8,23,19,16,6,-50,184,-40,13,-100,46,17,2,49,MRP-01310,13.1,MRP-01310,0.2,MRP-01310,0.04,,,,,,,,,,MRP-01310,-0.08,10,-0.1,-1,0.23,4.19,-0.1,14,-1,39,,,,,,,,,,,,,,,,,,,T99004010,1.2,6.2,0.27,54,2.4,10,25,-100,12,1.2,56,,440,-1,0.7,2.2,1200,33,72,21,5.6,1.5,0.8,2,0.3,9,0.8,-1,-2,7,2.1,,,,,1.9,,,,,,-0.01,,,,,,72,,,,,,,,6,25,,0.2,,,,,,,,,4.5,,5,,,,,5,,10,,,,,,1.9,"SR1, SR2",638,2908C2
5260308,C-126856,BQ1-89,,MOBO056S1,19781128,MOBO056,NURE STREAM SEDIMENT,,,1,,NURE Coastal 99,50,,,,,NAD27,,2-4',,<0.5',clear,normal,mod,384,pebbles,low,farm,,,deciduous,,,,37.5766,-90.0394,38092NEH4,38092,38092NE,f29017,07140107,NURE,Rolla,STRM-SED-WET,Sediment,Stream,Wet,150,<110oC,,MOBO056S1,,,MOBO056S1,,,,000,5,,,,,2.7,,,9,7.2,170,,depositing,overcast,moderate,,,,MRP-01310,2.435,0.155,1.37,1.03,0.135,0.285,0.02,0.256,-2,-10,-8,389,-1,-50,-2,58,12,20,7,1,5,-4,22,12,946,-2,12,18,12,16,4,-50,46,-40,16,-100,39,11,2,26,MRP-01310,7.9,MRP-01310,0.4,MRP-01310,0.03,,,,,,,,,,MRP-01310,-0.08,6,-0.1,-1,0.12,2.68,0.6,17,-1,17.5,,,,,,,,,,,,,,,,,,,T99004010,0.32,5,0.35,50,1.5,13,-10,-100,7.2,2.9,36,,640,-1,0.9,1.6,480,25,68,24,4.2,0.9,0.7,2,0.4,17,1,2,-2,7.9,3.3,,,,,1.83,,,0.28,,,-0.01,,,,,,53,,,,,,0.1,-1,13,20,,0.3,960,,,,,,,,2.8,,3,,,,,10,700,,,,,,,2.9,"SR1, SR2",636,2908C2
5262826,C-126858,BQ1-91,,MOBO012S1,19781120,MOBO012,NURE STREAM SEDIMENT,,,1,,NURE Coastal 99,50,,,,,NAD27,,8-16',,1-2',muddy,normal,slow,384,silt,flat,farm,,,other,,,,37.1401,-89.8888,38090SWA3,38090,38090SW,f29017,08020204,NURE,Paducah,STRM-SED-WET,Sediment,Stream,Wet,150,<110oC,,MOBO012S1,,,MOBO012S1,,,,000,5,,,,,0.28,,,10,6.7,50,,depositing,overcast,sparse,,,,MRP-01310,4.83,0.35,1.52,1.66,0.27,0.795,0.04,0.305,-2,-10,-8,694,1,-50,-2,63,5,43,13,1,12,-4,31,17,378,-2,6,22,16,11,6,-50,113,-40,14,-100,63,16,2,41,MRP-01310,4.8,MRP-01310,0.4,MRP-01310,0.03,,,,,,,,,,MRP-01310,0.1,1,-0.1,-1,0.1,9.86,0.7,11,-1,25.9,,,,,,,,,,,,,,,,,,,T99004010,0.79,7,0.38,50,1.5,6,12,-100,4,1.4,72,,380,-1,1.1,2.4,660,32,66,25,5.1,1.2,0.9,2,0.4,11,1.1,2,-2,8.8,3.1,,,3.89,,1.62,,,0.69,,,-0.01,,,,,,49,,,,,,,,9,,,0.3,340,,,,,,,,5,,8,,,,,9,2800,50,,,,,,2.7,"SR1, SR2",637,2908C2
5263436,C-126859,BQ1-92,,MONE040S1,19781028,MONE040,NURE STREAM SEDIMENT,,,1,,NURE Coastal 99,50,,,,,NAD27,,>16',,1-2',cloudy,normal,slow,387,sand,low,farm,,,grass,,,,36.6386,-89.6258,37090NWC3,37090,37090NW,f29143,08020204,NURE,Dyersburg,STRM-SED-WET,Sediment,Stream,Wet,150,<110oC,,MONE040S1,,,MONE040S1,,,,000,5,,,,,2,,,17,8.3,240,,unknown,sunny/clear,moderate,,,,MRP-01310,3.765,0.7,1.7,1.46,0.235,0.95,0.065,0.281,-2,-10,-8,946,1,-50,-2,61,4,21,6,1,5,-4,34,11,1090,-2,4,21,12,4,4,-50,169,-40,15,-100,41,13,2,30,MRP-01310,8.8,MRP-01310,-0.2,MRP-01310,-0.02,,,,,,,,,,MRP-01310,-0.08,8,-0.1,-1,0.08,3.81,0.5,6,-1,21.6,,,,,,,,,,,,,,,,,,,T99004010,0.91,4.2,0.3,56,1.5,-5,-10,-100,7,-0.5,53,,590,-1,0.6,1.7,890,31,63,21,4.7,0.9,0.5,-2,0.3,14,1.2,-1,-2,8.1,2.2,,,2.86,,1.43,,,0.84,,,-0.01,,,,,,27,,,,,,,-1,5,18,,,910,,,,,,,,3,,4,,,,,5,3000,30,,,,,,1.7,"SR1, SR2",638,2908C2
5263014,C-126862,BQ1-94,,MOST055S1,19781129,MOST055,NURE STREAM SEDIMENT,,,1,,NURE Coastal 99,50,,,,,NAD27,,8-16',,0.5-1.0',cloudy,normal,mod,382,other,flat,mine,,,deciduous,,,,37.2315,-89.4792,38090SWE3,38090,38090SW,f29201,07140105,NURE,Paducah,STRM-SED-WET,Sediment,Stream,Wet,150,<110oC,,MOST055S1,,,MOST055S1,,,,000,5,,,,,2.8,,,10,7.7,120,,unknown,sunny/clear,moderate,,,,MRP-01310,3.86,0.95,1.75,1.69,0.38,1.01,0.045,0.433,-2,-10,-8,641,1,-50,-2,79,7,21,7,1,6,-4,38,10,407,-2,7,30,14,-4,5,-50,160,-40,17,-100,56,17,2,34,MRP-01310,3.7,MRP-01310,-0.2,MRP-01310,-0.02,,,,,,,,,,MRP-01310,-0.08,2,-0.1,-1,0.08,3.45,0.2,5,-1,20.6,,,,,,,,,,,,,,,,,,,T99004010,1,6.1,0.55,89,1.8,8,13,-100,3.9,-0.5,57,,900,-1,0.8,1.6,690,44,84,26,6.9,1.1,0.9,2,0.4,24,1.5,-1,53,13,3.6,,,3.11,,1.99,,,0.9,,,-0.01,,,,,,64,,,,,,,1.5,19,32,,0.5,400,,,,,,,,5.4,,5,,,,,9,5700,50,,,1.8,,,2.9,"SR1, SR2",637,2908C2
5259866,C-126863,BQ1-95,,MOBL015S1,19780528,MOBL015,NURE STREAM SEDIMENT,,,1,,NURE Coastal 99,50,,,,,NAD27,,4-8',,1-2',algal,low,stagnant,296,sand,flat,farm,,,grass,,,,36.7224,-90.3552,37092NEF3,37092,37092NE,f29023,11010007,NURE,Poplar Bluff,STRM-SED-WET,Sediment,Stream,Wet,150,<110oC,,MOBL015S1,,,MOBL015S1,,,,000,5,,,,,1.8,,,26,7.5,260,,unknown,sunny/clear,sparse,,,,MRP-01310,4.695,0.2,2.09,1.46,0.27,0.39,0.04,0.348,-2,-10,-8,524,2,-50,-2,80,16,31,19,1,8,-4,39,24,892,-2,9,32,22,32,8,-50,64,-40,20,-100,72,24,3,61,MRP-01310,9.1,MRP-01310,0.4,MRP-01310,0.06,,,,,,,,,,MRP-01310,-0.08,3,-0.1,-1,0.17,12,0.7,30,-1,38.8,,,,,,,,,,,,,,,,,,,T99004010,0.43,8.5,0.46,48,2.2,18,20,-100,9.4,1.3,80,,500,-1,1.2,4.3,580,39,84,35,7.4,1.4,1.2,3,0.4,10,1.8,-1,-2,11,4.5,,,4.08,,2.15,,,0.37,,,-0.01,,,,,,64,,,,,,9.4,1.2,1,32,,0.4,890,,,,,,,,7.2,,5,,,,,9,3800,70,,,3.5,,,3.6,"SR1, SR2",639,2908C2
5260302,C-126864,BQ1-96,,MOBO050S1,19781127,MOBO050,NURE STREAM SEDIMENT,,,1,,NURE Coastal 99,750,,,,,NAD27,,dry,,dry,other,dry,dry,384,pebbles,gentle,farm,,,brush,,,,37.4973,-90.1209,38092SEH1,38092,38092SE,f29017,07140107,NURE,Rolla,STRM-SED-DRY,Sediment,Stream,Dry,150,<110oC,"Original NURE code was 50, but stream was dry",MOBO050S1,,,MOBO050S1,,,,000,5,,,,,,,,,,,,unknown,overcast,moderate,,,,MRP-01310,1.79,0.1,1.61,0.6,0.085,0.165,0.02,0.177,-2,-10,-8,253,-1,-50,-2,49,11,70,11,1,-4,-4,17,11,659,-2,9,12,12,26,4,-50,31,-40,9,-100,35,9,1,46,MRP-01310,7.5,MRP-01310,-0.2,MRP-01310,0.03,,,,,,,,,,MRP-01310,-0.08,6,-0.1,-1,0.09,7.92,1.1,21,-1,36.2,,,,,,,,,,,,,,,,,,,T99004010,0.17,4.9,0.26,38,1.7,13,-10,-100,8.9,2.3,28,,450,1,1,1,330,20,55,16,3.4,0.6,-0.5,-2,0.3,13,0.7,-1,-2,5.9,2.9,,,1.57,,1.7,,,0.17,,,-0.01,,,,,,37,,,,,,,,9,14,,0.2,980,,,,,,,,3.2,,3,,,,,6,700,,,,,,,2.4,"SR1, SR2",636,2908C2
5259902,C-126865,BQ1-97,,MOBL051S1,19780626,MOBL051,NURE STREAM SEDIMENT,,,1,,NURE Coastal 99,50,,,,,NAD27,,<1',,<0.5',cloudy,low,slow,296,clay,gentle,dump,,,deciduous,,,,36.9015,-90.2699,37092NEF1,37092,37092NE,f29023,08020203,NURE,Poplar Bluff,STRM-SED-WET,Sediment,Stream,Wet,150,<110oC,,MOBL051S1,,,MOBL051S1,,,,000,5,,,,,2.3,,,25,6.8,230,,eroding,sunny/clear,moderate,,,,MRP-01310,3.92,0.22,1.72,1.4,0.225,0.515,0.025,0.366,-2,-10,-8,532,1,-50,-2,64,8,71,11,1,8,-4,32,18,808,-2,7,22,14,11,6,-50,66,-40,15,-100,54,14,2,39,MRP-01310,8.4,MRP-01310,0.3,MRP-01310,0.04,,,,,,,,,,MRP-01310,-0.08,5,-0.1,-1,0.1,6.61,0.6,16,-1,28.1,,,,,,,,,,,,,,,,,,,T99004010,0.52,6.7,0.52,61,1.8,10,-10,-100,8.3,1.9,71,,620,-1,1,2.2,510,32,69,22,5.2,0.9,0.8,3,0.4,15,1.3,1,3,9.3,3.6,,,,,1.62,,,0.45,,,-0.01,,,,,,59,,,,,,5.6,-1.6,11,24,,0.3,700,,,,,,,,5.3,,4,,,,,7,4100,50,,,3.1,,,3,"SR1, SR2",639,2908C2
5262838,C-126866,BQ1-98,,MOBO067S1,19781130,MOBO067,NURE STREAM SEDIMENT,,,1,,NURE Coastal 99,50,,,,,NAD27,,>16',,1-2',clear,normal,mod,384,pebbles,low,farm,,,deciduous,,,,37.4623,-89.8819,38090SWA1,38090,38090SW,f29017,07140107,NURE,Paducah,STRM-SED-WET,Sediment,Stream,Wet,150,<110oC,,MOBO067S1,,,MOBO067S1,,,,000,5,,,,,1.2,,,5,8,105,,depositing,overcast,moderate,,,,MRP-01310,2.505,0.225,1.59,0.99,0.17,0.31,0.025,0.25,-2,-10,-8,392,-1,-50,-2,61,11,20,9,1,-4,-4,23,12,856,-2,7,17,13,17,4,-50,54,-40,13,-100,42,11,2,32,MRP-01310,8.2,MRP-01310,0.3,MRP-01310,0.03,,,,,,,,,,MRP-01310,-0.08,4,-0.1,-1,0.11,6.11,0.9,18,-1,24,,,,,,,,,,,,,,,,,,,T99004010,0.36,4.8,0.34,54,1.7,12,15,-100,8.1,2.2,47,,720,-1,1,1.8,440,26,62,24,4.2,0.8,0.5,3,0.4,19,1,-1,-2,7.5,3.3,,,2.32,,1.87,,,0.25,,,-0.01,,,,,,42,,,,,,0.3,1,14,18,,0.2,1210,,,,,,,,3.2,,2,,,,,6,800,,,,2.2,,,3.1,"SR1, SR2",637,2908C2
5262995,C-126867,BQ1-99,,MOST035S1,19781126,MOST035,NURE STREAM SEDIMENT,,,1,,NURE Coastal 99,50,,,,,NAD27,,8-16',,1-2',cloudy,high,mod,382,sand,flat,farm,,,brush,,,,37.1184,-89.5059,38090SWD4,38090,38090SW,f29201,08020201,NURE,Paducah,STRM-SED-WET,Sediment,Stream,Wet,150,<110oC,,MOST035S1,,,MOST035S1,,,,000,5,,,,,0.32,,,7,7.2,70,,unknown,overcast,moderate,,,,MRP-01310,2.7,0.305,1.35,1.29,0.165,0.605,0.03,0.39,-2,-10,-8,510,-1,-50,-2,61,10,40,8,1,11,-4,29,9,813,-2,7,23,11,9,4,-50,89,-40,16,-100,44,12,2,29,MRP-01310,6.4,MRP-01310,-0.2,MRP-01310,-0.02,,,,,,,,,,MRP-01310,-0.08,4,-0.1,-1,0.1,5.45,0.6,10,-1,20.9,,,,,,,,,,,,,,,,,,,T99004010,0.65,5.1,0.47,66,1.5,11,-10,-100,6.5,0.8,46,,1100,-1,0.9,1.4,540,35,81,24,5.6,1.2,0.8,3,0.5,28,1.1,2,-2,10,3.6,,,,,1.45,,,0.69,,,-0.01,,,,,,48,,,,,,,1.4,18,27,,0.8,900,,,,,,,,2.2,,3,,,,,7,,40,,,3.9,,,3.6,"SR1, SR2",637,2908C2
5259877,C-126870,BQ1-100,,MOBL026S1,19780624,MOBL026,NURE STREAM SEDIMENT,,,1,,NURE Coastal 99,50,,,,,NAD27,,<1',,<0.5',muddy,low,stagnant,366,silt,low,,,,deciduous,,,,36.8119,-90.5615,37092NED2,37092,37092NE,f29023,11010007,NURE,Poplar Bluff,STRM-SED-WET,Sediment,Stream,Wet,150,<110oC,,MOBL026S1,,,MOBL026S1,,,,000,5,,,,,0.08,,,23,6.3,30,,eroding,sunny/clear,moderate,,,,MRP-01310,4.465,0.08,2.89,0.85,0.195,0.135,0.02,0.317,-2,23,-8,290,1,-50,-2,63,7,32,14,1,10,-4,28,18,545,-2,8,13,20,28,6,-50,32,-40,18,-100,72,13,2,35,MRP-01310,24.6,MRP-01310,0.5,MRP-01310,0.05,,,,,,,,,,MRP-01310,-0.08,24,-0.1,-1,0.09,10.2,3,25,-1,24,,,,,,,,,,,,,,,,,,,T99004010,0.17,7.6,0.41,48,3,9,21,-100,27,2.7,47,,500,2,1.2,3.2,300,29,58,23,4.3,1,0.5,2,0.4,11,1.3,-1,-2,10,4,,,4.26,,2.65,,,0.12,,,-0.01,,,,,,41,,,,,,2.8,0.7,7,22,,0.3,540,,,,,,,,5.7,,3,,,,,7,3400,60,,,2,,,5.8,"SR1, SR2",639,2908C2
5263461,C-126873,BQ1-102,,MOPE008S1,19781024,MOPE008,NURE STREAM SEDIMENT,,,1,,NURE Coastal 99,750,,,,,NAD27,,dry,,dry,other,dry,dry,387,sand,low,,,,grass,,,,36.3357,-89.7158,37090SWC2,37090,37090SW,f29155,08020204,NURE,Dyersburg,STRM-SED-DRY,Sediment,Stream,Dry,150,<110oC,"Original NURE code was 50, but stream was dry",MOPE008S1,,,MOPE008S1,,,,000,5,,,,,,,,,,,,unknown,sunny/clear,moderate,,,,MRP-01310,4.53,0.51,1.7,1.74,0.345,0.9,0.045,0.232,-2,-10,-8,716,1,-50,-2,57,7,57,16,1,14,-4,28,16,370,-2,9,19,20,12,5,-50,146,-40,13,-100,56,13,2,76,MRP-01310,8.1,MRP-01310,0.4,MRP-01310,0.03,,,,,,,,,,MRP-01310,-0.08,4,-0.1,-1,0.22,9.73,0.5,14,-1,65.3,,,,,,,,,,,,,,,,,,,T99004010,1,6.1,0.26,49,1.8,8,27,-100,7.5,1.6,72,,270,-1,1.1,2.8,780,29,57,22,4.5,1.1,0.6,-2,0.3,8,0.7,2,-2,7.2,2.5,,,,,1.82,,,0.89,,,-0.01,,,,,,35,,,,,,,-1.6,7,24,,0.3,,,,,,,,,4.6,,3,,,,,6,,,,,2.2,,,2.2,"SR1, SR2",638,2908C2
5313577,C-126883,BQ1-112,,NJBU034S1,19780604,NJBU034,NURE STREAM SEDIMENT,,,1,,NURE Coastal 99,50,,,,,NAD27,,1-2',,1-2',clear,normal,slow,319,silt,low,farm,,,grass,,,,39.9395,-74.8088,40076NEB1,40076,40076NE,f34005,02040202,NURE,Wilmington,STRM-SED-WET,Sediment,Stream,Wet,150,<110oC,,NJBU034S1,,,NJBU034S1,,,,000,7,,,,,0.14,,,15,6,180,,depositing,sunny/clear,moderate,,,,MRP-01311,2.16,0.165,4.35,1.69,0.465,0.115,0.13,1.025,-2,-10,8,215,2,-50,-2,85,2,90,10,1,6,-4,34,12,314,-2,19,29,10,18,5,-50,29,-40,17,-100,60,13,2,68,MRP-01311,10.7,MRP-01311,0.7,MRP-01311,0.07,,,,,,,,,,MRP-01311,-0.08,2,-0.1,-1,0.35,7.92,0.9,21,-1,58,,,,,,,,,,,,,,,,,,,T99004010,0.16,7.9,1,120,5,-5,-10,-100,11,4.4,92,,1300,-1,1,1.7,280,43,94,30,7.1,1.4,0.7,3,0.4,36,2.6,-1,-2,11,5.8,,,2.06,0.06,3.78,1.6,0.405,0.12,0.3,3,0.033,,5,2.5,,,53,,12,-5,,7,4.6,0.5,25,28,12,0.4,320,-2,5,10,1200,15,,,4.7,-1,4,-5,,,,10,9200,60,-2,-5,4.5,42,,11.4,"SR1, SR2, SR3-AA;CA;FE;XU;XX",080,3403C2
5313627,C-126891,BQ1-120,,NJCA003S1,19780606,NJCA003,NURE STREAM SEDIMENT,,,1,,NURE Coastal 99,50,,,,,NAD27,,>16',,1-2',brown/clear,normal,slow,320,silt,low,,,,deciduous,,,,39.6829,-74.8539,40076NEB3,40076,40076NE,f34007,02040301,NURE,Wilmington,STRM-SED-WET,Sediment,Stream,Wet,150,<110oC,,NJCA003S1,,,NJCA003S1,,,,000,5,,,,,0.08,,,15,5.6,58,,depositing,sunny/clear,dense,,,,MRP-01311,2.265,0.04,1.58,0.35,0.06,0.05,0.015,1.141,-2,-10,-8,122,-1,-50,-2,91,-2,49,15,2,8,-4,43,10,183,-2,21,43,8,20,7,-50,19,-40,13,-100,47,27,3,29,MRP-01311,5,MRP-01311,0.9,MRP-01311,0.12,,,,,,,,,,MRP-01311,-0.08,-1,-0.1,-1,0.07,9.29,1.5,22,-1,21.5,,,,,,,,,,,,,,,,,,,T99004010,0.06,9.2,1.2,69,1.6,-5,-10,-100,5.3,18,25,,2300,-1,1,1.9,200,48,94,29,11.1,1.7,1.5,5,0.7,53,2.6,-1,-2,10,4.4,,,2.11,-0.01,1.44,0.1,0.055,0.05,0.1,0,-0.01,,5,-0.5,,,57,,12,17,,10,1.9,-1,51,34,12,0.6,180,-2,5,-5,700,15,,,5.8,-1,12,-5,,,,12,10000,60,-2,-5,5.8,17,,4.4,"SR1, SR2, SR3-AA;CA;FE;XU;XX",080,3401C2
5313583,C-126892,,,NJBU040S1,19780604,NJBU040,NURE STREAM SEDIMENT,,,1,,NURE Coastal 99,50,,,,,NAD27,,2-4',,2-4',brown/clear,normal,slow,319,sand,low,,,,deciduous,,,,39.8584,-74.8741,40076NEB2,40076,40076NE,f34005,02040202,NURE,Wilmington,STRM-SED-WET,Sediment,Stream,Wet,150,<110oC,,NJBU040S1,,,NJBU040S1,,,,000,6,,,,,0.22,,,20,7.1,70,,depositing,sunny/clear,dense,,,,MRP-01311,0.94,0.05,0.97,0.53,0.045,0.045,0.015,1.147,-2,-10,-8,205,-1,-50,-2,74,-2,54,9,1,-4,-4,26,7,249,-2,15,23,4,13,3,-50,23,-40,15,-100,26,7,1,30,MRP-01311,1.8,MRP-01311,-0.2,MRP-01311,0.06,,,,,,,,,,MRP-01311,-0.08,-1,-0.1,-1,0.38,2.55,1,12,-1,20.8,,,,,,,,,,,,,,,,,,,,,,,,,,,,,,,,,,,,,,,,,,,,,,,,,,,,,0.98,0.01,0.91,0.5,0.085,0.04,0.2,1,-0.01,,5,0.5,,,47,,7,-5,,3,,,49,22,7,0.7,220,2,5,-5,700,10,,,3.3,-1,5,-5,,,,8,,20,-2,-5,4.8,12,,4,"SR1, SR2, SR3-AA;CA;FE;XU;XX",080,3403C2
5313841,C-126900,BQ1-128,,NJOC023S1,19780607,NJOC023,NURE STREAM SEDIMENT,,,1,,NURE Coastal 99,50,,,,,NAD27,,4-8',,2-4',cloudy,low,slow,318,silt,flat,unknown,,,brush,,,,39.6766,-74.2107,40076NEG3,40076,40076NE,f34029,02040301,NURE,Wilmington,STRM-SED-WET,Sediment,Stream,Wet,150,<110oC,,NJOC023S1,,,NJOC023S1,,,,000,6,,,,,0.02,,,19,5,90,,unknown,overcast,dense,,,,MRP-01311,1.37,0.165,1.07,0.46,0.045,0.375,-0.005,0.744,-2,-10,-8,169,-1,-50,-2,93,-2,33,3,1,8,-4,40,4,296,-2,-4,37,-3,21,4,-50,51,-40,23,-100,7,8,-1,14,MRP-01311,2.7,MRP-01311,0.3,MRP-01311,0.03,,,,,,,,,,MRP-01311,-0.08,-1,-0.1,-1,-0.05,0.27,0.4,15,-1,4.97,,,,,,,,,,,,,,,,,,,T99004010,0.39,7.6,2,66,1.3,-5,-10,-100,4.6,2.7,19,,6800,-1,0.7,-0.5,240,39,72,-10,5.9,0.6,0.7,5,0.9,170,4.2,2,-2,15,6,,,1.32,-0.01,1.37,0.2,0.075,0.36,0.2,2,-0.01,,12,0.5,,,90,,15,5,,-2,3.4,-1,188,41,5,1.2,350,4,10,-5,600,12,,,6,1,5,5,,,,15,15500,40,2,20,7.9,-5,,4.9,"SR1, SR2, SR3-AA;CA;FE;XU;XX",080,3403C2
5313574,C-126901,BQ1-129,,NJBU031S1,19780603,NJBU031,NURE STREAM SEDIMENT,,,1,,NURE Coastal 99,50,,,,,NAD27,,2-4',,1-2',clear,low,slow,319,sand,low,,,,deciduous,,,,39.9305,-74.9038,40076NEA1,40076,40076NE,f34005,02040202,NURE,Wilmington,STRM-SED-WET,Sediment,Stream,Wet,150,<110oC,,NJBU031S1,,,NJBU031S1,,,,000,6,,,,,0.26,,,21,7,185,,depositing,overcast,moderate,,,,MRP-01311,2.15,0.29,7.46,1.51,0.325,0.17,0.225,1.861,-2,24,-8,251,2,-50,-2,183,5,80,10,1,-4,-4,87,11,979,-2,44,76,10,18,5,-50,42,-40,38,-100,62,20,2,94,MRP-01311,11.5,MRP-01311,0.4,MRP-01311,0.06,,,,,,,,,,MRP-01311,-0.08,6,-0.1,-1,0.31,2.53,0.7,19,-1,78.2,,,,,,,,,,,,,,,,,,,T99004010,0.17,8.8,2,110,8,9,-10,-100,14,4.5,64,,2000,-1,0.9,1.3,320,100,219,58,17.3,1.6,1.8,5,0.9,51,5.8,-1,-2,31.7,7.8,,,1.9,0.03,6.02,1.2,0.305,0.13,0.5,4,-0.01,,22,1.5,,,125,,32,-5,,5,7.8,,31,63,11,0.6,750,-2,10,20,1300,20,,,4.9,-1,8,5,,,,21,13000,50,-2,10,3.3,62,,7.4,"SR1, SR2, SR3-AA;CA;FE;XU;XX",080,3403C2
5313834,C-126909,,,NJOC016S1,19780606,NJOC016,NURE STREAM SEDIMENT,,,1,,NURE Coastal 99,50,,,,,NAD27,,1-2',,0.5-1.0',cloudy,normal,mod,318,organic,low,unknown,,,grass,,,,39.8062,-74.3737,40076NEF2,40076,40076NE,f34029,02040301,NURE,Wilmington,STRM-SED-WET,Sediment,Stream,Wet,150,<110oC,,NJOC016S1,,,NJOC016S1,,,,000,5,,,,,0,,,27,4.1,45,,unknown,sunny/clear,moderate,,,,MRP-01311,1.61,0.095,0.78,0.36,0.08,0.105,0.025,0.683,-2,-10,-8,138,-1,-50,-2,61,-2,81,12,1,6,-4,24,10,129,-2,12,18,7,94,3,-50,23,-40,15,-100,35,6,1,40,MRP-01311,3,MRP-01311,0.4,MRP-01311,0.08,,,,,,,,,,MRP-01311,-0.08,-1,-0.1,-1,0.18,6.41,0.6,84,-1,31.5,,,,,,,,,,,,,,,,,,,,,,,,,,,,,,,,,,,,,,,,,,,,,,,,,,,,,1.9,-0.01,0.57,0.2,0.08,0.14,0.3,1,-0.01,,-5,-0.5,,,41,,15,6,,8,19.7,-1,29,24,11,0.4,160,-2,5,7,600,90,,,4.2,-1,7,5,,,,10,7600,40,-2,10,3.7,32,,2.2,"SR1, SR2, SR3-AA;CA;FE;XU;XX",080,3403C2
5314939,C-126910,,,NJBU028S1,19780603,NJBU028,NURE STREAM SEDIMENT,,,1,,NURE Coastal 99,50,,,,,NAD27,,4-8',,1-2',brown/clear,low,slow,319,organic,low,,,,deciduous,,,,40.0305,-74.7745,41076SEB4,41076,41076SE,f34005,02040201,NURE,Newark,STRM-SED-WET,Sediment,Stream,Wet,150,<110oC,,NJBU028S1,,,NJBU028S1,,,,000,5,,,,,0.28,,,22,6.7,140,,depositing,sunny/clear,moderate,,,,MRP-01311,1.87,0.12,1.56,0.87,0.1,0.245,0.035,0.836,-2,-10,-8,252,1,-50,-2,119,3,38,8,1,5,-4,54,10,280,-2,15,46,7,11,4,-50,35,-40,26,-100,33,13,2,29,MRP-01311,5.7,MRP-01311,0.2,MRP-01311,0.1,,,,,,,,,,MRP-01311,-0.08,3,-0.1,-1,0.12,3.96,0.2,11,-1,18.6,,,,,,,,,,,,,,,,,,,,,,,,,,,,,,,,,,,,,,,,,,,,,,,,,,,,,2.05,0.01,1.66,0.6,0.14,0.31,0.3,3,-0.01,,15,1,,,79,,7,-5,,6,9.1,,31,56,11,0.5,340,-2,10,10,900,10,,,4.5,1,9,-5,,,,16,10900,50,2,10,4,20,,4.1,"SR1, SR2, SR3-AA;CA;FE;XU;XX",080,3403C2
5313624,C-126911,,,NJBU082S1,19780609,NJBU082,NURE STREAM SEDIMENT,,,1,,NURE Coastal 99,50,,,,,NAD27,,8-16',,2-4',clear,normal,slow,319,sand,gentle,,,,conifers,,,,39.63,-74.4401,40076NEE3,40076,40076NE,f34005,02040301,NURE,Wilmington,STRM-SED-WET,Sediment,Stream,Wet,150,<110oC,,NJBU082S1,,,NJBU082S1,,,,000,6,,,,,0,,,22,4.2,35,,eroding,sunny/clear,dense,,,,MRP-01311,0.935,0.025,1.42,0.19,0.03,0.025,0.005,1.336,-2,-10,-8,96,-1,-50,-2,106,-2,34,8,1,14,-4,45,7,299,-2,-4,36,5,37,5,-50,13,-40,23,-100,22,8,1,31,MRP-01311,3.4,MRP-01311,-0.2,MRP-01311,0.05,,,,,,,,,,MRP-01311,-0.08,-1,0.1,-1,-0.05,2.38,0.6,27,-1,15.9,,,,,,,,,,,,,,,,,,,,,,,,,,,,,,,,,,,,,,,,,,,,,,,,,,,,,0.61,-0.01,1.69,0.1,0.08,0.02,0.2,1,-0.01,,12,0.5,,,74,,12,-5,,3,0.7,0.8,97,35,9,0.5,320,3,10,7,600,25,,,4.2,-1,3,-5,,,,10,12200,50,-2,-5,7.9,10,,5.1,"SR1, SR2, SR3-AA;CA;FE;XU;XX",080,3403C2
5313590,C-126912,,,NJBU046S1,19780604,NJBU046,NURE STREAM SEDIMENT,,,1,,NURE Coastal 99,50,,,,,NAD27,,>16',,2-4',brown/clear,normal,slow,319,sand,low,,,,swamp,,,,39.8243,-74.6733,40076NEC2,40076,40076NE,f34005,02040301,NURE,Wilmington,STRM-SED-WET,Sediment,Stream,Wet,150,<110oC,,NJBU046S1,,,NJBU046S1,,,,000,5,,,,,0.28,,,26,6.4,185,,unknown,sunny/clear,moderate,,,,MRP-01311,0.465,0.03,1.68,0.11,0.025,0.015,-0.005,1.019,-2,-10,-8,82,-1,-50,-2,180,-2,44,8,1,4,-4,76,6,382,-2,-4,62,-3,39,7,-50,10,-40,36,-100,10,15,2,29,MRP-01311,5.8,MRP-01311,-0.2,MRP-01311,0.04,,,,,,,,,,MRP-01311,-0.08,1,-0.1,-1,0.08,2.19,0.7,25,-1,11,,,,,,,,,,,,,,,,,,,,,,,,,,,,,,,,,,,,,,,,,,,,,,,,,,,,,0.32,-0.01,1.93,0.1,0.035,0.02,0.1,2,-0.01,,12,-0.5,,,129,,-5,18,,3,7.2,,305,65,7,2.2,620,-2,15,-5,700,20,,,7.7,-1,11,-5,,,,22,38200,90,-2,10,8.3,5,,8.5,"SR1, SR2, SR3-AA;CA;FE;XU;XX",080,3403C2
5313646,C-126913,BQ1-137,,NJCA022S1,19780607,NJCA022,NURE STREAM SEDIMENT,,,1,,NURE Coastal 99,50,,,,,NAD27,,8-16',,0.5-1.0',clear,normal,mod,320,silt,low,,,,deciduous,,,,39.8804,-74.9515,40076NEA1,40076,40076NE,f34007,02040202,NURE,Wilmington,STRM-SED-WET,Sediment,Stream,Wet,150,<110oC,,NJCA022S1,,,NJCA022S1,,,,000,5,,,,,0.12,,,17,7.1,152,,depositing,overcast,dense,,,,MRP-01311,2.15,0.23,4.85,1.4,0.41,0.07,0.53,0.909,-2,-10,-8,367,2,-50,-2,84,-2,80,7,1,5,-4,32,15,230,-2,17,31,9,8,5,-50,38,-40,17,-100,51,12,2,54,MRP-01311,4.5,MRP-01311,0.5,MRP-01311,0.07,,,,,,,,,,MRP-01311,-0.08,-1,-0.1,-1,0.26,2.56,0.3,7,-1,37.5,,,,,,,,,,,,,,,,,,,T99004010,0.09,6.3,0.95,97,4.9,5,-10,-100,3.6,4,81,,1600,-1,0.5,1.7,300,34,75,17,6.1,1.4,0.8,2,0.3,37,2,2,-2,7.9,4.3,,,1.42,0.05,4.69,0.9,0.265,0.06,0.2,,-0.01,,80,1,,,67,,20,22,,4,,-1,36,28,15,0.4,190,-2,5,5,3000,-10,,,4.3,1,5,-5,,,,9,6400,40,-2,5,,22,,4.2,"SR1, SR2, SR3-AA;CA;FE;XU;XX",080,3403C2
5313597,C-126914,BQ1-138,,NJBU053S1,19780605,NJBU053,NURE STREAM SEDIMENT,,,1,,NURE Coastal 99,50,,,,,NAD27,,4-8',,4-8',brown/clear,normal,slow,319,silt,low,,,,deciduous,,,,39.6058,-74.5162,40076NED4,40076,40076NE,f34005,02040301,NURE,Wilmington,STRM-SED-WET,Sediment,Stream,Wet,150,<110oC,,NJBU053S1,,,NJBU053S1,,,,000,5,,,,,0,,,18,3.5,70,,depositing,overcast,dense,,,,MRP-01311,0.505,0.015,0.86,0.19,0.02,0.04,-0.005,0.683,-2,-10,-8,83,-1,-50,-2,113,-2,33,3,1,7,-4,49,5,200,-2,-4,39,-3,18,4,-50,10,-40,23,-100,7,6,-1,26,MRP-01311,6.5,MRP-01311,-0.2,MRP-01311,0.03,,,,,,,,,,MRP-01311,-0.08,-1,-0.1,-1,0.07,1.14,0.8,11,-1,19,,,,,,,,,,,,,,,,,,,T99004010,0.03,6.4,1.9,70,0.7,-5,-10,-100,5.4,1.9,-5,,6800,4,0.7,-0.5,160,43,88,29,6.7,-0.5,0.7,4,0.8,155,4.1,1,-2,16,5.8,,,0.52,-0.01,1.06,0.2,0.025,0.04,0.1,,-0.01,,7,0.5,,,69,,-5,,,3,5.8,-1,162,35,6,1.2,260,,,-5,,-10,,,4.3,,8,-5,,,,16,19000,50,,,6.6,15,,5.7,"SR1, SR2, SR3-AA;FE;XU;XX",082,3402C2
5263256,C-126968,,,KYHC010S1,19781029,KYHC010,NURE STREAM SEDIMENT,R1,first,2,,NURE Coastal 99,750,,,,,NAD27,,dry,,dry,other,dry,dry,376,silt,low,,,,deciduous,,,,36.6882,-88.9777,37090NEA3,37090,37090NE,f21105,08010201,NURE,Dyersburg,STRM-SED-DRY,Sediment,Stream,Dry,150,<110oC,"Original NURE code was 50, but stream was dry",KYHC010S1,,,KYHC010S1,,,,000,5,,,,,,,,,,,,eroding,sunny/clear,moderate,,,,MRP-01314,3.95,0.355,1.61,1.72,0.26,0.82,0.04,0.324,-2,-10,-8,576,1,-50,-2,71,5,86,13,1,11,-4,32,15,481,2,-4,26,16,6,5,-50,98,-40,10,-100,51,14,2,42,MRP-01314,6.2,MRP-01314,-0.2,MRP-01314,0.03,,,,,,,,,,MRP-01314,-0.08,3,-0.1,-1,0.05,8.14,0.6,8,-1,31.4,,,,,,,,,,,,,,,,,,,,,,,,,,,,,,,,,,,,,,,,,,,,,,,,,,,,,3.42,,1.15,,,0.77,,,-0.01,,,,,,26,,,,,,,3.6,11,21,,0.2,430,,,,,,,,0.9,,3,,,,,4,2100,40,,,3,,,3,"SR1, SR2",420,2101C2
5263405,C-126978,,,MONE009S1,19781025,MONE009,NURE STREAM SEDIMENT,R2,C-116898,2,,NURE Coastal 99,750,,,,,NAD27,,dry,,dry,other,dry,dry,385,clay,flat,farm,,,brush,,,,36.4591,-89.6962,37090SWC1,37090,37090SW,f29143,08020204,NURE,Dyersburg,STRM-SED-DRY,Sediment,Stream,Dry,150,<110oC,"Original NURE code was 50, but stream was dry",MONE009S1,,,MONE009S1,,,,000,5,,,,,,,,,,,,unknown,light rain,moderate,,,,MRP-01314,5.17,0.455,2.01,1.87,0.425,0.86,0.06,0.276,-2,-10,-8,779,2,-50,-2,67,8,41,14,1,9,-4,33,20,548,3,-4,25,22,13,6,-50,127,-40,13,-100,72,16,2,59,MRP-01314,7.5,MRP-01314,0.2,MRP-01314,0.03,,,,,,,,,,MRP-01314,-0.08,5,-0.1,-1,0.16,11.2,0.4,12,-1,46.6,,,,,,,,,,,,,,,,,,,,,,,,,,,,,,,,,,,,,,,,,,,,,,,,,,,,,,,1.58,,,0.11,,,-0.01,,,,,,42,,,,,,,3.5,1,23,,0.2,,,,,,,,,5.1,,2,,,,,10,,10,,,2.4,,,2.8,"SR1, SR2",638,2908C2
5263266,C-126988,,,KYHC020S1,19781029,KYHC020,NURE STREAM SEDIMENT,R1,first,2,,NURE Coastal 99,750,,,,,NAD27,,dry,,dry,other,dry,dry,376,silt,low,,,,grass,,,,36.6947,-89.0968,37090NWH3,37090,37090NW,f21105,08010201,NURE,Dyersburg,STRM-SED-DRY,Sediment,Stream,Dry,150,<110oC,"Original NURE code was 50, but stream was dry",KYHC020S1,,,KYHC020S1,,,,000,5,,,,,,,,,,,,eroding,sunny/clear,dense,,,,MRP-01314,3.825,0.445,2.46,1.62,0.255,0.78,0.085,0.3,-2,12,-8,853,2,-50,-2,106,23,42,14,1,-4,-4,42,14,3690,3,-4,36,35,26,5,-50,100,-40,18,-100,64,22,3,68,MRP-01314,15.8,MRP-01314,0.5,MRP-01314,0.04,,,,,,,,,,MRP-01314,-0.08,13,-0.1,-1,0.7,12,1.2,26,-1,52.6,,,,,,,,,,,,,,,,,,,,,,,,,,,,,,,,,,,,,,,,,,,,,,,,,,,,,,,2.56,,,1.03,,,-0.01,,,,,,83,,,,,,1.4,2.5,23,38,,0.6,4680,,,,,,,,5.7,,6,,,,,6,6200,80,,,4.8,,,3.1,"SR1, SR2",420,2101C2
5263156,C-126992,,,KYGV009S1,19781030,KYGV009,NURE STREAM SEDIMENT,R2,C-117185,2,,NURE Coastal 99,750,,,,,NAD27,,dry,,dry,other,dry,dry,382,silt,flat,"dump, farm",,,other,,,,36.6735,-88.5305,37090NED3,37090,37090NE,f21083,08010201,NURE,Dyersburg,STRM-SED-DRY,Sediment,Stream,Dry,150,<110oC,"Original NURE code was 50, but stream was dry",KYGV009S1,,,KYGV009S1,,,,000,5,,,,,,,,,,,,unknown,sunny/clear,moderate,,,,MRP-01314,2.885,0.185,1.58,1.17,0.15,0.485,0.03,0.474,-2,-10,-8,421,1,-50,-2,76,9,39,10,1,8,-4,31,12,827,-2,-4,22,12,13,4,-50,59,-40,11,-100,45,12,2,33,MRP-01314,6.7,MRP-01314,0.4,MRP-01314,0.04,,,,,,,,,,MRP-01314,-0.08,3,-0.1,-1,-0.05,6.1,0.6,14,-1,21.4,,,,,,,,,,,,,,,,,,,,,,,,,,,,,,,,,,,,,,,,,,,,,,,,,,,,,3.63,,1.3,,,0.64,,,-0.01,,,,,,50,,,,,,8,-1,43,22,,0.5,1120,,,,,,,,4,,3,,,,,7,7100,60,,,3.1,,,4.5,"SR1, SR2",420,2101C2
5257095,C-127011,BQ1-189,,LADE077S1,19780812,264864,NURE STREAM SEDIMENT,,,1,,NURE Coastal 99,750,,,,,NAD27,,dry,,dry,other,dry,dry,381,sand,flat,,,,deciduous,,,,31.9459,-93.3916,32094NWE1,32094,32094NW,f22031,11140206,NURE,Alexandria,STRM-SED-DRY,Sediment,Stream,Dry,150,<110oC,"Original NURE code was 50, but stream was dry",LADE077S1,,264864,LADE077S1,,,,000,6,,,,,,,,,,,,unknown,sunny/clear,moderate,,,,MRP-01316,4.73,0.265,3.2,1.87,0.64,0.62,0.08,0.276,-2,-10,-8,440,2,-50,-2,67,8,51,11,1,7,-4,30,29,378,4,7,23,21,20,8,-50,85,-40,10,-100,69,14,2,73,MRP-01316,9.2,MRP-01316,-0.2,MRP-01316,0.04,,,,,,,,,,MRP-01316,-0.08,1,-0.1,-1,0.16,13.7,0.4,25,-1,70.2,,,,,,,,,,,,,,,,,,,T99004010,0.64,8.3,0.35,48,2.9,8,27,170,6.6,2.9,65,,520,-1,1,3.4,590,29,58,29,4.7,0.9,0.5,3,0.3,9,1.6,-1,-2,8.5,2.6,,,4.9,0.25,3.21,1.68,0.65,0.73,-2,,,35,409,1,,,53,,9,34,,13,,,-15,25,40,,409,-4,8,22,837,-10,,,6,,,,91,,,11,2224,60,,12,,74,80,2.7,"OR2, OR7",710,2204C2
5257384,C-127012,,,LARA058S1,19780916,265202,NURE STREAM SEDIMENT,,,1,,NURE Coastal 99,50,,,,,NAD27,,2-4',,1-2',brown/clear,low,stagnant,391,silt,low,,,,deciduous,,,,31.2086,-92.7872,32094SEB3,32094,32094SE,f22079,08080203,NURE,Alexandria,STRM-SED-WET,Sediment,Stream,Wet,150,<110oC,,LARA058S1,,265202,LARA058S1,,,,000,6,,,,,0.7,,,27,6.2,100,,unknown,overcast,moderate,,,,MRP-01316,0.91,0.035,0.48,0.31,0.04,0.105,0.005,0.222,-2,-10,-8,164,-1,-50,-2,37,-2,14,5,1,-4,-4,16,7,106,-2,7,12,3,6,-2,-50,16,-40,6,-100,18,5,-1,10,MRP-01316,1.9,MRP-01316,-0.2,MRP-01316,-0.02,,,,,,,,,,MRP-01316,-0.08,1,-0.1,-1,-0.05,3.51,0.2,9,-1,9.6,,,,,,,,,,,,,,,,,,,,,,,,,,,,,,,,,,,,,,,,,,,,,,,,,,,,,0.89,-0.05,0.43,0.29,-0.05,0.12,-2,,,-10,141,-1,,,21,,-4,10,,4,,,-15,11,9,,92,-4,5,2,60,13,,,1,,,,17,,,5,1664,16,,4,,9,58,2.1,"OR2, OR7",714,2205C2
5257088,C-127013,,,LADE021S1,19780808,264808,NURE STREAM SEDIMENT,,,1,,NURE Coastal 99,750,,,,,NAD27,,dry,,dry,muddy,dry,dry,381,sand,low,,,,conifers,,,,31.9847,-93.7719,32094NWB1,32094,32094NW,f22031,12010004,NURE,Alexandria,STRM-SED-DRY,Sediment,Stream,Dry,150,<110oC,"Original NURE code was 50, but stream was dry",LADE021S1,,264808,LADE021S1,,,,000,6,,,,,0.38,,,31,8.5,150,,unknown,sunny/clear,moderate,,,,MRP-01316,1.24,0.045,0.42,0.55,0.05,0.14,0.005,0.21,-2,-10,-8,259,-1,-50,-2,37,-2,57,5,1,-4,-4,17,9,92,-2,7,14,4,6,-2,-50,26,-40,6,-100,19,5,-1,11,MRP-01316,2.3,MRP-01316,-0.2,MRP-01316,-0.02,,,,,,,,,,MRP-01316,-0.08,1,-0.1,-1,-0.05,2.62,0.1,8,-1,8.08,,,,,,,,,,,,,,,,,,,,,,,,,,,,,,,,,,,,,,,,,,,,,,,,,,,,,1.2,-0.05,0.38,0.52,0.05,0.16,-2,,,10,228,-1,,,17,,-4,10,,4,,,-15,9,12,,88,-4,-4,3,61,-10,,,1,,,,26,,,-2,1717,15,,4,,12,39,2.4,"OR2, OR7",710,2204C2
5257090,C-127014,,,LADE024S1,19780808,264812,NURE STREAM SEDIMENT,,,1,,NURE Coastal 99,750,,,,,NAD27,,dry,,dry,other,dry,dry,381,sand,low,farm,,,deciduous,,,,31.9688,-93.9492,32094NWA1,32094,32094NW,f22031,12010004,NURE,Alexandria,STRM-SED-DRY,Sediment,Stream,Dry,150,<110oC,"Original NURE code was 50, but stream was dry",LADE024S1,,264812,LADE024S1,,,,000,5,,,,,,,,,,,,unknown,sunny/clear,dense,,,,MRP-01316,1.35,0.045,0.58,0.59,0.045,0.12,0.02,0.276,-2,-10,-8,351,-1,-50,-2,45,5,51,5,1,4,-4,20,9,219,-2,5,16,4,11,-2,-50,28,-40,-6,-100,21,5,-1,15,MRP-01316,3.2,MRP-01316,-0.2,MRP-01316,-0.02,,,,,,,,,,MRP-01316,-0.08,-1,-0.1,-1,-0.05,2.66,0.1,10,-1,10.1,,,,,,,,,,,,,,,,,,,,,,,,,,,,,,,,,,,,,,,,,,,,,,,,,,,,,1.34,-0.05,0.53,0.59,0.05,0.15,-2,,,-10,306,-1,,,36,,4,286,,4,,,-15,16,12,,211,-4,7,2,184,-10,,,2,,,,29,,,7,2360,17,,5,,15,43,2.8,"OR2, OR7",710,2204C2
5257099,C-127015,,,LADE081S1,19780812,264868,NURE STREAM SEDIMENT,,,1,,NURE Coastal 99,750,,,,,NAD27,,dry,,dry,other,dry,dry,381,sand,low,,,,deciduous,,,,31.856,-93.5385,32094NWD2,32094,32094NW,f22031,12010004,NURE,Alexandria,STRM-SED-DRY,Sediment,Stream,Dry,150,<110oC,"Original NURE code was 50, but stream was dry",LADE081S1,,264868,LADE081S1,,,,000,5,,,,,,,,,,,,unknown,sunny/clear,moderate,,,,MRP-01316,2.5,0.065,1.1,0.63,0.115,0.105,0.015,0.246,-2,-10,-8,279,-1,-50,-2,38,4,50,6,1,7,-4,24,16,176,-2,7,19,9,13,4,-50,25,-40,7,-100,38,7,1,23,MRP-01316,3.7,MRP-01316,0.4,MRP-01316,0.04,,,,,,,,,,MRP-01316,-0.08,2,-0.1,-1,-0.05,3.27,0.3,14,-1,12.7,,,,,,,,,,,,,,,,,,,,,,,,,,,,,,,,,,,,,,,,,,,,,,,,,,,,,2.44,0.05,1.01,0.59,0.11,0.13,-2,,,13,242,-1,,,41,,4,20,,6,,,-15,20,20,,171,-4,8,9,149,10,,,3,,,,25,,,9,1956,30,,7,,22,54,2.8,"OR2, OR7",710,2204C2
5257087,C-127016,,,LADE010S1,19780807,264797,NURE STREAM SEDIMENT,,,1,,NURE Coastal 99,750,,,,,NAD27,,dry,,dry,other,dry,dry,381,sand,low,farm,,,deciduous,,,,31.9503,-93.5947,32094NWD1,32094,32094NW,f22031,12010004,NURE,Alexandria,STRM-SED-DRY,Sediment,Stream,Dry,150,<110oC,"Original NURE code was 50, but stream was dry",LADE010S1,,264797,LADE010S1,,,,000,6,,,,,,,,,,,,unknown,sunny/clear,moderate,,,,MRP-01316,0.76,0.02,0.87,0.27,0.03,0.04,0.01,0.372,-2,-10,-8,184,-1,-50,-2,47,3,19,4,1,-4,-4,23,7,177,-2,5,18,4,8,-2,-50,15,-40,10,-100,23,5,-1,15,MRP-01316,2.1,MRP-01316,-0.2,MRP-01316,-0.02,,,,,,,,,,MRP-01316,-0.08,2,-0.1,-1,-0.05,1.24,-0.1,7,-1,8.88,,,,,,,,,,,,,,,,,,,,,,,,,,,,,,,,,,,,,,,,,,,,,,,,,,,,,0.76,-0.05,0.84,0.25,-0.05,-0.05,-2,,,-10,165,-1,,,32,,-4,12,,4,,,-15,15,9,,168,-4,8,4,102,-10,,,1,,,,16,,,10,3182,20,,4,,18,56,2.6,"OR2, OR7",710,2204C2
5257075,C-127017,BQ1-190,,LACD009S1,19781014,264708,NURE STREAM SEDIMENT,,,1,,NURE Coastal 99,750,,,,,NAD27,,dry,,dry,other,dry,dry,381,silt,low,farm,,,deciduous,,,,31.9287,-92.0345,32094NEH1,32094,32094NE,f22021,08040302,NURE,Alexandria,STRM-SED-DRY,Sediment,Stream,Dry,150,<110oC,"Original NURE code was 50, but stream was dry",LACD009S1,,264708,LACD009S1,,,,000,5,,,,,,,,,,,,unknown,sunny/clear,moderate,,,,MRP-01316,1.915,0.09,0.95,0.6,0.115,0.23,0.01,0.312,-2,-10,-8,310,-1,-50,-2,61,3,15,7,1,6,-4,27,10,261,-2,7,23,6,10,3,-50,40,-40,14,-100,30,9,2,16,MRP-01316,4.9,MRP-01316,-0.2,MRP-01316,-0.02,,,,,,,,,,MRP-01316,-0.08,3,-0.1,-1,-0.05,2.05,0.3,10,-1,8.31,,,,,,,,,,,,,,,,,,,T99004010,0.24,4.1,0.46,38,0.9,-5,-10,-100,4.1,1,30,,1100,-1,1,1.3,440,28,57,11,4.3,0.5,0.8,3,0.5,28,1.5,2,-2,9.3,3.4,,,1.93,0.08,0.91,0.6,0.11,0.28,-2,,,12,278,-1,,,43,,-4,16,,5,,,-15,20,14,,270,-4,9,6,73,11,,,2,,,,41,,,9,2580,26,,8,,14,114,3.6,"OR2, OR7",714,2205C2
5257077,C-127018,BQ1-191,,LACD031S1,19781016,264730,NURE STREAM SEDIMENT,,,1,,NURE Coastal 99,750,,,,,NAD27,,dry,,dry,other,dry,dry,381,clay,low,farm,,,conifers,,,,31.9514,-92.2783,32094NEF1,32094,32094NE,f22021,08040302,NURE,Alexandria,STRM-SED-DRY,Sediment,Stream,Dry,150,<110oC,"Original NURE code was 50, but stream was dry",LACD031S1,,264730,LACD031S1,,,,000,5,,,,,,,,,,,,unknown,sunny/clear,moderate,,,,MRP-01316,1.15,0.05,0.39,0.53,0.035,0.155,0.005,0.24,-2,-10,-8,364,-1,-50,-2,37,-2,14,5,1,-4,-4,18,7,98,-2,9,12,-3,7,-2,-50,28,-40,-6,-100,18,5,-1,32,MRP-01316,2.4,MRP-01316,-0.2,MRP-01316,0.02,,,,,,,,,,MRP-01316,-0.08,-1,-0.1,-1,-0.05,1.49,0.1,5,-1,4.09,,,,,,,,,,,,,,,,,,,T99004010,0.15,2.8,0.32,28,0.3,-5,-10,-100,1.9,-0.5,25,,870,-1,0.8,0.6,380,19,39,26,2.7,0.8,-0.5,-2,0.4,21,1.4,-1,-2,5.8,2.8,,,1.18,0.05,0.38,0.55,-0.05,0.19,-2,,,-10,343,-1,,,22,,-4,11,,4,,,-15,13,9,,105,-4,6,3,59,-10,,,1,,,,31,,,5,2130,16,,5,,8,69,2.6,"OR2, OR7",714,2205C2
5257046,C-127019,,,LAAV002S1,19780919,264668,NURE STREAM SEDIMENT,,,1,,NURE Coastal 99,750,,,,,NAD27,,dry,,dry,other,dry,dry,391,silt,low,,,,deciduous,,,,31.1602,-92.2292,32094SEG3,32094,32094SE,f22009,08040301,NURE,Alexandria,STRM-SED-DRY,Sediment,Stream,Dry,150,<110oC,"Original NURE code was 50, but stream was dry",LAAV002S1,,264668,LAAV002S1,,,,000,5,,,,,,,,,,,,unknown,overcast,moderate,,,,MRP-01316,1.9,0.085,0.66,1.03,0.075,0.335,0.01,0.222,-2,-10,-8,316,-1,-50,-2,58,2,26,6,1,5,-4,23,8,324,-2,8,21,6,5,2,-50,36,-40,9,-100,21,9,1,26,MRP-01316,2.5,MRP-01316,-0.2,MRP-01316,-0.02,,,,,,,,,,MRP-01316,-0.08,2,-0.1,-1,-0.05,3.35,0.2,5,-1,18.3,,,,,,,,,,,,,,,,,,,,,,,,,,,,,,,,,,,,,,,,,,,,,,,,,,,,,1.73,0.08,0.77,0.93,0.07,0.355,-2,,-0.01,13,283,-1,,,36,,-4,12,,6,4.2,-1,20,19,10,0.4,315,-4,4,6,104,15,,,2.3,,3,,40,,,6,3242,16,,8,,25,121,2.7,"OR2, OR7, SR2",713,2205C2
5257060,C-127020,BQ1-192,,LAAV009S1,19780920,264675,NURE STREAM SEDIMENT,,,1,,NURE Coastal 99,750,,,,,NAD27,,dry,,dry,other,dry,dry,391,clay,low,farm,,,brush,,,,31.1545,-92.1224,32094SEH3,32094,32094SE,f22009,08080102,NURE,Alexandria,STRM-SED-DRY,Sediment,Stream,Dry,150,<110oC,"Original NURE code was 50, but stream was dry",LAAV009S1,,264675,LAAV009S1,,,,000,5,,,,,,,,,,,,unknown,sunny/clear,dense,,,,MRP-01316,4.085,0.28,1.65,1.82,0.565,0.665,0.05,0.264,-2,-10,-8,436,1,-50,-2,51,6,38,10,1,11,-4,25,24,630,2,-4,20,15,9,5,-50,67,-40,8,-100,44,12,2,33,MRP-01316,5.8,MRP-01316,-0.2,MRP-01316,-0.02,,,,,,,,,,MRP-01316,-0.08,2,-0.1,-1,0.08,8.73,0.2,11,-1,28.6,,,,,,,,,,,,,,,,,,,T99004010,0.66,4.4,0.35,48,0.9,6,-10,-100,3.1,0.9,61,,630,-1,0.9,1.7,550,29,52,25,4.3,1.2,0.6,2,0.3,17,1.2,-1,5,8.2,3.1,,,2.845,0.22,1.105,1.26,0.13,0.71,-2,,-0.01,19,515,1,,,47,,-4,19,,8,,-1,15,25,14,0.4,323,-4,5,8,242,12,,,2.65,,5,,88,,,8,4034.5,26.5,,9,2.6,31,113,2.9,"OR2, OR7, SR1, SR2",713,2205C2
5257531,C-127021,,,LASA088S1,19780902,265369,NURE STREAM SEDIMENT,,,1,,NURE Coastal 99,50,,,,,NAD27,,4-8',,4-8',brown/clear,low,slow,381,sand,low,,,,deciduous,,,,31.4634,-93.3556,32094SWF1,32094,32094SW,f22085,12010005,NURE,Alexandria,STRM-SED-WET,Sediment,Stream,Wet,150,<110oC,,LASA088S1,,265369,LASA088S1,,,,000,5,,,,,0.26,,,26,6.3,98,,unknown,overcast,moderate,,,,MRP-01316,1.3,0.065,0.34,0.79,0.04,0.17,0.005,0.21,-2,-10,-8,383,-1,-50,-2,29,-2,12,4,1,-4,-4,14,6,63,3,8,10,-3,7,-2,-50,42,-40,-6,-100,16,4,-1,9,MRP-01316,2.1,MRP-01316,-0.2,MRP-01316,-0.02,,,,,,,,,,MRP-01316,-0.08,-1,-0.1,-1,-0.05,1.03,-0.1,4,-1,4.32,,,,,,,,,,,,,,,,,,,,,,,,,,,,,,,,,,,,,,,,,,,,,,,,,,,,,1.3,0.06,0.35,0.76,-0.05,0.21,-2,,,-10,343,-1,,,18,,-4,8,,3,,,-15,10,8,,68,-4,6,2,57,-10,,,1,,,,43,,,-2,1936,13,,4,,8,59,2.8,"OR2, OR7",714,2204C2
5257091,C-127022,BQ1-193,,LADE070S1,19780811,264857,NURE STREAM SEDIMENT,,,1,,NURE Coastal 99,750,,,,,NAD27,,dry,,dry,other,dry,dry,381,sand,low,,,,deciduous,,,,31.973,-93.8251,32094NWB1,32094,32094NW,f22031,12010004,NURE,Alexandria,STRM-SED-DRY,Sediment,Stream,Dry,150,<110oC,"Original NURE code was 50, but stream was dry",LADE070S1,,264857,LADE070S1,,,,000,8,,,,,,,,,,,,eroding,sunny/clear,dense,,,,MRP-01316,1.34,0.05,0.52,0.67,0.045,0.15,0.01,0.264,-2,-10,-8,328,-1,-50,-2,49,2,16,5,1,-4,-4,25,9,121,-2,10,19,4,7,-2,-50,30,-40,9,-100,21,6,-1,12,MRP-01316,2.2,MRP-01316,-0.2,MRP-01316,-0.02,,,,,,,,,,MRP-01316,-0.08,-1,-0.1,-1,-0.05,1.39,-0.1,5,-1,6.55,,,,,,,,,,,,,,,,,,,T99004010,0.15,3.3,0.31,21,0.6,-5,-10,-100,1.8,1.3,26,,1500,-1,0.9,0.9,440,21,44,-10,3.2,0.9,0.5,3,0.5,31,1.1,-1,-2,6.5,3.1,,,1.2,-0.05,0.47,0.57,-0.05,0.16,-2,,,-10,277,-1,,,39,,-4,11,,4,,,-15,18,10,,119,-4,7,5,100,-10,,,2,,,,28,,,9,2252,16,,5,,12,48,3.4,"OR2, OR7",710,2204C2
5257460,C-127023,,,LASA017S1,19780822,265299,NURE STREAM SEDIMENT,,,1,,NURE Coastal 99,750,,,,,NAD27,,dry,,dry,other,dry,dry,381,sand,low,farm,,,deciduous,,,,31.8093,-93.7049,32094NWC2,32094,32094NW,f22085,12010004,NURE,Alexandria,STRM-SED-DRY,Sediment,Stream,Dry,150,<110oC,"Original NURE code was 50, but stream was dry",LASA017S1,,265299,LASA017S1,,,,000,7,,,,,,,,,,,,unknown,sunny/clear,moderate,,,,MRP-01316,1.075,0.045,0.38,0.61,0.04,0.155,0.005,0.222,-2,-10,-8,298,-1,-50,-2,37,-2,14,3,1,-4,-4,17,7,145,-2,8,15,-3,5,-2,-50,28,-40,8,-100,16,4,-1,9,MRP-01316,2.1,MRP-01316,-0.2,MRP-01316,-0.02,,,,,,,,,,MRP-01316,-0.08,1,-0.1,-1,-0.05,0.75,-0.1,2,-1,5.92,,,,,,,,,,,,,,,,,,,,,,,,,,,,,,,,,,,,,,,,,,,,,,,,,,,,,1.22,-0.05,0.37,0.66,-0.05,0.19,-2,,,-10,279,-1,,,19,,-4,10,,3,,,-15,10,10,,151,-4,5,3,62,-10,,,1,,,,31,,,4,1795,15,,3,,9,32,2.1,"OR2, OR7",714,2204C2
5257490,C-127024,,,LASA047S1,19780828,265329,NURE STREAM SEDIMENT,,,1,,NURE Coastal 99,750,,,,,NAD27,,dry,,dry,muddy,dry,dry,381,organic,low,,,,deciduous,,,,31.6367,-93.3526,32094NWF3,32094,32094NW,f22085,11140206,NURE,Alexandria,STRM-SED-DRY,Sediment,Stream,Dry,150,<110oC,"Original NURE code was 50, but stream was dry",LASA047S1,,265329,LASA047S1,,,,000,5,,,,,2.4,,,24,7.2,300,,unknown,light rain,moderate,,,,MRP-01316,3.37,0.235,1.09,1.38,0.18,0.73,0.015,0.234,-2,-10,-8,579,-1,-50,-2,48,4,19,7,1,7,-4,21,12,109,-2,5,19,9,-4,4,-50,106,-40,6,-100,36,6,1,29,MRP-01316,2.8,MRP-01316,0.3,MRP-01316,0.04,,,,,,,,,,MRP-01316,-0.08,2,-0.1,-1,-0.05,3.12,0.1,6,-1,19,,,,,,,,,,,,,,,,,,,,,,,,,,,,,,,,,,,,,,,,,,,,,,,,,,,,,3.57,0.21,1.07,1.25,0.18,0.78,-2,,,20,498,1,,,27,,4,20,,5,,,-15,16,15,,112,-4,5,8,168,-10,,,3,,,,107,,,-2,2016,38,,6,,26,43,2.5,"OR2, OR7",714,2204C2
5257439,C-127025,,,LARE001S1,19781025,265256,NURE STREAM SEDIMENT,,,1,,NURE Coastal 99,750,,,,,NAD27,,dry,,dry,other,dry,dry,391,silt,low,farm,,,deciduous,,,,31.9937,-93.4076,32094NWE1,32094,32094NW,f22081,11140206,NURE,Alexandria,STRM-SED-DRY,Sediment,Stream,Dry,150,<110oC,"Original NURE code was 50, but stream was dry",LARE001S1,,265256,LARE001S1,,,,000,5,,,,,,,,,,,,unknown,sunny/clear,moderate,,,,MRP-01316,3.205,0.235,0.99,1.41,0.135,0.66,0.025,0.27,-2,-10,-8,591,-1,-50,-2,58,3,32,7,1,8,-4,31,11,330,2,-4,27,8,6,4,-50,82,-40,13,-100,35,11,2,33,MRP-01316,3.7,MRP-01316,0.2,MRP-01316,0.03,,,,,,,,,,MRP-01316,-0.08,-1,-0.1,-1,-0.05,4.41,-0.1,8,-1,22.5,,,,,,,,,,,,,,,,,,,,,,,,,,,,,,,,,,,,,,,,,,,,,,,,,,,,,4.46,0.25,1.62,1.68,0.55,0.78,-2,,,30,397,1,,,41,,7,26,,10,,,-15,20,31,,644,-4,6,15,490,-10,,,5,,,,70,,,7,1854,42,,11,,33,76,2.2,"OR2, OR7",710,2204C2
5257297,C-127026,BQ1-194,,LANA058S1,19781027,265099,NURE STREAM SEDIMENT,,,1,,NURE Coastal 99,50,,,,,NAD27,,2-4',,0.5-1.0',cloudy,low,stagnant,391,silt,low,farm,,,grass,,,,31.7717,-93.2979,32094NWF2,32094,32094NW,f22069,11140206,NURE,Alexandria,STRM-SED-WET,Sediment,Stream,Wet,150,<110oC,,LANA058S1,,265099,LANA058S1,,,,000,5,,,,,1.1,,,17,7,160,,unknown,sunny/clear,moderate,,,,MRP-01316,2.075,0.075,0.84,1.03,0.08,0.315,0.015,0.246,-2,-10,-8,442,-1,-50,-2,47,4,16,6,1,4,-4,24,10,218,-2,10,17,6,5,2,-50,46,-40,10,-100,27,6,1,19,MRP-01316,5.2,MRP-01316,0.2,MRP-01316,0.02,,,,,,,,,,MRP-01316,-0.08,2,-0.1,-1,-0.05,2.78,-0.1,6,-1,12.4,,,,,,,,,,,,,,,,,,,T99004010,0.29,2.9,0.28,52,0.8,-5,-10,-100,2.4,0.9,34,,800,-1,0.8,1.1,490,20,39,16,3.1,0.9,-0.5,2,0.3,19,1,-1,-2,6,2.5,,,2.24,0.07,0.79,1.01,0.08,0.39,-2,,,13,388,1,,,41,,4,14,,5,,,-15,19,14,,216,-4,7,5,136,12,,,2,,,,47,,,7,1820,27,,6,,41,64,2.6,"OR2, OR7",714,2204C2
5257080,C-127027,BQ1-195,,LACD038S1,19781017,264737,NURE STREAM SEDIMENT,,,1,,NURE Coastal 99,50,,,,,NAD27,,4-8',,2-4',cloudy,low,stagnant,381,silt,low,,,,deciduous,,,,31.9784,-92.1196,32094NEH1,32094,32094NE,f22021,08040302,NURE,Alexandria,STRM-SED-WET,Sediment,Stream,Wet,150,<110oC,,LACD038S1,,264737,LACD038S1,,,,000,5,,,,,0.36,,,12,6.4,48,,unknown,sunny/clear,moderate,,,,MRP-01316,1.57,0.08,0.6,0.69,0.065,0.22,0.01,0.294,-2,-10,-8,321,-1,-50,-2,58,-2,18,6,1,4,-4,26,9,179,2,-4,21,5,5,3,-50,37,-40,9,-100,23,7,1,15,MRP-01316,3.3,MRP-01316,-0.2,MRP-01316,0.03,,,,,,,,,,MRP-01316,-0.08,1,-0.1,-1,-0.05,1.57,0.1,5,-1,7.05,,,,,,,,,,,,,,,,,,,T99004010,0.21,3.1,0.39,45,0.5,-5,-10,-100,2,-0.5,21,,890,-1,0.8,1,330,24,48,16,3.6,0.8,-0.5,3,0.4,25,1.3,1,-2,7.8,3,,,1.6,0.07,0.58,0.71,0.06,0.27,-2,,,12,292,-1,,,38,,-4,14,,4,,,33,20,12,,176,-4,9,5,101,-10,,,2,,,,39,,,6,2745,21,,7,,14,100,3,"OR2, OR7",714,2205C2
5257114,C-127028,,,LADE096S1,19780813,264883,NURE STREAM SEDIMENT,,,1,,NURE Coastal 99,750,,,,,NAD27,,dry,,dry,brown/clear,dry,dry,381,sand,low,,,,deciduous,,,,31.9087,-93.6711,32094NWC1,32094,32094NW,f22031,12010004,NURE,Alexandria,STRM-SED-DRY,Sediment,Stream,Dry,150,<110oC,"Original NURE code was 50, but stream was dry",LADE096S1,,264883,LADE096S1,,,,000,6,,,,,0.9,,,28,7.1,130,,eroding,sunny/clear,moderate,,,,MRP-01316,1.71,0.065,0.7,0.78,0.075,0.2,0.015,0.234,-2,-10,-8,1160,-1,-50,-2,34,-2,29,5,1,5,-4,17,11,82,-2,12,17,5,-4,2,-50,40,-40,8,-100,24,5,-1,16,MRP-01316,2.5,MRP-01316,0.2,MRP-01316,-0.02,,,,,,,,,,MRP-01316,-0.08,1,-0.1,-1,-0.05,1.45,-0.1,5,-1,8.42,,,,,,,,,,,,,,,,,,,,,,,,,,,,,,,,,,,,,,,,,,,,,,,,,,,,,1.7,0.05,0.66,0.73,0.07,0.23,-2,,,-10,996,-1,,,28,,-4,13,,5,,,-15,13,13,,85,-4,6,4,123,-10,,,2,,,,42,,,9,1829,20,,4,,16,37,2.5,"OR2, OR7",710,2204C2
5257078,C-127029,,,LACD032S1,19781016,264731,NURE STREAM SEDIMENT,,,1,,NURE Coastal 99,50,,,,,NAD27,,1-2',,2-4',cloudy,low,stagnant,381,clay,low,farm,,,brush,,,,31.9816,-92.1874,32094NEG1,32094,32094NE,f22021,08040302,NURE,Alexandria,STRM-SED-WET,Sediment,Stream,Wet,150,<110oC,,LACD032S1,,264731,LACD032S1,,,,000,5,,,,,1.5,,,18,6.8,168,,unknown,sunny/clear,dense,,,,MRP-01316,1.92,0.085,1.27,0.56,0.085,0.22,0.01,0.282,-2,-10,-8,619,-1,-50,-2,63,5,19,6,1,12,-4,24,10,304,-2,7,20,5,13,3,-50,38,-40,10,-100,35,8,1,22,MRP-01316,5.6,MRP-01316,0.3,MRP-01316,0.05,,,,,,,,,,MRP-01316,-0.08,4,-0.1,-1,-0.05,3.39,0.4,10,-1,11.8,,,,,,,,,,,,,,,,,,,,,,,,,,,,,,,,,,,,,,,,,,,,,,,,,,,,,1.87,0.08,1.18,0.52,0.08,0.25,-2,,,-10,491,-1,,,33,,5,17,,6,,,48,15,12,,316,-4,6,9,111,-10,,,2,,,,37,,,3,2249,29,,7,,19,93,2.8,"OR2, OR7",714,2205C2
5257372,C-127030,,,LARA039S1,19780915,265184,NURE STREAM SEDIMENT,,,1,,NURE Coastal 99,750,,,,,NAD27,,dry,,dry,other,dry,dry,391,silt,low,,,,conifers,,,,31.091,-92.7897,32094SEB4,32094,32094SE,f22079,08080203,NURE,Alexandria,STRM-SED-DRY,Sediment,Stream,Dry,150,<110oC,"Original NURE code was 50, but stream was dry",LARA039S1,,265184,LARA039S1,,,,000,5,,,,,,,,,,,,unknown,sunny/clear,moderate,,,,MRP-01316,0.485,0.015,0.67,0.14,0.025,0.02,0.005,0.114,-2,-10,-8,75,-1,-50,-2,29,2,12,2,1,-4,-4,11,6,135,-2,5,11,-3,6,-2,-50,7,-40,8,-100,13,3,-1,6,MRP-01316,2.9,MRP-01316,0.3,MRP-01316,-0.02,,,,,,,,,,MRP-01316,-0.08,3,-0.1,-1,-0.05,2.26,0.2,6,-1,5.74,,,,,,,,,,,,,,,,,,,,,,,,,,,,,,,,,,,,,,,,,,,,,,,,,,,,,0.56,-0.05,0.72,0.16,-0.05,-0.05,-2,,,-10,72,-1,,,16,,-4,11,,3,,,-15,7,8,,152,-4,-4,3,36,-10,,,1,,,,8,,,-2,1345,14,,4,,7,64,2.1,"OR2, OR7",714,2205C2
5257126,C-127031,,,LADE108S1,19780814,264896,NURE STREAM SEDIMENT,,,1,,NURE Coastal 99,750,,,,,NAD27,,dry,,dry,other,dry,dry,381,sand,low,farm,,,deciduous,,,,31.9692,-93.7242,32094NWC1,32094,32094NW,f22031,12010004,NURE,Alexandria,STRM-SED-DRY,Sediment,Stream,Dry,150,<110oC,"Original NURE code was 50, but stream was dry",LADE108S1,,264896,LADE108S1,,,,000,5,,,,,,,,,,,,eroding,sunny/clear,moderate,,,,MRP-01316,2.09,0.105,0.72,1.05,0.065,0.26,0.01,0.234,-2,-10,-8,453,-1,-50,-2,34,2,21,7,1,4,-4,17,12,155,-2,8,13,7,11,2,-50,44,-40,-6,-100,23,5,-1,17,MRP-01316,3.2,MRP-01316,0.3,MRP-01316,-0.02,,,,,,,,,,MRP-01316,-0.08,2,-0.1,-1,-0.05,2.34,0.2,9,-1,10.6,,,,,,,,,,,,,,,,,,,,,,,,,,,,,,,,,,,,,,,,,,,,,,,,,,,,,2.02,0.09,0.66,0.98,0.07,0.31,-2,,,-10,391,-1,,,24,,-4,10,,4,,,-15,12,16,,163,-4,6,3,101,-10,,,2,,,,44,,,-2,1895,19,,5,,17,46,2.8,"OR2, OR7",710,2204C2
5257440,C-127032,,,LARE030S1,19781026,265281,NURE STREAM SEDIMENT,,,1,,NURE Coastal 99,750,,,,,NAD27,,dry,,dry,other,dry,dry,391,silt,low,farm,,,grass,,,,31.9973,-93.2864,32094NWF1,32094,32094NW,f22081,11140202,NURE,Alexandria,STRM-SED-DRY,Sediment,Stream,Dry,150,<110oC,"Original NURE code was 50, but stream was dry",LARE030S1,,265281,LARE030S1,,,,000,5,,,,,,,,,,,,unknown,overcast,dense,,,,MRP-01316,0.525,0.02,0.3,0.13,0.02,0.02,0.01,0.108,-2,-10,-8,89,-1,-50,-2,17,-2,10,9,1,-4,-4,8,5,133,-2,-4,-9,-3,7,-2,-50,7,-40,-6,-100,10,3,-1,9,MRP-01316,8.5,MRP-01316,-0.2,MRP-01316,-0.02,,,,,,,,,,MRP-01316,-0.08,8,-0.1,-1,-0.05,1.71,0.2,9,-1,7.09,,,,,,,,,,,,,,,,,,,,,,,,,,,,,,,,,,,,,,,,,,,,,,,,,,,,,0.6,-0.05,0.3,0.15,-0.05,-0.05,-2,,,-10,79,-1,,,20,,-4,8,,4,,,-15,9,7,,142,-4,-4,3,78,10,,,1,,,,8,,,5,922,10,,4,,9,44,1.5,"OR2, OR7",710,2204C2
5257312,C-127033,,,LANA073S1,19781028,265115,NURE STREAM SEDIMENT,,,1,,NURE Coastal 99,750,,,,,NAD27,,dry,,dry,other,dry,dry,391,sand,low,farm,,,grass,,,,31.7565,-93.1738,32094NWG2,32094,32094NW,f22069,11140207,NURE,Alexandria,STRM-SED-DRY,Sediment,Stream,Dry,150,<110oC,"Original NURE code was 50, but stream was dry",LANA073S1,,265115,LANA073S1,,,,000,5,,,,,,,,,,,,unknown,sunny/clear,dense,,,,MRP-01316,1.91,0.135,0.5,0.86,0.07,0.44,0.01,0.186,-2,-10,-8,421,-1,-50,-2,32,2,13,5,1,5,-4,17,8,77,-2,7,14,7,-4,-2,-50,67,-40,-6,-100,21,4,-1,14,MRP-01316,1.9,MRP-01316,-0.2,MRP-01316,-0.02,,,,,,,,,,MRP-01316,0.1,2,-0.1,-1,-0.05,2.51,0.3,4,-1,12,,,,,,,,,,,,,,,,,,,,,,,,,,,,,,,,,,,,,,,,,,,,,,,,,,,,,1.9,0.13,0.5,0.78,0.07,0.5,-2,,,10,373,-1,,,26,,-4,11,,3,,,-15,14,10,,80,-4,4,4,87,-10,,,2,,,,72,,,3,1585,18,,4,,14,33,2.2,"OR2, OR7",714,2204C2
5257501,C-127034,BQ1-196,,LASA058S1,19780830,265340,NURE STREAM SEDIMENT,,,1,,NURE Coastal 99,50,,,,,NAD27,,4-8',,2-4',muddy,normal,mod,381,sand,low,farm,,,brush,,,,31.4426,-93.4752,32094SWE1,32094,32094SW,f22085,12010005,NURE,Alexandria,STRM-SED-WET,Sediment,Stream,Wet,150,<110oC,,LASA058S1,,265340,LASA058S1,,,,000,5,,,,,0.14,,,22,6.5,70,,unknown,sunny/clear,dense,,,,MRP-01316,1.18,0.065,1.47,0.61,0.035,0.13,0.01,0.258,-2,-10,-8,294,-1,-50,-2,29,-2,27,3,1,5,-4,15,7,104,-2,8,13,4,8,-2,-50,34,-40,-6,-100,24,4,-1,18,MRP-01316,5.7,MRP-01316,-0.2,MRP-01316,0.03,,,,,,,,,,MRP-01316,-0.08,5,-0.1,-1,-0.05,1.23,0.2,6,-1,14.6,,,,,,,,,,,,,,,,,,,T99004010,0.12,2.4,0.33,33,1.5,-5,-10,-100,5.1,-0.5,23,,1100,-1,0.7,1.2,380,18,42,18,2.9,-0.5,-0.5,2,0.4,30,0.9,-1,4,7.2,3,,,1.26,0.06,1.41,0.57,-0.05,0.14,-2,,,-10,258,-1,,,28,,-4,13,,3,,,-15,14,8,,99,-4,9,6,87,-10,,,2,,,,37,,,-2,2413,28,,5,,25,82,2.9,"OR2, OR7",714,2204C2
5257072,C-127035,,,LAAV041S1,19780922,264698,NURE STREAM SEDIMENT,,,1,,NURE Coastal 99,50,,,,,NAD27,,4-8',,0.5-1.0',brown/clear,low,stagnant,391,organic,flat,,,,swamp,,,,31.1925,-92.0805,32094SEH3,32094,32094SE,f22009,08040301,NURE,Alexandria,STRM-SED-WET,Sediment,Stream,Wet,150,<110oC,,LAAV041S1,,264698,LAAV041S1,,,,000,5,,,,,1.2,,,25,6.9,160,,unknown,overcast,dense,,,,MRP-01316,3.855,0.2,1.45,1.45,0.2,0.605,0.035,0.348,-2,-10,-8,532,1,-50,-2,73,4,27,12,1,13,-4,33,16,453,-2,-4,30,14,8,5,-50,69,-40,13,-100,48,13,2,41,MRP-01316,6,MRP-01316,0.3,MRP-01316,0.07,,,,,,,,,,MRP-01316,-0.08,2,-0.1,-1,0.06,7.77,0.3,10,-1,32,,,,,,,,,,,,,,,,,,,,,,,,,,,,,,,,,,,,,,,,,,,,,,,,,,,,,3.76,0.17,1.33,1.38,0.19,0.74,-2,,,17,479,1,,,46,,5,24,,12,,,-15,24,22,,479,-4,8,12,317,-10,,,4,,,,69,,,8,2573,40,,11,,31,102,3.3,"OR2, OR7",713,2205C2
5257470,C-127036,BQ1-197,,LASA027S1,19780824,265309,NURE STREAM SEDIMENT,,,1,,NURE Coastal 99,750,,,,,NAD27,,dry,,dry,other,dry,dry,381,sand,low,farm,,,conifers,,,,31.7423,-93.5938,32094NWD3,32094,32094NW,f22085,12010004,NURE,Alexandria,STRM-SED-DRY,Sediment,Stream,Dry,150,<110oC,"Original NURE code was 50, but stream was dry",LASA027S1,,265309,LASA027S1,,,,000,5,,,,,,,,,,,,unknown,sunny/clear,moderate,,,,MRP-01316,1.68,0.075,0.54,1.01,0.055,0.275,0.005,0.198,-2,-10,-8,377,-1,-50,-2,23,-2,12,3,1,4,-4,11,8,87,-2,8,10,4,5,-2,-50,46,-40,-6,-100,17,4,-1,12,MRP-01316,2.6,MRP-01316,-0.2,MRP-01316,-0.02,,,,,,,,,,MRP-01316,-0.08,1,-0.1,-1,-0.05,1.08,0.1,4,-1,8.51,,,,,,,,,,,,,,,,,,,T99004010,0.3,2.5,0.26,-20,0.6,-5,-10,-100,1.8,1.1,31,,640,-1,0.8,1.3,410,18,35,-10,2.8,-0.5,-0.5,-2,0.3,21,0.8,1,-2,5.6,2.4,,,1.83,0.07,0.51,0.98,0.06,0.33,-2,,,14,341,-1,,,26,,-4,10,,3,,,-15,14,11,,91,-4,5,2,85,-10,,,1,,,,49,,,3,1920,19,,4,,12,46,2.4,"OR2, OR7",714,2204C2
5257066,C-127037,,,LAAV021S1,19780921,264684,NURE STREAM SEDIMENT,,,1,,NURE Coastal 99,50,,,,,NAD27,,4-8',,1-2',clear,low,stagnant,391,clay,flat,farm,,,deciduous,,,,31.0892,-92.0942,32094SEH4,32094,32094SE,f22009,08080102,NURE,Alexandria,STRM-SED-WET,Sediment,Stream,Wet,150,<110oC,,LAAV021S1,,264684,LAAV021S1,,,,000,5,,,,,4.2,,,25,7.4,500,,unknown,sunny/clear,moderate,,,,MRP-01316,4.19,0.285,1.58,1.51,0.245,0.66,0.05,0.306,-2,-10,-8,597,1,-50,-2,66,5,43,14,1,-4,-4,32,16,514,2,5,23,14,15,5,-50,79,-40,11,-100,52,13,2,51,MRP-01316,9.6,MRP-01316,-0.2,MRP-01316,0.04,,,,,,,,,,MRP-01316,-0.08,4,-0.1,-1,0.09,10.7,0.3,14,-1,41.5,,,,,,,,,,,,,,,,,,,,,,,,,,,,,,,,,,,,,,,,,,,,,,,,,,,,,4.17,0.26,1.53,1.34,0.24,0.76,-2,,,28,546,1,,,46,,5,28,,13,,,-15,24,22,,520,-4,7,10,511,13,,,5,,,,85,,,3,2648,51,,12,,49,106,2.9,"OR2, OR7",713,2205C2
5257451,C-127038,BQ1-198,,LASA008S1,19780822,265290,NURE STREAM SEDIMENT,,,1,,NURE Coastal 99,750,,,,,NAD27,,dry,,dry,other,dry,dry,381,sand,low,farm,,,grass,,,,31.7388,-93.6498,32094NWC3,32094,32094NW,f22085,12010004,NURE,Alexandria,STRM-SED-DRY,Sediment,Stream,Dry,150,<110oC,"Original NURE code was 50, but stream was dry",LASA008S1,,265290,LASA008S1,,,,000,5,,,,,,,,,,,,unknown,sunny/clear,moderate,,,,MRP-01316,1.815,0.05,1.3,0.56,0.095,0.105,0.01,0.204,-2,-10,-8,254,-1,-50,-2,25,3,23,6,1,6,-4,13,10,174,-2,9,-9,6,-4,3,-50,26,-40,-6,-100,31,4,-1,20,MRP-01316,3.9,MRP-01316,0.4,MRP-01316,-0.02,,,,,,,,,,MRP-01316,-0.08,3,-0.1,-1,-0.05,2.38,0.2,7,-1,13.3,,,,,,,,,,,,,,,,,,,T99004010,0.13,3.7,0.26,40,1.3,-5,11,-100,4.3,0.9,21,,580,-1,0.9,1.4,360,17,35,-10,2.6,-0.5,0.6,-2,0.3,15,0.9,-1,-2,5.5,2.3,,,2.14,0.05,1.31,0.61,0.1,0.15,-2,,,13,239,-1,,,17,,4,19,,4,,,-15,10,15,,187,-4,5,6,90,-10,,,3,,,,29,,,2,1858,31,,4,,19,40,3.1,"OR2, OR7",714,2204C2
5257262,C-127039,,,LANA017S1,19781022,265065,NURE STREAM SEDIMENT,,,1,,NURE Coastal 99,50,,,,,NAD27,,2-4',,1-2',brown/clear,low,stagnant,381,sand,low,,,,conifers,,,,31.5692,-93.2066,32094NWG4,32094,32094NW,f22069,11140207,NURE,Alexandria,STRM-SED-WET,Sediment,Stream,Wet,150,<110oC,,LANA017S1,,265065,LANA017S1,,,,000,5,,,,,0.4,,,15,6.4,138,,depositing,sunny/clear,moderate,,,,MRP-01316,4.92,0.4,1.82,1.96,0.37,0.835,0.025,0.27,-2,-10,-8,646,2,-50,-2,66,6,28,9,1,11,-4,30,14,113,2,7,23,13,9,5,-50,164,-40,9,-100,48,10,2,46,MRP-01316,4.2,MRP-01316,-0.2,MRP-01316,0.02,,,,,,,,,,MRP-01316,-0.08,1,-0.1,-1,-0.05,5.66,0.2,8,-1,32.4,,,,,,,,,,,,,,,,,,,,,,,,,,,,,,,,,,,,,,,,,,,,,,,,,,,,,5.06,0.38,1.83,1.78,0.37,1.02,-2,,,20,613,1,,,47,,7,26,,8,,,-15,24,18,,132,-4,7,13,238,16,,,4,,,,183,,,4,2421,47,,10,,44,83,3.1,"OR2, OR7",714,2204C2
5257481,C-127040,,,LASA038S1,19780827,265319,NURE STREAM SEDIMENT,,,1,,NURE Coastal 99,750,,,,,NAD27,,dry,,dry,other,dry,dry,381,sand,low,,,,brush,,,,31.7461,-93.4627,32094NWE3,32094,32094NW,f22085,12010004,NURE,Alexandria,STRM-SED-DRY,Sediment,Stream,Dry,150,<110oC,"Original NURE code was 50, but stream was dry",LASA038S1,,265319,LASA038S1,,,,000,5,,,,,,,,,,,,unknown,sunny/clear,dense,,,,MRP-01316,1.34,0.04,0.77,0.52,0.055,0.12,0.01,0.216,-2,-10,-8,264,-1,-50,-2,31,-2,13,4,1,-4,-4,14,8,87,-2,9,11,4,-4,-2,-50,26,-40,6,-100,24,4,-1,26,MRP-01316,5,MRP-01316,0.3,MRP-01316,-0.02,,,,,,,,,,MRP-01316,-0.08,1,-0.1,-1,-0.05,1.74,0.2,5,-1,19,,,,,,,,,,,,,,,,,,,,,,,,,,,,,,,,,,,,,,,,,,,,,,,,,,,,,1.39,-0.05,0.72,0.48,0.05,0.13,-2,,,13,225,-1,,,22,,-4,14,,4,,,-15,11,10,,80,-4,6,5,99,-10,,,2,,,,26,,,6,1937,26,,4,,27,45,2.4,"OR2, OR7",714,2204C2
5257429,C-127041,,,LARA136S1,19780919,265245,NURE STREAM SEDIMENT,,,1,,NURE Coastal 99,50,,,,,NAD27,,2-4',,1-2',clear,low,slow,381,sand,low,,,,deciduous,,,,31.3173,-92.7887,32094SEB2,32094,32094SE,f22079,11140207,NURE,Alexandria,STRM-SED-WET,Sediment,Stream,Wet,150,<110oC,,LARA136S1,,265245,LARA136S1,,,,000,6,,,,,0.54,,,23,6.3,110,,unknown,sunny/clear,moderate,,,,MRP-01316,0.83,0.07,0.33,0.4,0.04,0.095,0.005,0.204,-2,-10,-8,289,-1,-50,-2,39,-2,14,2,1,-4,-4,20,6,63,-2,6,14,-3,8,-2,-50,27,-40,8,-100,16,5,-1,8,MRP-01316,2.4,MRP-01316,-0.2,MRP-01316,-0.02,,,,,,,,,,MRP-01316,-0.08,2,-0.1,-1,0.08,1.87,0.5,10,-1,4.74,,,,,,,,,,,,,,,,,,,,,,,,,,,,,,,,,,,,,,,,,,,,,,,,,,,,,0.92,0.08,0.38,0.4,0.05,0.12,-2,,,-10,260,-1,,,38,,-4,7,,4,,,-15,21,7,,89,-4,6,-2,52,11,,,1,,,,30,,,5,2266,18,,6,,9,58,2.9,"OR2, OR7",714,2205C2
5257511,C-127042,,,LASA068S1,19780830,265350,NURE STREAM SEDIMENT,,,1,,NURE Coastal 99,50,,,,,NAD27,,1-2',,<0.5',clear,low,stagnant,381,clay,low,,,,deciduous,,,,31.4038,-93.5376,32094SWD1,32094,32094SW,f22085,12010005,NURE,Alexandria,STRM-SED-WET,Sediment,Stream,Wet,150,<110oC,,LASA068S1,,265350,LASA068S1,,,,000,5,,,,,0.04,,,26,4.8,160,,unknown,sunny/clear,moderate,,,,MRP-01316,2.4,0.11,0.78,1.18,0.095,0.285,0.005,0.258,-2,-10,-8,493,-1,-50,-2,45,-2,24,5,1,7,-4,22,9,68,-2,14,16,4,7,2,-50,64,-40,9,-100,24,6,-1,16,MRP-01316,1.9,MRP-01316,0.2,MRP-01316,-0.02,,,,,,,,,,MRP-01316,-0.08,2,-0.1,-1,0.1,2.21,0.5,9,-1,9.38,,,,,,,,,,,,,,,,,,,,,,,,,,,,,,,,,,,,,,,,,,,,,,,,,,,,,2.54,0.1,0.71,1.15,0.09,0.32,-2,,,17,419,-1,,,35,,-4,13,,5,,,-15,17,11,,62,-4,8,3,71,-10,,,2,,,,64,,,6,2180,25,,6,,72,77,2.6,"OR2, OR7",714,2204C2
5257401,C-127043,,,LARA108S1,19780916,265218,NURE STREAM SEDIMENT,,,1,,NURE Coastal 99,50,,,,,NAD27,,1-2',,0.5-1.0',brown/clear,low,stagnant,381,sand,low,farm,,,deciduous,,,,31.3373,-92.1855,32094SEG2,32094,32094SE,f22079,08040301,NURE,Alexandria,STRM-SED-WET,Sediment,Stream,Wet,150,<110oC,,LARA108S1,,265218,LARA108S1,,,,000,5,,,,,0.26,,,29,6.5,56,,unknown,sunny/clear,moderate,,,,MRP-01316,2.325,0.085,1.4,0.82,0.105,0.34,0.01,0.264,-2,-10,-8,297,-1,-50,-2,52,4,18,7,1,7,-4,23,12,375,-2,10,18,8,10,3,-50,39,-40,10,-100,39,8,1,20,MRP-01316,9.8,MRP-01316,0.4,MRP-01316,-0.02,,,,,,,,,,MRP-01316,-0.08,5,-0.1,-1,-0.05,4.23,0.8,14,-1,13,,,,,,,,,,,,,,,,,,,,,,,,,,,,,,,,,,,,,,,,,,,,,,,,,,,,,2.38,0.08,1.35,0.9,0.1,0.45,-2,,,15,274,-1,,,37,,4,20,,7,,,-15,17,18,,395,-4,5,7,119,-10,,,3,,,,39,,,4,2398,38,,8,,20,124,3.2,"OR2, OR7",713,2205C2
5257104,C-127044,BQ1-199,,LADE086S1,19780813,264873,NURE STREAM SEDIMENT,,,1,,NURE Coastal 99,750,,,,,NAD27,,dry,,dry,other,dry,dry,381,sand,flat,,,,conifers,,,,31.9162,-93.906,32094NWA1,32094,32094NW,f22031,12010004,NURE,Alexandria,STRM-SED-DRY,Sediment,Stream,Dry,150,<110oC,"Original NURE code was 50, but stream was dry",LADE086S1,,264873,LADE086S1,,,,000,5,,,,,,,,,,,,eroding,sunny/clear,moderate,,,,MRP-01316,1.195,0.04,0.5,0.4,0.045,0.095,0.01,0.27,-2,-10,-8,239,-1,-50,-2,47,3,13,4,1,4,-4,22,13,227,-2,5,15,5,9,-2,-50,20,-40,-6,-100,24,6,-1,12,MRP-01316,3,MRP-01316,0.3,MRP-01316,-0.02,,,,,,,,,,MRP-01316,-0.08,1,-0.1,-1,-0.05,1.28,0.4,9,-1,5.9,,,,,,,,,,,,,,,,,,,T99004010,0.09,2.8,0.36,28,0.5,-5,-10,-100,2.6,1.4,16,,650,-1,1.1,1,360,20,43,14,3.1,-0.5,0.5,3,0.4,21,1.3,1,4,6.2,2.8,,,1.21,-0.05,0.47,0.42,0.05,0.12,-2,,,-10,210,-1,,,35,,-4,12,,5,,,-15,18,18,,231,-4,7,4,82,-10,,,2,,,,20,,,-2,2269,19,,6,,11,55,3,"OR2, OR7",710,2204C2
5257517,C-127045,,,LASA074S1,19780901,265356,NURE STREAM SEDIMENT,,,1,,NURE Coastal 99,50,,,,,NAD27,,4-8',,2-4',brown/clear,low,stagnant,381,sand,low,,,,deciduous,,,,31.55,-93.5616,32094NWD4,32094,32094NW,f22085,12010004,NURE,Alexandria,STRM-SED-WET,Sediment,Stream,Wet,150,<110oC,,LASA074S1,,265356,LASA074S1,,,,000,5,,,,,0.3,,,24,6.6,88,,unknown,sunny/clear,moderate,,,,MRP-01316,1.18,0.06,0.76,0.55,0.05,0.15,0.01,0.228,-2,-10,-8,305,-1,-50,-2,30,3,11,3,1,-4,-4,15,8,105,3,5,11,4,7,2,-50,32,-40,-6,-100,24,4,-1,13,MRP-01316,2.3,MRP-01316,-0.2,MRP-01316,-0.02,,,,,,,,,,MRP-01316,-0.08,2,-0.1,-1,-0.05,1.03,0.3,6,-1,7.15,,,,,,,,,,,,,,,,,,,,,,,,,,,,,,,,,,,,,,,,,,,,,,,,,,,,,1.23,0.05,0.72,0.51,0.05,0.16,-2,,,11,248,-1,,,23,,-4,13,,2,,,-15,12,9,,101,-4,5,4,89,-10,,,2,,,,32,,,4,2179,27,,5,,16,60,2.5,"OR2, OR7",714,2204C2
5257121,C-127046,BQ1-200,,LADE103S1,19780814,264891,NURE STREAM SEDIMENT,,,1,,NURE Coastal 99,750,,,,,NAD27,,dry,,dry,muddy,dry,dry,381,clay,low,farm,,,deciduous,,,,31.9929,-93.6306,32094NWC1,32094,32094NW,f22031,12010004,NURE,Alexandria,STRM-SED-DRY,Sediment,Stream,Dry,150,<110oC,"Original NURE code was 50, but stream was dry",LADE103S1,,264891,LADE103S1,,,,000,5,,,,,0.4,,,23,6.6,78,,eroding,overcast,moderate,,,,MRP-01316,0.855,0.025,0.92,0.22,0.03,0.04,0.015,0.234,-2,-10,-8,154,-1,-50,-2,27,3,12,2,1,4,-4,13,8,85,-2,6,-9,4,8,-2,-50,14,-40,-6,-100,23,4,-1,14,MRP-01316,1.6,MRP-01316,0.2,MRP-01316,-0.02,,,,,,,,,,MRP-01316,-0.08,1,-0.1,-1,0.08,1.25,0.3,8,-1,8.86,,,,,,,,,,,,,,,,,,,T99004010,0.04,2.8,0.3,40,0.9,-5,-10,-100,3.1,0.6,11,,1200,-1,0.9,1,300,15,30,17,2.3,-0.5,-0.5,2,0.3,31,0.8,1,-2,5.7,2.8,,,0.85,-0.05,0.86,0.2,-0.05,-0.05,-2,,,-10,138,-1,,,17,,-4,12,,3,,,-15,8,9,,87,-4,4,3,140,10,,,1,,,,14,,,12,1651,19,,3,,13,27,3.2,"OR2, OR7",710,2204C2
5257437,C-127047,,,LARA144S1,19780920,265254,NURE STREAM SEDIMENT,,,1,,NURE Coastal 99,750,,,,,NAD27,,dry,,dry,other,dry,dry,381,sand,low,,,,conifers,,,,31.3004,-92.8332,32094SEB2,32094,32094SE,f22079,08080203,NURE,Alexandria,STRM-SED-DRY,Sediment,Stream,Dry,150,<110oC,"Original NURE code was 50, but stream was dry",LARA144S1,,265254,LARA144S1,,,,000,5,,,,,,,,,,,,unknown,sunny/clear,moderate,,,,MRP-01316,0.905,0.02,0.43,0.28,0.03,0.045,0.005,0.228,-2,-10,-8,323,-1,-50,-2,41,4,12,5,1,-4,-4,20,8,128,-2,5,13,-3,13,-2,-50,19,-40,9,-100,20,7,1,7,MRP-01316,1.8,MRP-01316,0.2,MRP-01316,-0.02,,,,,,,,,,MRP-01316,-0.08,-1,-0.1,-1,-0.05,1.04,0.2,6,-1,2.94,,,,,,,,,,,,,,,,,,,,,,,,,,,,,,,,,,,,,,,,,,,,,,,,,,,,,0.94,-0.05,0.42,0.29,-0.05,0.06,-2,,,13,286,-1,,,46,,4,13,,6,,,20,18,10,,133,4,7,5,46,28,,,2,,,,20,,,30,2403,23,,6,,8,79,3.5,"OR2, OR7",714,2205C2
5257259,C-127048,,,LANA014S1,19781021,265062,NURE STREAM SEDIMENT,,,1,,NURE Coastal 99,50,,,,,NAD27,,4-8',,2-4',brown/clear,low,slow,381,sand,low,,,,deciduous,,,,31.5764,-93.2754,32094NWF4,32094,32094NW,f22069,11140207,NURE,Alexandria,STRM-SED-WET,Sediment,Stream,Wet,150,<110oC,,LANA014S1,,265062,LANA014S1,,,,000,5,,,,,0.46,,,17,6.9,87,,depositing,sunny/clear,moderate,,,,MRP-01316,0.81,0.045,0.45,0.37,0.03,0.095,0.005,0.336,-2,-10,-8,253,-1,-50,-2,45,-2,15,2,1,-4,-4,21,6,97,-2,-4,14,-3,8,-2,-50,30,-40,6,-100,15,5,-1,10,MRP-01316,2.6,MRP-01316,-0.2,MRP-01316,-0.02,,,,,,,,,,MRP-01316,-0.08,-1,-0.1,-1,-0.05,0.57,-0.1,5,-1,2.85,,,,,,,,,,,,,,,,,,,,,,,,,,,,,,,,,,,,,,,,,,,,,,,,,,,,,0.82,-0.05,0.43,0.38,-0.05,0.12,-2,,,-10,236,-1,,,19,,-4,12,,2,,,-15,11,9,,95,-4,5,3,57,-10,,,1,,,,30,,,2,2992,15,,4,,9,73,3.1,"OR2, OR7",714,2204C2
5257299,C-127049,,,LANA060S1,19781027,265101,NURE STREAM SEDIMENT,,,1,,NURE Coastal 99,750,,,,,NAD27,,dry,,dry,other,dry,dry,391,silt,low,farm,,,swamp,,,,31.7489,-93.3655,32094NWF3,32094,32094NW,f22069,11140206,NURE,Alexandria,STRM-SED-DRY,Sediment,Stream,Dry,150,<110oC,"Original NURE code was 50, but stream was dry",LANA060S1,,265101,LANA060S1,,,,000,5,,,,,,,,,,,,unknown,sunny/clear,dense,,,,MRP-01316,2.605,0.085,3.32,0.79,0.135,0.2,0.025,0.222,-2,-10,-8,327,1,-50,-2,42,7,30,3,1,5,-4,20,12,206,-2,7,14,12,13,4,-50,40,-40,8,-100,90,8,2,52,MRP-01316,12.8,MRP-01316,0.4,MRP-01316,0.04,,,,,,,,,,MRP-01316,-0.08,8,-0.1,-1,-0.05,3.95,0.2,11,-1,40.6,,,,,,,,,,,,,,,,,,,,,,,,,,,,,,,,,,,,,,,,,,,,,,,,,,,,,3.01,0.08,3.39,0.81,0.13,0.25,-2,,,-10,308,1,,,40,,8,28,,6,,,-15,17,17,,222,-4,6,9,241,-10,,,4,,,,43,,,7,1980,91,,8,,50,53,2.7,"OR2, OR7",714,2204C2
5257248,C-127050,,,LANA003S1,19781021,265051,NURE STREAM SEDIMENT,,,1,,NURE Coastal 99,750,,,,,NAD27,,dry,,dry,other,dry,dry,381,clay,low,farm,,,deciduous,,,,31.6389,-93.0944,32094NWH3,32094,32094NW,f22069,11140207,NURE,Alexandria,STRM-SED-DRY,Sediment,Stream,Dry,150,<110oC,"Original NURE code was 50, but stream was dry",LANA003S1,,265051,LANA003S1,,,,000,5,,,,,,,,,,,,unknown,sunny/clear,moderate,,,,MRP-01316,3.22,0.16,1.02,1.07,0.185,0.305,0.02,0.318,-2,-10,-8,448,-1,-50,-2,51,4,20,6,1,7,-4,27,15,106,-2,5,19,8,9,4,-50,66,-40,10,-100,41,10,1,30,MRP-01316,5.7,MRP-01316,0.2,MRP-01316,0.03,,,,,,,,,,MRP-01316,-0.08,1,-0.1,-1,0.05,3.61,0.2,10,-1,17.8,,,,,,,,,,,,,,,,,,,,,,,,,,,,,,,,,,,,,,,,,,,,,,,,,,,,,3.18,0.14,0.97,1.04,0.17,0.36,-2,,,16,409,1,,,35,,-4,21,,6,,,-15,20,20,,112,-4,8,6,201,12,,,3,,,,71,,,6,2686,38,,8,,26,95,,OR7,714,2204C2
5257686,C-127057,,,LAWI057S1,19781010,265603,NURE STREAM SEDIMENT,,,1,,NURE Coastal 99,750,,,,,NAD27,,dry,,dry,other,dry,dry,391,sand,low,farm,,,deciduous,,,,31.9475,-92.7521,32094NEB1,32094,32094NE,f22127,08040303,NURE,Alexandria,STRM-SED-DRY,Sediment,Stream,Dry,150,<110oC,"Original NURE code was 50, but stream was dry",LAWI057S1,,265603,LAWI057S1,,,,000,5,,,,,,,,,,,,unknown,sunny/clear,moderate,,,,MRP-01317,0.76,0.03,0.39,0.38,0.02,0.08,0.005,0.318,-2,-10,-8,261,-1,-50,-2,77,-2,12,2,1,-4,-4,35,6,82,-2,-4,26,-3,9,-2,-50,27,-40,14,-100,12,9,1,10,MRP-01317,2.9,MRP-01317,-0.2,MRP-01317,-0.02,,,,,,,,,,MRP-01317,-0.08,-1,-0.1,-1,-0.05,0.4,-0.1,4,-1,4.18,,,,,,,,,,,,,,,,,,,,,,,,,,,,,,,,,,,,,,,,,,,,,,,,,,,,,0.72,-0.05,0.78,0.36,-0.05,0.06,-2,,,-10,235,-1,,,31,,-4,12,,3,,,-15,13,8,,97,-4,10,5,71,13,,,1,,,,22,,,10,2876,18,,4,,13,62,4,"OR2, OR7",714,2205C2
5257683,C-127058,,,LAWI047S1,19781010,265593,NURE STREAM SEDIMENT,,,1,,NURE Coastal 99,750,,,,,NAD27,,dry,,dry,cloudy,dry,dry,391,sand,low,,,,conifers,,,,31.9771,-92.8584,32094NEB1,32094,32094NE,f22127,11140208,NURE,Alexandria,STRM-SED-DRY,Sediment,Stream,Dry,150,<110oC,"Original NURE code was 50, but stream was dry",LAWI047S1,,265593,LAWI047S1,,,,000,5,,,,,0.9,,,16,6.7,190,,unknown,sunny/clear,moderate,,,,MRP-01317,0.69,0.03,0.89,0.34,0.03,0.05,0.01,0.396,-2,-10,-8,246,-1,-50,-2,66,2,23,3,1,-4,-4,31,7,106,-2,4,23,3,11,-2,-50,22,-40,7,-100,20,6,-1,15,MRP-01317,6.4,MRP-01317,-0.2,MRP-01317,-0.02,,,,,,,,,,MRP-01317,-0.08,2,-0.1,-1,-0.05,0.7,0.1,6,-1,7.95,,,,,,,,,,,,,,,,,,,,,,,,,,,,,,,,,,,,,,,,,,,,,,,,,,,,,0.73,-0.05,0.31,0.36,-0.05,0.09,-2,,,-10,222,-1,,,39,,-4,10,,3,,,-15,19,7,,76,-4,7,2,47,-10,,,1,,,,26,,,9,3074,12,,6,,11,95,4.4,"OR2, OR7",714,2205C2
5257703,C-127059,,,LAWI092S1,19781012,265638,NURE STREAM SEDIMENT,,,1,,NURE Coastal 99,50,,,,,NAD27,,2-4',,1-2',algal,low,stagnant,391,sand,low,,,,deciduous,,,,31.9393,-92.3152,32094NEF1,32094,32094NE,f22127,08040302,NURE,Alexandria,STRM-SED-WET,Sediment,Stream,Wet,150,<110oC,,LAWI092S1,,265638,LAWI092S1,,,,000,5,,,,,1.2,,,20,7,300,,unknown,sunny/clear,moderate,,,,MRP-01317,1.35,0.065,0.44,0.76,0.04,0.19,0.01,0.258,-2,-10,-8,410,-1,-50,-2,69,2,16,3,1,4,-4,32,7,108,-2,4,24,-3,8,-2,-50,41,-40,11,-100,17,7,-1,13,MRP-01317,0.9,MRP-01317,-0.2,MRP-01317,0.03,,,,,,,,,,MRP-01317,-0.08,-1,-0.1,-1,-0.05,1.05,0.1,5,-1,5.65,,,,,,,,,,,,,,,,,,,,,,,,,,,,,,,,,,,,,,,,,,,,,,,,,,,,,1.09,0.06,0.41,0.81,-0.05,0.165,-2,,-0.01,-10,371,-1,,,33,,-4,11,,4,,-1.7,27,23,9,0.4,355.5,-4,8,4,72,-10,,,1.4,,5,,42,,,7,2586,13,,6,3.3,11,84,3.7,"OR2, OR7, SR1, SR2",714,2205C2
5257642,C-127060,,,LAWI006S1,19781007,265552,NURE STREAM SEDIMENT,,,1,,NURE Coastal 99,50,,,,,NAD27,,8-16',,1-2',cloudy,low,slow,391,silt,low,,,,swamp,,,,31.7704,-92.9301,32094NEA2,32094,32094NE,f22127,11140208,NURE,Alexandria,STRM-SED-WET,Sediment,Stream,Wet,150,<110oC,,LAWI006S1,,265552,LAWI006S1,,,,000,5,,,,,2.2,,,20,6.9,310,,unknown,sunny/clear,moderate,,,,MRP-01317,1.72,0.075,0.67,0.88,0.085,0.225,0.015,0.174,-2,-10,-8,286,-1,-50,-2,44,3,11,5,1,5,-4,20,9,180,-2,-4,16,5,6,-2,-50,30,-40,7,-100,16,8,1,24,MRP-01317,1.9,MRP-01317,-0.2,MRP-01317,-0.02,,,,,,,,,,MRP-01317,-0.08,-1,-0.1,-1,-0.05,1.96,-0.1,5,-1,15.9,,,,,,,,,,,,,,,,,,,,,,,,,,,,,,,,,,,,,,,,,,,,,,,,,,,,,1.82,0.07,0.63,0.96,0.08,0.31,-2,,,10,268,-1,,,20,,-4,9,,4,,,-15,11,13,,191,-4,-4,4,160,-10,,,2,,,,31,,,-2,1460,12,,6,,23,63,2.2,"OR2, OR7",714,2205C2
5257656,C-127061,,,LAWI020S1,19781008,265566,NURE STREAM SEDIMENT,,,1,,NURE Coastal 99,750,,,,,NAD27,,dry,,dry,other,dry,dry,391,sand,low,,,,deciduous,,,,31.8414,-92.7724,32094NEB2,32094,32094NE,f22127,11140207,NURE,Alexandria,STRM-SED-DRY,Sediment,Stream,Dry,150,<110oC,"Original NURE code was 50, but stream was dry",LAWI020S1,,265566,LAWI020S1,,,,000,5,,,,,,,,,,,,unknown,sunny/clear,moderate,,,,MRP-01317,0.77,0.035,0.34,0.45,0.025,0.095,0.005,0.312,-2,-10,-8,293,-1,-50,-2,69,-2,17,3,1,-4,-4,32,6,94,3,-4,24,-3,9,2,-50,27,-40,12,-100,15,6,-1,8,MRP-01317,-0.6,MRP-01317,-0.2,MRP-01317,-0.02,,,,,,,,,,MRP-01317,-0.08,-1,-0.1,-1,-0.05,0.8,-0.1,7,-1,3.49,,,,,,,,,,,,,,,,,,,,,,,,,,,,,,,,,,,,,,,,,,,,,,,,,,,,,0.78,-0.05,0.29,0.44,-0.05,0.11,-2,,,-10,268,-1,,,31,,-4,9,,3,,,-15,16,7,,87,-4,6,3,43,-10,,,1,,,,29,,,5,2374,11,,4,,8,58,3.7,"OR2, OR7",714,2205C2
5257245,C-127062,,,LALA055S1,19780927,265049,NURE STREAM SEDIMENT,,,1,,NURE Coastal 99,50,,,,,NAD27,,2-4',,0.5-1.0',brown/clear,low,stagnant,391,silt,low,industry,,,conifers,,,,31.7822,-92.2284,32094NEG2,32094,32094NE,f22059,08040304,NURE,Alexandria,STRM-SED-WET,Sediment,Stream,Wet,150,<110oC,,LALA055S1,,265049,LALA055S1,,,,000,5,,,,,1.2,,,23,7.1,230,,unknown,overcast,moderate,,,,MRP-01317,1.74,0.065,0.89,0.41,0.09,0.17,0.01,0.276,-2,-10,-8,272,-1,-50,-2,47,3,19,5,1,-4,-4,22,13,209,2,-4,16,5,9,3,-50,47,-40,10,-100,29,8,1,18,MRP-01317,3.1,MRP-01317,0.3,MRP-01317,0.02,,,,,,,,,,MRP-01317,-0.08,2,-0.1,-1,-0.05,2.22,0.3,8,-1,8.8,,,,,,,,,,,,,,,,,,,,,,,,,,,,,,,,,,,,,,,,,,,,,,,,,,,,,1.86,0.06,0.88,0.43,0.09,0.21,-2,,,13,258,-1,,,41,,-4,16,,5,,,-15,18,18,,214,-4,10,4,93,10,,,3,,,,54,,,6,2557,29,,7,,16,107,2.9,"OR2, OR7",713,2205C2
5257233,C-127063,,,LALA043S1,19780926,265038,NURE STREAM SEDIMENT,,,1,,NURE Coastal 99,750,,,,,NAD27,,dry,,dry,brown/clear,dry,dry,391,clay,low,,,,deciduous,,,,31.8644,-92.1902,32094NEG2,32094,32094NE,f22059,08040302,NURE,Alexandria,STRM-SED-DRY,Sediment,Stream,Dry,150,<110oC,"Original NURE code was 50, but stream was dry",LALA043S1,,265038,LALA043S1,,,,000,5,,,,,1.2,,,23,6.7,160,,unknown,overcast,moderate,,,,MRP-01317,1.555,0.07,0.76,0.57,0.07,0.225,0.01,0.3,-2,-10,-8,309,-1,-50,-2,72,4,11,5,1,5,-4,31,12,237,-2,9,24,5,7,3,-50,43,-40,11,-100,25,10,2,16,MRP-01317,4,MRP-01317,-0.2,MRP-01317,0.02,,,,,,,,,,MRP-01317,-0.08,2,-0.1,-1,-0.05,1.72,0.1,7,-1,6.71,,,,,,,,,,,,,,,,,,,,,,,,,,,,,,,,,,,,,,,,,,,,,,,,,,,,,1.59,0.06,0.75,0.53,0.07,0.25,-2,,,13,275,-1,,,50,,-4,16,,5,,,-15,25,14,,248,-4,9,2,119,11,,,2,,,,47,,,5,3041,26,,9,,14,136,3.9,"OR2, OR7",714,2205C2
5257200,C-127064,,,LALA010S1,19780924,265004,NURE STREAM SEDIMENT,,,1,,NURE Coastal 99,750,,,,,NAD27,,dry,,dry,other,dry,dry,391,sand,low,,,,deciduous,,,,31.6035,-92.2432,32094NEG4,32094,32094NE,f22059,08040304,NURE,Alexandria,STRM-SED-DRY,Sediment,Stream,Dry,150,<110oC,"Original NURE code was 50, but stream was dry",LALA010S1,,265004,LALA010S1,,,,000,5,,,,,,,,,,,,unknown,sunny/clear,moderate,,,,MRP-01317,1.43,0.06,0.63,0.73,0.05,0.18,0.015,0.294,-2,-10,-8,328,-1,-50,-2,55,3,33,5,1,-4,-4,25,8,454,-2,-4,19,5,10,2,-50,31,-40,9,-100,23,8,1,19,MRP-01317,5.2,MRP-01317,0.2,MRP-01317,0.03,,,,,,,,,,MRP-01317,-0.08,-1,-0.1,-1,-0.05,2.23,0.2,8,-1,9.67,,,,,,,,,,,,,,,,,,,,,,,,,,,,,,,,,,,,,,,,,,,,,,,,,,,,,1.49,0.05,0.6,0.75,0.05,0.22,-2,,,12,304,-1,,,33,,-4,14,,4,,,-15,18,12,,466,-4,6,5,146,-10,,,2,,,,33,,,2,2737,19,,8,,16,111,3.2,"OR2, OR7",713,2205C2
5257678,C-127065,,,LAWI042S1,19781009,265588,NURE STREAM SEDIMENT,,,1,,NURE Coastal 99,750,,,,,NAD27,,dry,,dry,other,dry,dry,391,sand,low,,,,conifers,,,,31.8742,-92.4554,32094NEE2,32094,32094NE,f22127,08040303,NURE,Alexandria,STRM-SED-DRY,Sediment,Stream,Dry,150,<110oC,"Original NURE code was 50, but stream was dry",LAWI042S1,,265588,LAWI042S1,,,,000,5,,,,,,,,,,,,unknown,sunny/clear,moderate,,,,MRP-01317,0.765,0.04,0.26,0.5,0.02,0.1,0.005,0.234,-2,-10,-8,301,-1,-50,-2,33,-2,13,2,1,-4,-4,16,6,64,-2,5,11,-3,6,-2,-50,29,-40,7,-100,13,4,-1,8,MRP-01317,-0.6,MRP-01317,-0.2,MRP-01317,-0.02,,,,,,,,,,MRP-01317,-0.08,-1,-0.1,-1,-0.05,0.58,-0.1,4,-1,2.32,,,,,,,,,,,,,,,,,,,,,,,,,,,,,,,,,,,,,,,,,,,,,,,,,,,,,0.82,-0.05,0.25,0.52,-0.05,0.13,-2,,,-10,280,-1,,,26,,-4,7,,14,,,-15,14,7,,65,-4,5,2,56,-10,,,1,,,,31,,,-2,2017,10,,4,,21,61,3,"OR2, OR7",714,2205C2
5257212,C-127066,,,LALA022S1,19780925,265016,NURE STREAM SEDIMENT,,,1,,NURE Coastal 99,50,,,,,NAD27,,2-4',,0.5-1.0',brown/clear,low,stagnant,391,sand,low,,,,deciduous,,,,31.815,-92.0818,32094NEH2,32094,32094NE,f22059,08040304,NURE,Alexandria,STRM-SED-WET,Sediment,Stream,Wet,150,<110oC,,LALA022S1,,265016,LALA022S1,,,,000,5,,,,,0.7,,,22,6.9,90,,unknown,sunny/clear,moderate,,,,MRP-01317,1.075,0.055,0.45,0.45,0.045,0.17,0.01,0.264,-2,-10,-8,278,-1,-50,-2,54,2,17,4,1,4,-4,24,7,126,-2,-4,16,3,10,-2,-50,28,-40,10,-100,18,7,1,12,MRP-01317,2.4,MRP-01317,-0.2,MRP-01317,-0.02,,,,,,,,,,MRP-01317,-0.08,-1,-0.1,-1,-0.05,1.27,-0.1,5,-1,4.66,,,,,,,,,,,,,,,,,,,,,,,,,,,,,,,,,,,,,,,,,,,,,,,,,,,,,1.21,0.06,0.46,0.53,-0.05,0.25,-2,,,-10,257,-1,,,33,,-4,19,,3,,,-15,19,11,,132,-4,6,-2,70,-10,,,1,,,,31,,,2,2627,15,,6,,12,91,2.8,"OR2, OR7",714,2205C2
5257648,C-127067,,,LAWI012S1,19781008,265558,NURE STREAM SEDIMENT,,,1,,NURE Coastal 99,750,,,,,NAD27,,dry,,dry,other,dry,dry,391,sand,low,,,,deciduous,,,,31.8188,-92.8217,32094NEB2,32094,32094NE,f22127,11140207,NURE,Alexandria,STRM-SED-DRY,Sediment,Stream,Dry,150,<110oC,"Original NURE code was 50, but stream was dry",LAWI012S1,,265558,LAWI012S1,,,,000,5,,,,,,,,,,,,unknown,sunny/clear,moderate,,,,MRP-01317,1.23,0.055,0.36,0.8,0.03,0.145,0.005,0.258,-2,-10,-8,851,-1,-50,-2,45,2,12,4,1,4,-4,19,8,103,-2,8,16,-3,9,-2,-50,41,-40,-6,-100,18,5,-1,10,MRP-01317,1.3,MRP-01317,-0.2,MRP-01317,-0.02,,,,,,,,,,MRP-01317,-0.08,1,-0.1,-1,0.08,2,0.5,8,-1,4.89,,,,,,,,,,,,,,,,,,,,,,,,,,,,,,,,,,,,,,,,,,,,,,,,,,,,,1.32,0.05,0.34,0.88,-0.05,0.2,-2,,,-10,747,-1,,,23,,-4,9,,4,,,-15,13,9,,111,-4,7,-2,66,-10,,,1,,,,43,,,-2,2093,15,,5,,31,55,2.6,"OR2, OR7",714,2205C2
5257177,C-127068,,,LAGR050S1,19780926,264983,NURE STREAM SEDIMENT,,,1,,NURE Coastal 99,50,,,,,NAD27,,1-2',,0.5-1.0',cloudy,low,slow,381,silt,low,,,,deciduous,,,,31.6836,-92.9211,32094NEA3,32094,32094NE,f22043,11140207,NURE,Alexandria,STRM-SED-WET,Sediment,Stream,Wet,150,<110oC,,LAGR050S1,,264983,LAGR050S1,,,,000,5,,,,,0.42,,,19,6.3,76,,unknown,sunny/clear,moderate,,,,MRP-01317,1.495,0.035,0.34,0.98,0.045,0.24,0.01,0.144,-2,-10,-8,291,-1,-50,-2,36,-2,12,4,1,-4,-4,14,7,64,-2,-4,9,4,6,-2,-50,30,-40,-6,-100,11,6,-1,8,MRP-01317,0.7,MRP-01317,-0.2,MRP-01317,-0.02,,,,,,,,,,MRP-01317,-0.08,-1,0.1,-1,0.09,1.77,0.3,4,-1,3.36,,,,,,,,,,,,,,,,,,,,,,,,,,,,,,,,,,,,,,,,,,,,,,,,,,,,,1.56,-0.05,0.33,1.02,-0.05,0.3,-2,,,-10,261,-1,,,31,,-4,8,,4,,,-15,14,9,,64,-4,5,4,81,-10,,,1,,,,31,,,11,1333,10,,5,,8,60,1.9,"OR2, OR7",714,2204C2
5257670,C-127069,BQ1-206,,LAWI034S1,19781009,265580,NURE STREAM SEDIMENT,,,1,,NURE Coastal 99,750,,,,,NAD27,,dry,,dry,other,dry,dry,391,pebbles,low,,,,deciduous,,,,31.8061,-92.504,32094NED2,32094,32094NE,f22127,08040304,NURE,Alexandria,STRM-SED-DRY,Sediment,Stream,Dry,150,<110oC,"Original NURE code was 50, but stream was dry",LAWI034S1,,265580,LAWI034S1,,,,000,5,,,,,,,,,,,,unknown,sunny/clear,moderate,,,,MRP-01317,1.035,0.065,0.41,0.58,0.03,0.115,0.005,0.228,-2,-10,-8,320,-1,-50,-2,28,-2,11,3,1,-4,-4,12,6,63,-2,7,-9,-3,9,-2,-50,30,-40,-6,-100,17,4,-1,8,MRP-01317,1.8,MRP-01317,-0.2,MRP-01317,-0.02,,,,,,,,,,MRP-01317,-0.08,-1,-0.1,-1,-0.05,1.31,0.3,5,-1,3.18,,,,,,,,,,,,,,,,,,,T99004010,0.11,2.1,0.29,31,0.4,-5,-10,-100,1.7,0.8,23,,1200,-1,0.7,0.8,350,15,31,-10,2.2,-0.5,-0.5,-2,0.3,26,1,1,-2,5.4,2.6,,,1.04,0.06,0.38,0.56,-0.05,0.13,-2,,,-10,271,-1,,,18,,-4,10,,3,,,-15,10,8,,62,-4,7,3,44,-10,,,1,,,,29,,,2,1942,14,,4,,10,58,2.7,"OR2, OR7",714,2205C2
5257168,C-127070,,,LAGR041S1,19780925,264974,NURE STREAM SEDIMENT,,,1,,NURE Coastal 99,750,,,,,NAD27,,dry,,dry,other,dry,dry,381,sand,low,,,,conifers,,,,31.6736,-92.5438,32094NED3,32094,32094NE,f22043,08040304,NURE,Alexandria,STRM-SED-DRY,Sediment,Stream,Dry,150,<110oC,"Original NURE code was 50, but stream was dry",LAGR041S1,,264974,LAGR041S1,,,,000,5,,,,,,,,,,,,unknown,sunny/clear,moderate,,,,MRP-01317,0.885,0.05,0.68,0.33,0.05,0.06,0.005,0.288,-2,-10,-8,223,-1,-50,-2,32,3,19,3,1,-4,-4,19,8,146,-2,-4,14,3,9,-2,-50,21,-40,8,-100,19,5,-1,13,MRP-01317,4.4,MRP-01317,-0.2,MRP-01317,-0.02,,,,,,,,,,MRP-01317,-0.08,-1,-0.1,-1,0.05,1.22,0.5,6,-1,6.21,,,,,,,,,,,,,,,,,,,,,,,,,,,,,,,,,,,,,,,,,,,,,,,,,,,,,1.01,0.05,0.69,0.35,0.05,0.08,-2,,,-10,209,-1,,,38,,-4,11,,3,,,-15,19,11,,155,-4,7,2,57,-10,,,1,,,,23,,,-2,2570,16,,6,,12,71,4.1,"OR2, OR7",714,2204C2
5257232,C-127071,,,LALA042S1,19780926,265037,NURE STREAM SEDIMENT,,,1,,NURE Coastal 99,750,,,,,NAD27,,dry,,dry,other,dry,dry,391,clay,low,,,,deciduous,,,,31.8316,-92.181,32094NEG2,32094,32094NE,f22059,08040302,NURE,Alexandria,STRM-SED-DRY,Sediment,Stream,Dry,150,<110oC,"Original NURE code was 50, but stream was dry",LALA042S1,,265037,LALA042S1,,,,000,5,,,,,,,,,,,,unknown,overcast,moderate,,,,MRP-01317,1.58,0.08,0.76,0.53,0.08,0.195,0.01,0.318,-2,-10,-8,267,-1,-50,-2,63,2,16,4,1,5,-4,27,11,200,4,-4,22,4,7,3,-50,33,-40,11,-100,26,9,2,20,MRP-01317,4,MRP-01317,-0.2,MRP-01317,-0.02,,,,,,,,,,MRP-01317,-0.08,-1,-0.1,-1,-0.05,1.73,0.4,7,-1,9.97,,,,,,,,,,,,,,,,,,,,,,,,,,,,,,,,,,,,,,,,,,,,,,,,,,,,,1.66,0.07,0.74,0.54,0.08,0.24,-2,,,12,247,-1,,,47,,-4,15,,5,,,-15,23,15,,204,-4,8,4,92,13,,,2,,,,37,,,11,2938,26,,8,,17,127,3.5,"OR2, OR7",714,2205C2
5257187,C-127072,,,LAGR060S1,19780927,264993,NURE STREAM SEDIMENT,,,1,,NURE Coastal 99,750,,,,,NAD27,,dry,,dry,other,dry,dry,381,pebbles,low,,,,conifers,,,,31.6169,-92.703,32094NEC4,32094,32094NE,f22043,11140207,NURE,Alexandria,STRM-SED-DRY,Sediment,Stream,Dry,150,<110oC,"Original NURE code was 50, but stream was dry",LAGR060S1,,264993,LAGR060S1,,,,000,5,,,,,,,,,,,,unknown,overcast,moderate,,,,MRP-01317,1.01,0.035,0.63,0.35,0.055,0.105,0.005,0.15,-2,-10,-8,152,-1,-50,-2,32,3,13,5,1,4,-4,14,8,141,-2,-4,13,4,8,-2,-50,17,-40,-6,-100,18,5,-1,21,MRP-01317,5.3,MRP-01317,-0.2,MRP-01317,0.03,,,,,,,,,,MRP-01317,-0.08,-1,-0.1,-1,-0.05,2.44,0.2,5,-1,12.6,,,,,,,,,,,,,,,,,,,,,,,,,,,,,,,,,,,,,,,,,,,,,,,,,,,,,1.09,-0.05,0.61,0.37,0.05,0.15,-2,,,-10,136,-1,,,22,,-4,10,,5,,,-15,10,11,,140,-4,5,4,56,-10,,,1,,,,17,,,4,1532,15,,5,,20,63,2.1,"OR2, OR7",714,2204C2
5257160,C-127073,,,LAGR033S1,19780924,264966,NURE STREAM SEDIMENT,,,1,,NURE Coastal 99,50,,,,,NAD27,,2-4',,2-4',cloudy,low,stagnant,381,sand,low,,,,deciduous,,,,31.6625,-92.5007,32094NED3,32094,32094NE,f22043,08040304,NURE,Alexandria,STRM-SED-WET,Sediment,Stream,Wet,150,<110oC,,LAGR033S1,,264966,LAGR033S1,,,,000,5,,,,,0.18,,,17,6.3,53,,unknown,sunny/clear,moderate,,,,MRP-01317,0.705,0.025,0.27,0.36,0.02,0.055,0.005,0.264,-2,-10,-8,251,-1,-50,-2,53,-2,12,3,1,-4,-4,25,7,65,-2,5,15,-3,12,-2,-50,18,-40,7,-100,13,6,-1,8,MRP-01317,1.4,MRP-01317,-0.2,MRP-01317,-0.02,,,,,,,,,,MRP-01317,-0.08,-1,-0.1,-1,-0.05,0.77,0.2,6,-1,2.26,,,,,,,,,,,,,,,,,,,,,,,,,,,,,,,,,,,,,,,,,,,,,,,,,,,,,0.76,-0.05,0.27,0.37,-0.05,0.07,-2,,,-10,228,-1,,,41,,-4,9,,3,,,-15,21,9,,74,-4,6,2,54,-10,,,1,,,,20,,,8,2630,11,,7,,6,101,3.4,"OR2, OR7",714,2204C2
5257144,C-127074,,,LAGR017S1,19780923,264949,NURE STREAM SEDIMENT,,,1,,NURE Coastal 99,50,,,,,NAD27,,4-8',,4-8',clear,normal,slow,381,sand,low,,,,deciduous,,,,31.5269,-92.5239,32094NED4,32094,32094NE,f22043,11140207,NURE,Alexandria,STRM-SED-WET,Sediment,Stream,Wet,150,<110oC,,LAGR017S1,,264949,LAGR017S1,,,,000,5,,,,,0.2,,,20,6.3,35,,unknown,sunny/clear,moderate,,,,MRP-01317,0.585,0.015,0.22,0.38,0.02,0.05,0.005,0.186,-2,-10,-8,154,-1,-50,-2,31,-2,11,4,1,-4,-4,14,5,52,-2,-4,-9,-3,6,-2,-50,13,-40,-6,-100,10,4,-1,6,MRP-01317,0.8,MRP-01317,-0.2,MRP-01317,-0.02,,,,,,,,,,MRP-01317,-0.08,-1,-0.1,-1,-0.05,0.66,-0.1,2,-1,0.96,,,,,,,,,,,,,,,,,,,,,,,,,,,,,,,,,,,,,,,,,,,,,,,,,,,,,0.6,-0.05,0.18,0.38,-0.05,0.06,-2,,,-10,126,-1,,,14,,-4,5,,2,,,-15,8,6,,41,-4,4,-2,28,-10,,,1,,,,13,,,-2,1227,6,,3,,5,41,2.5,"OR2, OR7",714,2204C2
5257689,C-127075,,,LAWI060S1,19781010,265606,NURE STREAM SEDIMENT,,,1,,NURE Coastal 99,750,,,,,NAD27,,dry,,dry,other,dry,dry,391,sand,low,farm,,,deciduous,,,,31.9859,-92.7212,32094NEC1,32094,32094NE,f22127,08040303,NURE,Alexandria,STRM-SED-DRY,Sediment,Stream,Dry,150,<110oC,"Original NURE code was 50, but stream was dry",LAWI060S1,,265606,LAWI060S1,,,,000,5,,,,,,,,,,,,unknown,sunny/clear,moderate,,,,MRP-01317,1.28,0.08,1.4,0.23,0.085,0.055,0.01,0.468,-2,-10,-8,166,-1,-50,-2,87,5,25,4,1,-4,-4,36,12,295,-2,-4,27,7,10,3,-50,21,-40,14,-100,33,9,1,26,MRP-01317,7.1,MRP-01317,-0.2,MRP-01317,-0.02,,,,,,,,,,MRP-01317,-0.08,-1,-0.1,-1,-0.05,1.79,0.2,9,-1,15.5,,,,,,,,,,,,,,,,,,,,,,,,,,,,,,,,,,,,,,,,,,,,,,,,,,,,,1.43,0.08,1.44,0.25,0.09,0.07,-2,,,-10,157,-1,,,63,,4,22,,4,,,-15,31,17,,320,-4,9,7,96,-10,,,3,,,,24,,,12,4173,32,,9,,25,122,5.4,"OR2, OR7",714,2205C2
5257128,C-127076,,,LAGR001S1,19780923,264933,NURE STREAM SEDIMENT,,,1,,NURE Coastal 99,50,,,,,NAD27,,2-4',,2-4',brown/clear,low,stagnant,381,sand,low,farm,,,deciduous,,,,31.4915,-92.4652,32094SEE1,32094,32094SE,f22043,08040304,NURE,Alexandria,STRM-SED-WET,Sediment,Stream,Wet,150,<110oC,,LAGR001S1,,264933,LAGR001S1,,,,000,5,,,,,0.32,,,21,6.5,61,,unknown,overcast,moderate,,,,MRP-01317,0.785,0.025,0.44,0.22,0.03,0.065,0.005,0.204,-2,-10,-8,122,-1,-50,-2,34,2,13,5,1,-4,-4,15,8,194,-2,-4,15,4,8,-2,-50,11,-40,6,-100,18,6,-1,8,MRP-01317,2.6,MRP-01317,-0.2,MRP-01317,-0.02,,,,,,,,,,MRP-01317,-0.08,-1,-0.1,-1,-0.05,2.09,0.2,5,-1,2.53,,,,,,,,,,,,,,,,,,,,,,,,,,,,,,,,,,,,,,,,,,,,,,,,,,,,,0.78,-0.05,0.42,0.2,-0.05,0.07,-2,,,-10,110,-1,,,29,,-4,12,,5,,,15,14,8,,201,-4,6,5,56,-10,,,1,,,,11,,,11,1586,16,,5,,7,57,2.5,"OR2, OR7",714,2204C2
5257660,C-127077,BQ1-207,,LAWI024S1,19781008,265570,NURE STREAM SEDIMENT,,,1,,NURE Coastal 99,50,,,,,NAD27,,2-4',,0.5-1.0',brown/clear,low,stagnant,391,sand,low,,,,deciduous,,,,31.9087,-92.7284,32094NEC1,32094,32094NE,f22127,08040303,NURE,Alexandria,STRM-SED-WET,Sediment,Stream,Wet,150,<110oC,,LAWI024S1,,265570,LAWI024S1,,,,000,5,,,,,0.9,,,18,7.3,140,,unknown,sunny/clear,moderate,,,,MRP-01317,1.125,0.07,0.34,0.61,0.03,0.14,0.005,0.216,-2,-10,-8,359,-1,-50,-2,29,-2,9,2,1,-4,-4,14,6,63,-2,6,11,-3,12,-2,-50,37,-40,-6,-100,14,4,-1,10,MRP-01317,-0.6,MRP-01317,-0.2,MRP-01317,0.03,,,,,,,,,,MRP-01317,-0.08,-1,-0.1,-1,-0.05,0.82,-0.1,12,-1,4.11,,,,,,,,,,,,,,,,,,,T99004010,0.15,2.3,0.35,40,0.4,-5,-10,-100,1.6,0.9,16,,1200,-1,0.6,0.8,420,20,40,-10,3.1,-0.5,-0.5,3,0.4,32,0.9,-1,-2,7,3.1,,,1.25,0.07,0.43,0.62,-0.05,0.18,-2,,,-10,355,-1,,,36,,-4,10,,4,,,-15,19,9,,87,-4,8,5,73,-10,,,1,,,,39,,,8,2588,14,,6,,13,82,3.1,"OR2, OR7",714,2205C2
5257563,C-127078,,,LAVR022S1,19780910,265427,NURE STREAM SEDIMENT,,,1,,NURE Coastal 99,50,,,,,NAD27,,4-8',,2-4',brown/clear,low,stagnant,381,silt,low,farm,,,deciduous,,,,31.2995,-93.3131,32094SWF2,32094,32094SW,f22115,12010005,NURE,Alexandria,STRM-SED-WET,Sediment,Stream,Wet,150,<110oC,,LAVR022S1,,265427,LAVR022S1,,,,000,5,,,,,0.14,,,23,6,40,,unknown,overcast,moderate,,,,MRP-01317,2.445,0.06,0.96,0.95,0.095,0.17,0.01,0.258,-2,-10,-8,387,-1,-50,-2,44,2,18,5,1,12,-4,18,9,86,-2,10,12,5,13,2,-50,38,-40,12,-100,28,7,1,16,MRP-01317,5,MRP-01317,0.2,MRP-01317,-0.02,,,,,,,,,,MRP-01317,-0.08,2,-0.1,-1,-0.05,2.29,0.3,10,-1,4.71,,,,,,,,,,,,,,,,,,,,,,,,,,,,,,,,,,,,,,,,,,,,,,,,,,,,,2.68,0.05,0.93,0.9,0.1,0.19,-2,,,11,348,1,,,39,,-4,13,,6,,,-15,19,11,,86,-4,10,3,73,15,,,2,,,,40,,,9,2108,28,,7,,16,69,3.6,"OR2, OR7",714,2204C2
5257597,C-127079,,,LAVR056S1,19780912,265461,NURE STREAM SEDIMENT,,,1,,NURE Coastal 99,50,,,,,NAD27,,2-4',,2-4',brown/clear,normal,slow,381,sand,low,,,,brush,,,,31.1818,-92.9871,32094SEA3,32094,32094SE,f22115,08080203,NURE,Alexandria,STRM-SED-WET,Sediment,Stream,Wet,150,<110oC,,LAVR056S1,,265461,LAVR056S1,,,,000,5,,,,,0.12,,,24,6.2,43,,unknown,light rain,dense,,,,MRP-01317,0.525,0.02,0.24,0.24,0.015,0.015,0.005,0.21,-2,-10,-8,199,-1,-50,-2,22,-2,9,3,1,-4,-4,11,5,52,-2,5,-9,-3,8,-2,-50,13,-40,-6,-100,12,4,-1,6,MRP-01317,7.9,MRP-01317,-0.2,MRP-01317,-0.02,,,,,,,,,,MRP-01317,-0.08,-1,-0.1,-1,-0.05,0.63,0.1,3,-1,1.05,,,,,,,,,,,,,,,,,,,,,,,,,,,,,,,,,,,,,,,,,,,,,,,,,,,,,0.59,-0.05,0.27,0.27,-0.05,-0.05,-2,,,-10,180,-1,,,17,,-4,8,,4,,,-15,10,8,,59,-4,6,2,42,-10,,,1,,,,15,,,3,2216,13,,4,,7,53,2.6,"OR2, OR7",714,2204C2
5257558,C-127080,,,LAVR017S1,19780910,265422,NURE STREAM SEDIMENT,,,1,,NURE Coastal 99,50,,,,,NAD27,,4-8',,2-4',brown/clear,low,stagnant,381,silt,low,farm,,,deciduous,,,,31.1879,-93.3219,32094SWF3,32094,32094SW,f22115,12010005,NURE,Alexandria,STRM-SED-WET,Sediment,Stream,Wet,150,<110oC,,LAVR017S1,,265422,LAVR017S1,,,,000,5,,,,,0.18,,,22,6,38,,unknown,overcast,moderate,,,,MRP-01317,1.66,0.07,0.63,0.41,0.075,0.16,0.005,0.294,-2,-10,-8,266,-1,-50,-2,35,2,30,6,1,5,-4,17,12,163,-2,6,11,5,12,2,-50,28,-40,-6,-100,25,7,1,14,MRP-01317,2.7,MRP-01317,0.2,MRP-01317,-0.02,,,,,,,,,,MRP-01317,-0.08,-1,-0.1,-1,-0.05,1.48,0.2,8,-1,4.3,,,,,,,,,,,,,,,,,,,,,,,,,,,,,,,,,,,,,,,,,,,,,,,,,,,,,1.85,0.06,0.58,0.44,0.07,0.2,-2,,,12,244,-1,,,36,,-4,15,,6,,,-15,18,16,,155,-4,12,5,51,-10,,,2,,,,31,,,6,2787,28,,8,,13,92,3.4,"OR2, OR7",714,2204C2
5257549,C-127081,,,LAVR008S1,19780909,265413,NURE STREAM SEDIMENT,,,1,,NURE Coastal 99,50,,,,,NAD27,,4-8',,2-4',clear,low,stagnant,381,sand,low,,,,deciduous,,,,31.2281,-93.3898,32094SWE3,32094,32094SW,f22115,12010005,NURE,Alexandria,STRM-SED-WET,Sediment,Stream,Wet,150,<110oC,,LAVR008S1,,265413,LAVR008S1,,,,000,6,,,,,0.1,,,21,5.7,31,,unknown,sunny/clear,moderate,,,,MRP-01317,0.87,0.045,0.3,0.46,0.03,0.135,0.005,0.312,-2,-10,-8,286,-1,-50,-2,43,-2,16,6,1,-4,-4,20,6,89,-2,4,13,5,10,-2,-50,27,-40,-6,-100,16,6,-1,10,MRP-01317,-0.6,MRP-01317,-0.2,MRP-01317,-0.02,,,,,,,,,,MRP-01317,-0.08,-1,-0.1,-1,-0.05,0.79,-0.1,6,-1,3.07,,,,,,,,,,,,,,,,,,,,,,,,,,,,,,,,,,,,,,,,,,,,,,,,,,,,,0.94,-0.05,0.26,0.46,-0.05,0.16,-2,,,-10,240,-1,,,33,,-4,8,,4,,,-15,17,8,,68,-4,9,4,57,-10,,,1,,,,28,,,5,2130,14,,5,,9,52,3.1,"OR2, OR7",714,2204C2
5257570,C-127082,,,LAVR029S1,19780911,265434,NURE STREAM SEDIMENT,,,1,,NURE Coastal 99,50,,,,,NAD27,,2-4',,2-4',brown/clear,low,stagnant,381,clay,low,farm,,,conifers,,,,31.2722,-93.1844,32094SWG2,32094,32094SW,f22115,08080203,NURE,Alexandria,STRM-SED-WET,Sediment,Stream,Wet,150,<110oC,,LAVR029S1,,265434,LAVR029S1,,,,000,7,,,,,0.1,,,21,6,62,,unknown,overcast,sparse,,,,MRP-01317,2.845,0.445,1.09,0.61,0.24,0.295,0.005,0.288,-2,-10,-8,467,1,-50,-2,48,3,19,6,1,12,-4,26,14,118,-2,9,18,9,9,3,-50,67,-40,-6,-100,36,13,2,29,MRP-01317,6,MRP-01317,0.4,MRP-01317,0.03,,,,,,,,,,MRP-01317,-0.08,1,-0.1,-1,-0.05,2.22,-0.1,9,-1,10.9,,,,,,,,,,,,,,,,,,,,,,,,,,,,,,,,,,,,,,,,,,,,,,,,,,,,,3.16,0.39,1.02,0.62,0.22,0.37,-2,,,10,406,1,,,40,,-4,16,,6,,,-15,23,19,,121,-4,14,9,70,11,,,3,,,,73,,,7,2414,35,,12,,26,85,2.9,"OR2, OR7",714,2204C2
5257586,C-127083,,,LAVR045S1,19780912,265450,NURE STREAM SEDIMENT,,,1,,NURE Coastal 99,50,,,,,NAD27,,8-16',,2-4',muddy,high,stagnant,381,sand,low,,,,deciduous,,,,31.295,-92.9377,32094SEA2,32094,32094SE,f22115,08080203,NURE,Alexandria,STRM-SED-WET,Sediment,Stream,Wet,150,<110oC,,LAVR045S1,,265450,LAVR045S1,,,,000,5,,,,,0.12,,,23,6,25,,unknown,light rain,moderate,,,,MRP-01317,0.9,0.045,0.28,0.44,0.035,0.105,0.005,0.21,-2,-10,-8,316,-1,-50,-2,29,2,21,4,1,-4,-4,14,7,223,-2,6,-9,-3,10,-2,-50,25,-40,-6,-100,15,5,-1,8,MRP-01317,-0.6,MRP-01317,-0.2,MRP-01317,-0.02,,,,,,,,,,MRP-01317,-0.08,-1,-0.1,-1,-0.05,0.96,-0.1,6,-1,1.48,,,,,,,,,,,,,,,,,,,,,,,,,,,,,,,,,,,,,,,,,,,,,,,,,,,,,0.96,-0.05,0.27,0.5,-0.05,0.14,-2,,,-10,280,-1,,,22,,-4,8,,5,,,-15,12,10,,216,-4,5,4,48,10,,,1,,,,26,,,4,2016,15,,5,,8,66,2.9,"OR2, OR7",714,2204C2
5257603,C-127084,,,LAVR062S1,19780913,265467,NURE STREAM SEDIMENT,,,1,,NURE Coastal 99,50,,,,,NAD27,,2-4',,2-4',muddy,low,slow,381,sand,low,,,,conifers,,,,31.1186,-93.1432,32094SWG4,32094,32094SW,f22115,08080204,NURE,Alexandria,STRM-SED-WET,Sediment,Stream,Wet,150,<110oC,,LAVR062S1,,265467,LAVR062S1,,,,000,5,,,,,0.18,,,25,6.5,42,,unknown,sunny/clear,moderate,,,,MRP-01317,1.375,0.045,0.51,0.4,0.04,0.025,0.005,0.204,-2,-10,-8,199,-1,-50,-2,26,2,14,5,1,4,-4,12,7,55,-2,7,-9,4,6,-2,-50,15,-40,-6,-100,20,4,-1,11,MRP-01317,1.5,MRP-01317,0.2,MRP-01317,0.02,,,,,,,,,,MRP-01317,-0.08,-1,-0.1,-1,-0.05,1.72,0.2,6,-1,3.43,,,,,,,,,,,,,,,,,,,,,,,,,,,,,,,,,,,,,,,,,,,,,,,,,,,,,1.64,0.05,0.59,0.46,0.05,-0.05,-2,,,-10,181,-1,,,31,,-4,12,,6,,,-15,17,11,,69,-4,8,5,45,-10,,,2,,,,18,,,6,2443,23,,6,,12,79,3.5,"OR2, OR7",714,2204C2
5257593,C-127085,,,LAVR052S1,19780912,265457,NURE STREAM SEDIMENT,,,1,,NURE Coastal 99,50,,,,,NAD27,,2-4',,0.5-1.0',clear,low,slow,381,sand,low,,,,conifers,,,,31.1447,-92.8534,32094SEB3,32094,32094SE,f22115,08080203,NURE,Alexandria,STRM-SED-WET,Sediment,Stream,Wet,150,<110oC,,LAVR052S1,,265457,LAVR052S1,,,,000,5,,,,,0.26,,,24,6.1,64,,depositing,overcast,moderate,,,,MRP-01317,0.365,0.015,0.28,0.18,0.015,0.03,0.005,0.27,-2,-10,-8,125,-1,-50,-2,37,-2,15,1,1,-4,-4,17,4,77,-2,-4,12,-3,5,-2,-50,9,-40,7,-100,11,4,-1,7,MRP-01317,1,MRP-01317,-0.2,MRP-01317,-0.02,,,,,,,,,,MRP-01317,-0.08,-1,-0.1,-1,-0.05,0.42,-0.1,4,-1,0.74,,,,,,,,,,,,,,,,,,,,,,,,,,,,,,,,,,,,,,,,,,,,,,,,,,,,,0.4,-0.05,0.38,0.18,-0.05,-0.05,-2,,,-10,110,-1,,,62,,-4,12,,4,,,-15,31,6,,93,-4,8,-2,85,-10,,,1,,,,12,,,14,3601,16,,7,,7,91,4.5,"OR2, OR7",714,2204C2
5257585,C-127086,,,LAVR044S1,19780912,265449,NURE STREAM SEDIMENT,,,1,,NURE Coastal 99,50,,,,,NAD27,,2-4',,2-4',cloudy,low,stagnant,381,silt,low,farm,,,deciduous,,,,31.279,-92.9605,32094SEA2,32094,32094SE,f22115,08080203,NURE,Alexandria,STRM-SED-WET,Sediment,Stream,Wet,150,<110oC,,LAVR044S1,,265449,LAVR044S1,,,,000,5,,,,,0.36,,,24,7,120,,unknown,light rain,moderate,,,,MRP-01317,1.16,0.095,0.57,0.37,0.055,0.125,0.005,0.198,-2,-10,-8,291,-1,-50,-2,40,-2,11,5,1,-4,-4,18,9,102,-2,4,13,5,8,-2,-50,24,-40,6,-100,20,6,-1,10,MRP-01317,4.4,MRP-01317,-0.2,MRP-01317,-0.02,,,,,,,,,,MRP-01317,-0.08,1,-0.1,-1,-0.05,0.99,0.1,5,-1,3.14,,,,,,,,,,,,,,,,,,,,,,,,,,,,,,,,,,,,,,,,,,,,,,,,,,,,,1.19,0.08,0.55,0.42,0.05,0.17,-2,,,-10,259,-1,,,25,,-4,11,,5,,,-15,12,13,,102,-4,6,5,36,-10,,,1,,,,25,,,7,2015,20,,5,,9,52,2.7,"OR2, OR7",714,2204C2
5257592,C-127087,,,LAVR051S1,19780912,265456,NURE STREAM SEDIMENT,,,1,,NURE Coastal 99,50,,,,,NAD27,,2-4',,2-4',clear,low,slow,381,sand,low,farm,,,deciduous,,,,31.1819,-92.8842,32094SEA3,32094,32094SE,f22115,08080203,NURE,Alexandria,STRM-SED-WET,Sediment,Stream,Wet,150,<110oC,,LAVR051S1,,265456,LAVR051S1,,,,000,5,,,,,0.08,,,25,6,40,,depositing,overcast,moderate,,,,MRP-01317,0.44,0.02,0.28,0.18,0.02,0.025,0.005,0.252,-2,-10,-8,178,-1,-50,-2,56,-2,12,4,1,-4,-4,25,5,138,3,4,25,8,140,-2,-50,11,-40,11,-100,12,5,-1,8,MRP-01317,3.7,MRP-01317,-0.2,MRP-01317,-0.02,,,,,,,,,,MRP-01317,-0.08,-1,-0.1,-1,-0.05,0.57,0.1,8,-1,2.86,,,,,,,,,,,,,,,,,,,,,,,,,,,,,,,,,,,,,,,,,,,,,,,,,,,,,1.42,-0.05,0.75,0.14,-0.05,-0.05,-2,,,-10,121,-1,,,29,,-4,16,,7,,,-15,13,11,,65,-4,8,7,38,-10,,,2,,,,13,,,10,2269,28,,5,,9,61,5.7,"OR2, OR7",714,2204C2
5257587,C-127088,BQ1-208,,LAVR046S1,19780912,265451,NURE STREAM SEDIMENT,,,1,,NURE Coastal 99,50,,,,,NAD27,,2-4',,1-2',muddy,low,stagnant,381,sand,low,farm,,,conifers,,,,31.347,-92.9959,32094SEA2,32094,32094SE,f22115,08080203,NURE,Alexandria,STRM-SED-WET,Sediment,Stream,Wet,150,<110oC,,LAVR046S1,,265451,LAVR046S1,,,,000,5,,,,,0.06,,,25,5.7,11,,unknown,overcast,sparse,,,,MRP-01317,0.745,0.02,0.42,0.2,0.03,0.05,0.005,0.33,-2,-10,-8,204,-1,-50,-2,36,-2,14,6,1,-4,-4,17,7,93,-2,-4,11,-3,12,-2,-50,12,-40,-6,-100,20,5,-1,8,MRP-01317,2.6,MRP-01317,0.2,MRP-01317,-0.02,,,,,,,,,,MRP-01317,-0.08,-1,0.1,-1,-0.05,0.79,0.1,9,-1,1.15,,,,,,,,,,,,,,,,,,,T99004010,0.06,3.5,0.47,49,0.4,-5,-10,-100,2.3,0.8,14,,2200,-1,1.1,0.8,260,26,48,-10,3.6,-0.5,0.6,4,0.6,57,1.5,2,-2,10,4.8,,,0.75,-0.05,0.44,0.23,-0.05,0.07,-2,,,10,182,-1,,,28,,-4,16,,4,,,-15,15,10,,107,-4,11,-2,41,-10,,,1,,,,13,,,-2,3425,22,,5,,8,74,4.8,"OR2, OR7",714,2204C2
5257577,C-127089,,,LAVR036S1,19780911,265441,NURE STREAM SEDIMENT,,,1,,NURE Coastal 99,50,,,,,NAD27,,2-4',,2-4',brown/clear,low,stagnant,381,sand,low,,,,deciduous,,,,31.2565,-93.0359,32094SWH2,32094,32094SW,f22115,08080203,NURE,Alexandria,STRM-SED-WET,Sediment,Stream,Wet,150,<110oC,,LAVR036S1,,265441,LAVR036S1,,,,000,5,,,,,0.2,,,25,6.4,51,,unknown,overcast,dense,,,,MRP-01317,0.87,0.04,0.33,0.4,0.035,0.06,0.005,0.234,-2,-10,-8,266,-1,-50,-2,37,-2,12,4,1,-4,-4,19,7,61,-2,5,13,-3,10,-2,-50,20,-40,6,-100,18,5,-1,8,MRP-01317,5.7,MRP-01317,-0.2,MRP-01317,-0.02,,,,,,,,,,MRP-01317,-0.08,-1,-0.1,-1,-0.05,0.84,-0.1,6,-1,2.56,,,,,,,,,,,,,,,,,,,,,,,,,,,,,,,,,,,,,,,,,,,,,,,,,,,,,0.99,-0.05,0.31,0.43,-0.05,0.08,-2,,,-10,245,-1,,,27,,-4,8,,3,,,-15,15,10,,60,-4,7,2,42,-10,,,1,,,,22,,,-2,1955,16,,5,,8,60,3.2,"OR2, OR7",714,2204C2
5257582,C-127090,,,LAVR041S1,19780911,265446,NURE STREAM SEDIMENT,,,1,,NURE Coastal 99,50,,,,,NAD27,,2-4',,1-2',brown/clear,low,slow,381,silt,low,farm,,,deciduous,,,,31.2172,-93.1615,32094SWG3,32094,32094SW,f22115,08080203,NURE,Alexandria,STRM-SED-WET,Sediment,Stream,Wet,150,<110oC,,LAVR041S1,,265446,LAVR041S1,,,,000,5,,,,,1.95,,,2,7.1,13,,unknown,overcast,dense,,,,MRP-01317,1.045,0.065,0.48,0.45,0.04,0.095,0.005,0.27,-2,-10,-8,288,-1,-50,-2,46,-2,15,5,1,-4,-4,24,7,112,-2,4,21,-3,10,-2,-50,23,-40,8,-100,21,7,1,11,MRP-01317,1.6,MRP-01317,-0.2,MRP-01317,-0.02,,,,,,,,,,MRP-01317,-0.08,-1,-0.1,-1,0.06,0.98,0.1,7,-1,3.79,,,,,,,,,,,,,,,,,,,,,,,,,,,,,,,,,,,,,,,,,,,,,,,,,,,,,1.21,0.06,0.47,0.5,-0.05,0.13,-2,,,-10,266,-1,,,31,,-4,10,,4,,,-15,18,9,,102,-4,6,4,45,-10,,,1,,,,26,,,3,2351,19,,6,,11,60,5,"OR2, OR7",714,2204C2
5259473,C-127116,,,LATE031S1,19781005,265403,NURE STREAM SEDIMENT,,,1,,NURE Coastal 99,750,,,,,NAD27,,dry,,dry,other,dry,dry,391,silt,flat,farm,,,other,,,,32.1303,-91.2213,33092SWG3,33092,33092SW,f22107,08050003,NURE,Jackson,STRM-SED-DRY,Sediment,Stream,Dry,150,<110oC,"Original NURE code was 50, but stream was dry",LATE031S1,,265403,LATE031S1,,,,000,5,,,,,,,,,,,,unknown,sunny/clear,dense,,,,MRP-01319,5.42,0.725,2.05,2.01,0.605,0.93,0.06,0.282,-2,16,-8,788,2,-50,-2,70,8,45,14,1,-4,-4,32,24,381,3,5,23,26,15,7,-50,149,-40,12,-100,74,16,2,70,MRP-01319,13.2,MRP-01319,0.6,MRP-01319,0.04,,,,,,,,,,MRP-01319,-0.08,8,-0.1,-1,0.31,10.5,1,9,-1,47.4,,,,,,,,,,,,,,,,,,,,,,,,,,,,,,,,,,,,,,,,,,,,,,,,,,,,,5.98,0.63,1.96,1.86,0.55,1.09,-2,,,31,708,1,,,55,,7,40,,16,,,-15,28,31,,372,-4,8,23,584,-10,,,6,,,,164,,,8,2231,68,,15,,67,74,2.8,"OR2, OR7",713,2205C2
5259444,C-127141,,,LAFR019S1,19781009,264915,NURE STREAM SEDIMENT,,,1,,NURE Coastal 99,50,,,,,NAD27,,2-4',,1-2',brown/clear,low,stagnant,381,silt,flat,farm,,,deciduous,,,,32.1601,-91.5966,33092SWD3,33092,33092SW,f22041,08050002,NURE,Jackson,STRM-SED-WET,Sediment,Stream,Wet,150,<110oC,,LAFR019S1,,264915,LAFR019S1,,,,000,5,,,,,0.24,,,15,6.7,80,,unknown,sunny/clear,moderate,,,,MRP-01320,3.875,0.19,1.44,1.61,0.22,0.53,0.05,0.318,-2,-10,-8,643,1,-50,-2,71,6,36,15,1,13,-4,35,16,463,3,-4,30,18,13,5,-50,73,-40,10,-100,54,19,2,52,MRP-01320,7.9,MRP-01320,0.2,MRP-01320,0.05,,,,,,,,,,MRP-01320,-0.08,5,-0.1,-1,0.13,10.8,0.3,14,-1,40.7,,,,,,,,,,,,,,,,,,,,,,,,,,,,,,,,,,,,,,,,,,,,,,,,,,,,,3.97,0.17,1.43,1.64,0.21,0.65,-2,,,18,564,1,,,47,,5,25,,15,,,-15,26,21,,483,-4,7,18,525,-10,,,4,,,,73,,,3,2473,43,,16,,55,96,3.5,"OR2, OR7",712,2205C2
5259431,C-127150,,,LAFR006S1,19781007,264903,NURE STREAM SEDIMENT,,,1,,NURE Coastal 99,50,,,,,NAD27,,2-4',,1-2',brown/clear,low,stagnant,381,silt,flat,farm,,,conifers,,,,32.383,-91.625,33092SWC1,33092,33092SW,f22041,08050001,NURE,Jackson,STRM-SED-WET,Sediment,Stream,Wet,150,<110oC,,LAFR006S1,,264903,LAFR006S1,,,,000,5,,,,,0.34,,,17,6.2,252,,unknown,sunny/clear,moderate,,,,MRP-01320,4.115,0.435,1.4,1.74,0.255,0.88,0.035,0.288,-2,-10,-8,639,1,-50,-2,47,6,18,11,1,9,-4,25,13,774,3,-4,19,15,16,5,-50,121,-40,9,-100,48,13,2,36,MRP-01320,4.9,MRP-01320,-0.2,MRP-01320,0.04,,,,,,,,,,MRP-01320,-0.08,4,-0.1,-1,0.08,7.64,0.2,10,1,21.1,,,,,,,,,,,,,,,,,,,,,,,,,,,,,,,,,,,,,,,,,,,,,,,,,,,,,4,0.39,1.38,1.57,0.25,0.98,-2,,,11,574,1,,,35,,6,22,,10,,,-15,18,16,,844,-4,6,16,311,-10,,,4,,,,119,,,3,2106,37,,10,,31,95,2.5,"OR2, OR7",712,2205C2
5259437,C-127151,,,LAFR012S1,19781008,264909,NURE STREAM SEDIMENT,,,1,,NURE Coastal 99,50,,,,,NAD27,,8-16',,2-4',cloudy,low,stagnant,381,organic,flat,farm,,,deciduous,,,,32.2184,-91.6598,33092SWC3,33092,33092SW,f22041,08050001,NURE,Jackson,STRM-SED-WET,Sediment,Stream,Wet,150,<110oC,,LAFR012S1,,264909,LAFR012S1,,,,000,5,,,,,0.4,,,16,6.7,85,,unknown,sunny/clear,moderate,,,,MRP-01320,4.145,0.305,1.51,1.41,0.245,0.63,0.03,0.3,-2,-10,-8,583,1,-50,-2,61,5,31,10,1,11,-4,27,13,415,2,6,21,11,13,6,-50,88,-40,10,-100,53,13,2,43,MRP-01320,4.2,MRP-01320,0.5,MRP-01320,0.06,,,,,,,,,,MRP-01320,-0.08,3,-0.1,-1,0.06,7.7,0.3,11,-1,29.8,,,,,,,,,,,,,,,,,,,,,,,,,,,,,,,,,,,,,,,,,,,,,,,,,,,,,4.04,0.27,1.49,1.28,0.24,0.68,-2,,,21,510,1,,,41,,4,27,,10,,,-15,22,15,,432,-4,8,10,278,-10,,,4,,,,90,,,2,2514,43,,11,,41,109,2.8,"OR2, OR7",712,2205C2
5258690,C-127165,,,LATE012S1,19781004,265387,NURE STREAM SEDIMENT,,,1,,NURE Coastal 99,50,,,,,NAD27,,2-4',,0.5-1.0',cloudy,low,mod,391,silt,flat,farm,,,other,,,,31.883,-91.4146,32092NWE1,32092,32092NW,f22107,08050003,NURE,Natchez,STRM-SED-WET,Sediment,Stream,Wet,150,<110oC,,LATE012S1,,265387,LATE012S1,,,,000,5,,,,,5.3,,,26,7.8,600,,unknown,sunny/clear,dense,,,,MRP-01320,5.14,0.725,1.9,1.8,0.495,0.94,0.06,0.282,-2,15,-8,748,2,-50,-2,58,7,28,11,1,18,-4,31,21,595,5,-4,27,17,11,7,-50,158,-40,11,-100,70,15,2,55,MRP-01320,13.8,MRP-01320,0.3,MRP-01320,0.05,,,,,,,,,,MRP-01320,-0.08,13,-0.1,-1,0.13,11,0.2,10,-1,52.3,,,,,,,,,,,,,,,,,,,,,,,,,,,,,,,,,,,,,,,,,,,,,,,,,,,,,5.1,0.68,2.01,1.54,0.47,0.98,-2,,,14,674,1,,,52,,7,34,,13,,,-15,27,24,,640,-4,8,14,596,12,,,5,,,,163,,,9,2263,67,,12,,52,76,2.7,"OR2, OR7",713,2205C2
5258627,C-127167,,,LACO005S1,19781001,264745,NURE STREAM SEDIMENT,,,1,,NURE Coastal 99,750,,,,,NAD27,,dry,,dry,other,dry,dry,381,organic,flat,"industry, farm",,,deciduous,,,,31.3275,-91.8275,32092SWB2,32092,32092SW,f22029,08040306,NURE,Natchez,STRM-SED-DRY,Sediment,Stream,Dry,150,<110oC,"Original NURE code was 50, but stream was dry",LACO005S1,,264745,LACO005S1,,,,000,5,,,,,,,,,,,,unknown,sunny/clear,moderate,,,,MRP-01320,4.74,0.58,1.41,1.8,0.39,0.955,0.045,0.246,-2,-10,-8,1680,1,-50,-2,47,6,44,12,1,14,-4,26,18,151,2,8,21,16,11,5,-50,165,-40,7,-100,57,13,2,57,MRP-01320,3.5,MRP-01320,0.4,MRP-01320,0.08,,,,,,,,,,MRP-01320,-0.08,2,-0.1,-1,0.51,12.6,0.2,10,-1,58.4,,,,,,,,,,,,,,,,,,,,,,,,,,,,,,,,,,,,,,,,,,,,,,,,,,,,,4.72,0.52,1.42,1.76,0.37,1.11,-2,,,25,1174,1,,,43,,5,26,,12,,,-15,22,24,,157,-4,6,15,468,-10,,,4,,,,165,,,5,2015,48,,11,,51,71,2.9,"OR2, OR7",713,2205C2
5261395,C-127279,BQ1-325,,MOWY032S1,19790525,MOWY032,NURE STREAM SEDIMENT,,,1,,NURE Coastal 99,50,,,,,NAD27,,8-16',,2-4',muddy,low,stagnant,385,clay,gentle,farm,,,grass,,,,37.0585,-90.1434,38092SEG4,38092,38092SE,f29223,08020203,NURE,Rolla,STRM-SED-WET,Sediment,Stream,Wet,150,<110oC,,MOWY032S1,,,MOWY032S1,,,,000,5,,,,,0.85,,,18,7.3,100,,unknown,sunny/clear,dense,,,,MRP-01325,3.475,0.26,1.58,1.43,0.175,0.59,0.025,0.294,-2,-10,-8,576,1,-50,-2,70,8,69,8,1,5,-4,31,14,552,2,6,26,13,10,4,-50,74,-40,13,-100,44,15,2,36,MRP-01325,5.7,MRP-01325,0.4,MRP-01325,0.03,,,,,,,,,,MRP-01325,-0.08,5,-0.1,-1,0.11,5.78,0.6,11,-1,20.3,,,,,,,,,,,,,,,,,,,T99004010,0.57,5.1,0.41,56,1.5,12,14,-100,7.6,1.8,52,,670,-1,1.1,2,680,30,58,14,4.9,1.2,0.6,2,0.3,16,1.3,-1,6,8,3.4,,,,,,,,,,,,,,,,,,,,,,,,,,,,,,,,,,,,,,,,,,,,,,,,,,,,,NONE,637,2908C2
5263403,C-127280,BQ1-326,,MONE007S1,19781025,MONE007,NURE STREAM SEDIMENT,,,1,,NURE Coastal 99,750,,,,,NAD27,,dry,,dry,other,dry,dry,385,sand,flat,farm,,,grass,,,,36.3815,-89.5664,37090SWD1,37090,37090SW,f29143,08020204,NURE,Dyersburg,STRM-SED-DRY,Sediment,Stream,Dry,150,<110oC,"Original NURE code was 50, but stream was dry",MONE007S1,,,MONE007S1,,,,000,7,,,,,,,,,,,,unknown,light rain,moderate,,,,MRP-01325,5.28,0.76,2.21,1.83,0.455,0.98,0.09,0.246,-2,-10,-8,814,2,-50,-2,66,7,85,9,1,11,-4,30,19,385,2,11,25,19,12,6,-50,177,-40,16,-100,67,14,2,61,MRP-01325,8.2,MRP-01325,0.3,MRP-01325,0.03,,,,,,,,,,MRP-01325,-0.08,4,-0.1,-1,0.27,9.02,0.4,10,-1,46.3,,,,,,,,,,,,,,,,,,,T99004010,1,6.6,0.26,52,2.1,9,25,120,8.1,1.7,79,,270,-1,1,3.3,810,29,56,19,4.5,1.4,0.5,-2,0.3,7,0.9,-1,-2,7.3,2.4,,,,,1.88,,,0.1,,,-0.01,,,,,,48,,,,,,,-1,4,22,,0.3,,,,,,,,,5.3,,3,,,,,6,,,,,2.9,,,2.1,"SR1, SR2",638,2908C2
5263299,C-127315,,,KYMC027S1,19781107,KYMC027,NURE STREAM SEDIMENT,,,1,,NURE Coastal 99,750,,,,,NAD27,,dry,,dry,other,dry,dry,369,other,gentle,"suburban, farm",,,deciduous,,,,36.97,-88.5029,37090NED1,37090,37090NE,f21145,06040006,NURE,Dyersburg,STRM-SED-DRY,Sediment,Stream,Dry,150,<110oC,"Original NURE code was 50, but stream was dry",KYMC027S1,,,KYMC027S1,,,,000,5,,,,,,,,,,,,depositing,sunny/clear,moderate,,,,MRP-01326,3.025,0.22,3.45,1.02,0.175,0.39,0.06,0.678,-2,16,-8,439,2,-50,-2,99,17,62,11,1,-4,-4,36,15,1810,3,14,34,18,20,5,-50,57,-40,19,-100,63,16,3,47,MRP-01326,13.8,MRP-01326,0.5,MRP-01326,0.07,,,,,,,,,,MRP-01326,-0.08,9,-0.1,-1,0.15,8.76,1.3,20,-1,32.6,,,,,,,,,,,,,,,,,,,,,,,,,,,,,,,,,,,,,,,,,,,,,,,,,,,,,3.33,,2.91,,,0.41,,,-0.01,,,,,,87,,,,,,8.5,0.9,43,33,,0.5,1870,,,,,,,,4.6,,6,,,,,13,8100,70,,,2.6,,,4.6,"SR1, SR2",420,2101C2
5262778,C-127316,BQ1-357,,KYMC016S1,19781107,KYMC016,NURE STREAM SEDIMENT,,,1,,NURE Coastal 99,750,,,,,NAD27,,dry,,dry,other,dry,dry,369,other,low,"unknown, farm",,,deciduous,,,,37.0394,-88.7113,38090SEC4,38090,38090SE,f21145,05140206,NURE,Paducah,STRM-SED-DRY,Sediment,Stream,Dry,150,<110oC,"Original NURE code was 50, but stream was dry",KYMC016S1,,,KYMC016S1,,,,000,5,,,,,,,,,,,,depositing,light rain,moderate,,,,MRP-01326,3.035,0.275,2.97,1.08,0.16,0.525,0.075,0.318,-2,11,-8,452,2,-50,-2,83,14,32,12,1,-4,-4,37,12,1140,3,-4,35,20,47,5,-50,67,-40,21,-100,63,17,2,42,MRP-01326,14.8,MRP-01326,0.6,MRP-01326,0.07,,,,,,,,,,MRP-01326,-0.08,12,-0.1,-1,0.09,9.13,1.1,25,-1,30.8,,,,,,,,,,,,,,,,,,,T99004010,0.55,6.5,0.46,54,3,15,17,-100,16,2.6,56,,940,-1,1.2,1.9,540,32,73,15,6.1,1.6,0.9,3,0.5,29,1.4,-1,-2,9.2,3.9,,,2.28,,2.54,,,0.43,,,-0.01,,,,,,65,,,,,,,-1.8,22,24,,0.3,950,,,,,,,,4.5,,3,,,,,6,4200,50,,,3.3,,,3.3,"SR1, SR2",420,2101C2
5262746,C-127317,BQ1-358,,KYLV046S1,19781108,KYLV046,NURE STREAM SEDIMENT,,,1,,NURE Coastal 99,750,,,,,NAD27,,dry,,dry,other,dry,dry,405,silt,low,,,,deciduous,,,,37.2325,-88.3226,38090SEF3,38090,38090SE,f21139,05130205,NURE,Paducah,STRM-SED-DRY,Sediment,Stream,Dry,150,<110oC,"Original NURE code was 50, but stream was dry",KYLV046S1,,,KYLV046S1,,,,000,5,,,,,,,,,,,,eroding,sunny/clear,sparse,,,,MRP-01326,3.55,0.665,1.56,1.37,0.185,0.54,0.025,0.306,-2,-10,-8,514,1,-50,-2,72,9,26,11,1,6,-4,29,16,725,2,5,26,14,23,5,-50,72,-40,15,-100,45,14,2,229,MRP-01326,6.5,MRP-01326,0.5,MRP-01326,0.05,,,,,,,,,,MRP-01326,-0.08,-1,-0.1,-1,0.68,8.18,0.8,24,-1,212,,,,,,,,,,,,,,,,,,,T99004010,0.56,6.7,0.46,69,1.7,11,18,240,7.1,4.4,54,,720,-1,0.9,2.2,540,33,69,26,5.9,1,0.7,3,0.5,19,1.7,-1,5,9.2,3.7,,,2.6,,0.99,,,0.43,,,-0.01,,,,,,79,,,,,,4.5,1.1,12,20,,0.4,580,,,,,,,,4.2,,5,,,,,8,3700,30,,,,,,2.8,"SR1, SR2",420,2101C2
5263121,C-127320,BQ1-361,,KYCR025S1,19781104,KYCR025,NURE STREAM SEDIMENT,,,1,,NURE Coastal 99,750,,,,,NAD27,,dry,,dry,other,dry,dry,369,other,low,"suburban, farm",,,deciduous,,,,36.9422,-88.8322,37090NEB1,37090,37090NE,f21039,08010201,NURE,Dyersburg,STRM-SED-DRY,Sediment,Stream,Dry,150,<110oC,"Original NURE code was 50, but stream was dry",KYCR025S1,,,KYCR025S1,,,,000,8,,,,,,,,,,,,depositing,sunny/clear,moderate,,,,MRP-01326,3.705,0.265,3.12,1.39,0.22,0.625,0.07,0.39,-2,16,-8,543,2,-50,-2,107,22,53,12,1,8,-4,45,14,1900,3,8,38,19,25,5,-50,81,-40,23,-100,71,17,3,48,MRP-01326,14,MRP-01326,0.5,MRP-01326,0.03,,,,,,,,,,MRP-01326,-0.08,11,-0.1,-1,0.11,9.24,1.5,24,-1,36,,,,,,,,,,,,,,,,,,,T99004010,0.65,7.2,0.53,55,3.3,26,-10,-100,17,2.2,62,,1700,2,1.3,1.9,620,39,100,21,7.1,1.4,1,4,0.6,46,2.2,2,-2,12,4.7,,,,,2.58,,,0.76,,,-0.01,,,,,,95,,,,,,15.3,1,29,25,,0.6,2280,,,,,,,,4.9,,4,,,,,8,6300,70,,,2.1,,,3.6,"SR1, SR2",420,2101C2
5262593,C-127322,BQ1-363,,KYBA019S1,19781109,KYBA019,NURE STREAM SEDIMENT,,,1,,NURE Coastal 99,750,,,,,NAD27,,dry,,dry,other,dry,dry,369,other,low,"unknown, farm",,,deciduous,,,,37.1944,-88.9464,38090SEA3,38090,38090SE,f21007,05140206,NURE,Paducah,STRM-SED-DRY,Sediment,Stream,Dry,150,<110oC,"Original NURE code was 50, but stream was dry",KYBA019S1,,,KYBA019S1,,,,000,5,,,,,,,,,,,,depositing,sunny/clear,moderate,,,,MRP-01326,4.45,0.33,2.02,1.57,0.29,0.68,0.055,0.342,-2,-10,-8,578,1,-50,-2,63,9,96,13,1,8,-4,32,18,838,3,7,27,18,15,6,-50,83,-40,18,-100,60,16,2,116,MRP-01326,8,MRP-01326,0.4,MRP-01326,0.04,,,,,,,,,,MRP-01326,-0.08,2,-0.1,-1,0.13,10.3,0.7,15,-1,99.3,,,,,,,,,,,,,,,,,,,T99004010,0.74,7.3,0.48,43,2,11,-10,150,8.3,2.1,65,,700,-1,1,3.1,620,35,75,23,5.7,1.3,0.8,3,0.4,14,1.5,1,-2,10,3.7,,,5.35,,2.49,,,0.9,,,-0.01,,,,,,78,,,,,,,0.9,14,36,,0.5,1090,,,,,,,,8,,7,,,,,14,6100,70,,,3.2,,,3.2,"SR1, SR2",420,2101C2
5263024,C-127323,BQ1-364,,KYBA009S1,19781108,KYBA009,NURE STREAM SEDIMENT,,,1,,NURE Coastal 99,750,,,,,NAD27,,dry,,dry,other,dry,dry,369,other,gentle,"suburban, farm",,,deciduous,,,,36.9691,-89.037,37090NWH1,37090,37090NW,f21007,08010201,NURE,Dyersburg,STRM-SED-DRY,Sediment,Stream,Dry,150,<110oC,"Original NURE code was 50, but stream was dry",KYBA009S1,,,KYBA009S1,,,,000,5,,,,,,,,,,,,depositing,sunny/clear,dense,,,,MRP-01326,4.68,0.31,2.15,1.71,0.345,0.81,0.045,0.288,-2,-10,-8,619,1,-50,-2,60,8,93,16,1,11,-4,29,18,681,3,-4,26,22,18,6,-50,98,-40,15,-100,61,14,2,54,MRP-01326,9.8,MRP-01326,0.4,MRP-01326,0.04,,,,,,,,,,MRP-01326,-0.08,6,-0.1,-1,0.08,10.7,0.9,15,-1,40.5,,,,,,,,,,,,,,,,,,,T99004010,0.85,7.5,0.48,51,2.4,9,-10,-100,9.4,1.6,79,,370,-1,1,2.9,660,32,68,16,5.2,1.2,0.8,3,0.4,12,1.3,-1,-2,8.4,3.2,,,4.04,,1.92,,,0.73,,,-0.01,,,,,,41,,,,,,,-1.9,7,22,,0.3,610,,,,,,,,4,,4,,,,,7,3900,60,,,1.5,,,2.7,"SR1, SR2",420,2101C2
5263294,C-127324,,,KYMC020S1,19781107,KYMC020,NURE STREAM SEDIMENT,,,1,,NURE Coastal 99,750,,,,,NAD27,,dry,,dry,other,dry,dry,369,clay,low,"suburban, farm",,,grass,,,,36.9678,-88.6726,37090NEC1,37090,37090NE,f21145,06040006,NURE,Dyersburg,STRM-SED-DRY,Sediment,Stream,Dry,150,<110oC,"Original NURE code was 50, but stream was dry",KYMC020S1,,,KYMC020S1,,,,000,5,,,,,,,,,,,,depositing,light rain,moderate,,,,MRP-01326,4.685,0.305,2.34,1.64,0.29,0.63,0.04,0.306,-2,-10,-8,576,1,-50,-2,67,13,58,13,1,12,-4,31,20,1890,3,-4,25,20,18,6,-50,85,-40,15,-100,62,16,2,73,MRP-01326,9.2,MRP-01326,0.6,MRP-01326,0.08,,,,,,,,,,MRP-01326,-0.08,5,0.1,-1,0.15,11.2,1.1,19,-1,56.8,,,,,,,,,,,,,,,,,,,,,,,,,,,,,,,,,,,,,,,,,,,,,,,,,,,,,4.29,,2.6,,,0.63,,,-0.01,,,,,,97,,,,,,,2.3,15,28,,0.5,1850,,,,,,,,7.1,,6,,,,,10,5000,60,,,1.8,,,2.8,"SR1, SR2",420,2101C2
5262706,C-127325,BQ1-365,,KYLV006S1,19781105,KYLV006,NURE STREAM SEDIMENT,,,1,,NURE Coastal 99,750,,,,,NAD27,,dry,,dry,other,dry,dry,405,silt,low,,,,grass,,,,37.0477,-88.5103,38090SED4,38090,38090SE,f21139,06040006,NURE,Paducah,STRM-SED-DRY,Sediment,Stream,Dry,150,<110oC,"Original NURE code was 50, but stream was dry",KYLV006S1,,,KYLV006S1,,,,000,5,,,,,,,,,,,,unknown,sunny/clear,moderate,,,,MRP-01326,4.68,0.305,2.39,1.51,0.325,0.355,0.1,0.396,-2,13,-8,516,2,-50,-2,76,13,64,11,1,9,-4,41,23,1040,3,-4,37,21,42,7,-50,67,-40,19,-100,57,28,3,91,MRP-01326,8,MRP-01326,0.5,MRP-01326,0.07,,,,,,,,,,MRP-01326,-0.08,4,-0.1,-1,0.31,9.66,0.6,42,-1,67.5,,,,,,,,,,,,,,,,,,,T99004010,0.4,10,0.59,68,2.8,18,24,130,8.3,5.6,79,,540,-1,0.8,2.7,600,49,110,30,8.3,2.4,1.3,4,0.5,19,1.7,-1,5,11,3.6,,,3.61,,2.06,,,0.3,,,-0.01,,,,,,81,,,,,,2.7,0.6,7,29,,0.4,890,,,,,,,,6.1,,4,,,,,6,,50,,,5.5,,,3.1,"SR1, SR2",420,2101C2
5262881,C-127328,BQ1-366,,MOCP032S1,19781205,MOCP032,NURE STREAM SEDIMENT,,,1,,NURE Coastal 99,750,,,,,NAD27,,dry,,dry,other,dry,dry,384,silt,flat,farm,,,deciduous,,,,37.2979,-89.7999,38090SWB2,38090,38090SW,f29031,07140107,NURE,Paducah,STRM-SED-DRY,Sediment,Stream,Dry,150,<110oC,"Original NURE code was 50, but stream was dry",MOCP032S1,,,MOCP032S1,,,,000,5,,,,,,,,,,,,unknown,light rain,sparse,,,,MRP-01326,4.245,0.37,1.75,1.55,0.265,0.615,0.05,0.33,-2,-10,-8,596,1,-50,-2,67,10,92,12,1,8,-4,34,18,1160,3,7,32,18,17,6,-50,83,-40,14,-100,55,17,2,53,MRP-01326,6.4,MRP-01326,0.5,MRP-01326,0.04,,,,,,,,,,MRP-01326,-0.08,3,-0.1,-1,0.18,8.97,0.7,18,-1,37.5,,,,,,,,,,,,,,,,,,,T99004010,0.68,7.9,0.48,75,1.9,11,-10,-100,7.1,5.3,57,,370,-1,1,2.8,610,39,87,31,6.2,1.4,0.8,3,0.4,13,1.3,1,3,9.3,3.6,,,3.71,,1.69,,,0.54,,,-0.01,,,,,,52,,,,,,0.4,0.9,11,30,,,1020,,,,,,,,8.8,,5,,,,,6,4700,50,,,,,,3.5,"SR1, SR2",637,2908C2
5262722,C-127330,BQ1-368,,KYLV022S1,19781106,KYLV022,NURE STREAM SEDIMENT,,,1,,NURE Coastal 99,750,,,,,NAD27,,dry,,dry,other,dry,dry,405,clay,low,,,,grass,,,,37.242,-88.4082,38090SEE3,38090,38090SE,f21139,05140203,NURE,Paducah,STRM-SED-DRY,Sediment,Stream,Dry,150,<110oC,"Original NURE code was 50, but stream was dry",KYLV022S1,,,KYLV022S1,,,,000,5,,,,,,,,,,,,eroding,sunny/clear,moderate,,,,MRP-01326,3.59,0.215,1.67,1.25,0.215,0.46,0.02,0.27,-2,-10,-8,390,1,-50,-2,69,9,96,9,1,11,-4,29,17,560,3,-4,25,17,5,5,-50,67,-40,17,-100,47,15,2,31,MRP-01326,6.9,MRP-01326,0.3,MRP-01326,0.02,,,,,,,,,,MRP-01326,-0.08,5,-0.1,-1,0.06,6,0.7,10,-1,21,,,,,,,,,,,,,,,,,,,T99004010,0.52,7.1,0.45,73,1.7,10,20,-100,6.8,2.7,60,,930,-1,0.8,2.7,420,34,73,16,6,1.4,0.8,3,0.5,19,1.3,-1,3,8.9,3.2,,,3.04,,1.45,,,0.41,,,0.019,,,,,,41,,,,,,,1.7,11,23,,0.3,490,,,,,,,,3,,4,,,,,8,,40,,,1.6,,,2.6,"SR1, SR2",420,2101C2
5263105,C-127331,BQ1-369,,KYCR009S1,19781103,KYCR009,NURE STREAM SEDIMENT,,,1,,NURE Coastal 99,50,,,,,NAD27,,8-16',,2-4',cloudy,low,stagnant,369,organic,low,"suburban, industry, farm",,,brush,,,,36.8374,-88.8609,37090NEB2,37090,37090NE,f21039,08010201,NURE,Dyersburg,STRM-SED-WET,Sediment,Stream,Wet,150,<110oC,,KYCR009S1,,,KYCR009S1,,,,000,7,,,,,2.7,,,15,6.9,150,,depositing,sunny/clear,moderate,,,,MRP-01326,4.04,0.24,1.55,1.6,0.235,0.73,0.03,0.312,-2,-10,-8,566,1,-50,-2,69,6,32,11,1,5,-4,30,15,404,-2,8,25,15,10,5,-50,86,-40,14,-100,50,14,2,36,MRP-01326,6.5,MRP-01326,0.2,MRP-01326,0.03,,,,,,,,,,MRP-01326,-0.08,5,-0.1,-1,-0.05,7.17,0.5,9,-1,27.2,,,,,,,,,,,,,,,,,,,T99004010,0.8,6.9,0.45,70,1.6,8,-10,-100,7.1,1.4,72,,580,-1,1,2.4,630,34,72,21,5.4,1.2,0.9,3,0.4,15,1.4,1,-2,9.1,3.4,,,4.2,,1.46,,,0.94,,,0.02,,,,,,50,,,,,,6.4,-1,9,24,,0.5,550,,,,,,,,4.9,,4,,,,,7,5400,60,,,3.3,,,3.1,"SR1, SR2",420,2101C2
5263256,C-127333,BQ1-370,,KYHC010S1,19781029,KYHC010,NURE STREAM SEDIMENT,R2,C-126968,2,,NURE Coastal 99,750,,,,,NAD27,,dry,,dry,other,dry,dry,376,silt,low,,,,deciduous,,,,36.6882,-88.9777,37090NEA3,37090,37090NE,f21105,08010201,NURE,Dyersburg,STRM-SED-DRY,Sediment,Stream,Dry,150,<110oC,"Original NURE code was 50, but stream was dry",KYHC010S1,,,KYHC010S1,,,,000,5,,,,,,,,,,,,eroding,sunny/clear,moderate,,,,MRP-01326,3.97,0.355,1.59,1.61,0.26,0.8,0.04,0.3,-2,-10,-8,565,1,-50,-2,62,6,39,11,1,13,-4,30,14,474,2,7,27,14,7,5,-50,98,-40,14,-100,50,14,2,40,MRP-01326,6.3,MRP-01326,-0.2,MRP-01326,-0.02,,,,,,,,,,MRP-01326,-0.08,3,-0.1,-1,0.06,8.22,0.6,9,-1,30.7,,,,,,,,,,,,,,,,,,,T99004010,0.91,6.9,0.46,68,1.7,10,18,-100,7.1,1.6,59,,730,-1,1,2.3,610,34,76,15,5.6,1.3,0.7,3,0.5,18,1.5,2,-2,9.3,3.4,,,3.42,,1.15,,,0.77,,,-0.01,,,,,,26,,,,,,,3.6,11,21,,0.2,430,,,,,,,,0.9,,3,,,,,4,2100,40,,,3,,,3,"SR1, SR2",420,2101C2
5263275,C-127335,BQ1-371,,KYHC029S1,19781030,KYHC029,NURE STREAM SEDIMENT,,,1,,NURE Coastal 99,750,,,,,NAD27,,dry,,dry,other,dry,dry,376,sand,low,,,,deciduous,,,,36.6291,-88.9256,37090NEA3,37090,37090NE,f21105,08010201,NURE,Dyersburg,STRM-SED-DRY,Sediment,Stream,Dry,150,<110oC,"Original NURE code was 50, but stream was dry",KYHC029S1,,,KYHC029S1,,,,000,5,,,,,,,,,,,,eroding,sunny/clear,moderate,,,,MRP-01326,3.86,0.285,1.86,1.45,0.25,0.62,0.045,0.432,-2,-10,-8,550,1,-50,-2,71,8,45,11,1,5,-4,31,15,1150,3,8,24,19,12,6,-50,84,-40,17,-100,54,14,2,43,MRP-01326,7.4,MRP-01326,0.2,MRP-01326,0.03,,,,,,,,,,MRP-01326,-0.08,4,0.1,-1,0.1,8.28,0.7,12,-1,31,,,,,,,,,,,,,,,,,,,T99004010,0.69,7.6,0.58,64,1.9,8,22,-100,8.3,1.6,55,,1500,-1,0.9,2.3,620,39,80,26,6.2,1.1,0.8,4,0.6,42,1.5,1,3,12,4.2,,,4.82,,1.74,,,0.8,,,-0.01,,,,,,50,,,,,,,-1.9,26,25,,0.5,1490,,,,,,,,4.3,,4,,,,,9,7300,70,,,3.1,,,3.6,"SR1, SR2",420,2101C2
5263266,C-127336,BQ1-372,,KYHC020S1,19781029,KYHC020,NURE STREAM SEDIMENT,R2,C-126988,2,,NURE Coastal 99,750,,,,,NAD27,,dry,,dry,other,dry,dry,376,silt,low,,,,grass,,,,36.6947,-89.0968,37090NWH3,37090,37090NW,f21105,08010201,NURE,Dyersburg,STRM-SED-DRY,Sediment,Stream,Dry,150,<110oC,"Original NURE code was 50, but stream was dry",KYHC020S1,,,KYHC020S1,,,,000,5,,,,,,,,,,,,eroding,sunny/clear,dense,,,,MRP-01326,3.835,0.44,2.43,1.56,0.255,0.79,0.085,0.288,-2,14,-8,830,2,-50,-2,92,24,92,17,1,-4,-4,37,13,3710,3,-4,35,34,25,5,-50,100,-40,19,-100,64,21,3,67,MRP-01326,16.5,MRP-01326,0.2,MRP-01326,0.03,,,,,,,,,,MRP-01326,-0.08,14,-0.1,-1,0.73,12.1,1.2,25,-1,53.4,,,,,,,,,,,,,,,,,,,T99004010,0.86,7,0.44,73,2.5,30,31,-100,17,1.2,73,,750,-1,1.2,2,880,42,99,26,7.6,2.1,0.9,3,0.6,19,1.3,2,-2,10,3.7,,,,,2.56,,,1.03,,,-0.01,,,,,,83,,,,,,1.4,2.5,23,38,,0.6,4680,,,,,,,,5.7,,6,,,,,6,6200,80,,,4.8,,,3.1,"SR1, SR2",420,2101C2
5260058,C-127399,BQ1-405,,MODU055S1,19781023,MODU055,NURE STREAM SEDIMENT,,,1,,NURE Coastal 99,750,,,,,NAD27,,dry,,dry,other,dry,dry,387,sand,low,farm,,,other,,,,36.5217,-90.0775,37092NEH4,37092,37092NE,f29069,08020204,NURE,Poplar Bluff,STRM-SED-DRY,Sediment,Stream,Dry,150,<110oC,"Original NURE code was 50, but stream was dry",MODU055S1,,,MODU055S1,,,,000,5,,,,,,,,,,,,unknown,overcast,moderate,,,,MRP-01328,1.365,0.085,0.44,0.13,0.045,0.02,0.025,0.546,-2,-10,-8,75,-1,-50,-2,31,-2,74,3,1,9,-4,14,10,100,-2,14,11,5,8,2,-50,14,-40,7,-100,23,5,-1,10,MRP-01328,2,MRP-01328,0.4,MRP-01328,0.05,,,,,,,,,,MRP-01328,-0.08,-1,-0.1,-1,-0.05,1.16,0.3,8,-1,5.45,,,,,,,,,,,,,,,,,,,T99004010,0.92,7.7,0.44,68,1.9,15,21,-100,8.1,1.5,64,,650,-1,1.1,2.9,790,37,78,31,5.9,1.3,1.2,3,0.5,16,1.4,-1,-2,10,3.6,,,4.05,,1.65,,,0.705,,,-0.01,,,,,,59,,,,,,0.4,0.8,12.5,29.5,,0.3,1380,,,,,,,,7.95,,5.5,,,,,7,3600,65,,,2.3,,,3.45,"SR1, SR2",639,2908C2
5260002,C-127401,BQ1-407,,MODU022S1,19781023,MODU022,NURE STREAM SEDIMENT,,,1,,NURE Coastal 99,50,,,,,NAD27,,4-8',,0.5-1.0',clear,low,slow,385,sand,flat,farm,,,brush,,,,36.2532,-90.0618,37092SEH2,37092,37092SE,f29069,08020203,NURE,Poplar Bluff,STRM-SED-WET,Sediment,Stream,Wet,150,<110oC,,MODU022S1,,,MODU022S1,,,,000,5,,,,,2.1,,,14,8.2,250,,depositing,sunny/clear,moderate,,,,MRP-01328,4.54,1.55,2.44,1.5,0.565,1.16,0.15,0.288,-2,12,-8,1070,1,-50,-2,64,7,90,7,1,18,-4,34,13,891,-2,-4,33,19,17,5,-50,188,-40,20,-100,53,18,2,47,MRP-01328,13.1,MRP-01328,0.2,MRP-01328,0.05,,,,,,,,,,MRP-01328,-0.08,12,-0.1,-1,0.19,6.01,0.1,14,-1,30.6,,,,,,,,,,,,,,,,,,,T99004010,1.3,6.3,0.26,65,2.5,9,16,-100,14,0.7,54,,390,-1,0.7,1.9,1100,35,70,16,5.4,1.1,0.7,-2,0.3,9,0.7,-1,-2,7.1,2,,,5.835,,3.705,,,0.36,,,-0.01,,,,,,75.5,,,,,,,4,13,40,,0.4,3380,,,,,,,,5.95,,7,,,,,12.5,800,55,,,,,,2.75,"SR1, SR2",638,2908C2
5259977,C-127402,BQ1-408,,MODU008S1,19781022,MODU008,NURE STREAM SEDIMENT,,,1,,NURE Coastal 99,750,,,,,NAD27,,dry,,dry,other,dry,dry,385,silt,flat,farm,,,deciduous,,,,36.1823,-90.155,37092SEG3,37092,37092SE,f29069,08020203,NURE,Poplar Bluff,STRM-SED-DRY,Sediment,Stream,Dry,150,<110oC,"Original NURE code was 50, but stream was dry",MODU008S1,,,MODU008S1,,,,000,5,,,,,,,,,,,,unknown,sunny/clear,dense,,,,MRP-01328,7.1,0.505,3.18,1.92,0.54,0.655,0.17,0.438,-2,19,-8,1110,3,-50,-2,77,16,112,23,1,20,-4,46,28,849,3,19,40,45,55,11,-50,100,-40,16,-100,110,31,4,129,MRP-01328,20.4,MRP-01328,0.9,MRP-01328,0.1,,,,,,,,,,MRP-01328,-0.08,5,-0.1,-1,0.54,23,0.7,54,-1,113,,,,,,,,,,,,,,,,,,,T99004010,0.73,13,0.46,72,3.1,19,52,140,21,4.9,110,,260,-1,1.6,5.3,1100,48,91,-10,7.6,2,1.3,3,0.4,5,1.3,-1,5,12,4.4,,,5.89,,2.76,,,0.63,,,0.038,,,,,,74,,,,,,,3.6,5,37,,0.3,780,,,,,,,,9.3,,3,,,,,12,4300,90,,,3.6,,,4.4,"SR1, SR2",638,2908C2
5257367,C-127403,,,LARA034S1,19780915,265179,NURE STREAM SEDIMENT,,,1,,NURE Coastal 99,50,,,,,NAD27,,4-8',,1-2',brown/clear,low,stagnant,391,silt,low,,,,brush,,,,31.1283,-92.6797,32094SEC3,32094,32094SE,f22079,08080102,NURE,Alexandria,STRM-SED-WET,Sediment,Stream,Wet,150,<110oC,,LARA034S1,,265179,LARA034S1,,,,000,5,,,,,1.3,,,25,6.6,100,,unknown,sunny/clear,dense,,,,MRP-01329,0.855,0.025,0.47,0.41,0.025,0.065,0.01,0.246,-2,-10,-8,185,-1,-50,-2,49,3,16,3,1,4,-4,30,6,234,-2,7,24,-3,-4,-2,-50,17,-40,13,-100,16,10,1,9,MRP-01329,2.3,MRP-01329,-0.2,MRP-01329,-0.02,,,,,,,,,,MRP-01329,-0.08,-1,-0.1,-1,-0.05,1.14,-0.1,6,-1,4.58,,,,,,,,,,,,,,,,,,,,,,,,,,,,,,,,,,,,,,,,,,,,,,,,,,,,,0.85,-0.05,0.43,0.41,-0.05,0.07,-2,,,-10,165,-1,,,32,,-4,9,,4,,,-15,17,8,,226,-4,6,2,62,-10,,,1,,,,17,,,-2,2052,15,,8,,9,68,2.4,"OR2, OR7",714,2205C2
5257282,C-127404,,,LANA037S1,19781023,265084,NURE STREAM SEDIMENT,,,1,,NURE Coastal 99,50,,,,,NAD27,,4-8',,2-4',brown/clear,low,slow,381,clay,low,industry,,,deciduous,,,,31.4397,-93.0364,32094SWH1,32094,32094SW,f22069,11140207,NURE,Alexandria,STRM-SED-WET,Sediment,Stream,Wet,150,<110oC,,LANA037S1,,265084,LANA037S1,,,,000,5,,,,,0.14,,,17,6.8,37,,depositing,sunny/clear,moderate,,,,MRP-01329,2.325,0.055,0.93,0.53,0.075,0.105,0.005,0.294,-2,-10,-8,370,-1,-50,-2,38,2,28,4,1,10,-4,18,9,78,-2,14,15,4,16,2,-50,28,-40,13,-100,29,7,1,13,MRP-01329,4.4,MRP-01329,0.3,MRP-01329,0.02,,,,,,,,,,MRP-01329,-0.08,2,-0.1,-1,-0.05,1.42,0.4,10,-1,2.5,,,,,,,,,,,,,,,,,,,,,,,,,,,,,,,,,,,,,,,,,,,,,,,,,,,,,2.68,0.05,0.92,0.58,0.08,0.14,-2,,,-10,341,-1,,,26,,-4,13,,4,,,-15,16,14,,89,-4,9,4,44,-10,,,2,,,,30,,,3,2484,27,,7,,12,91,4.2,"OR2, OR7",714,2204C2
5257393,C-127405,,,LARA100S1,19780916,265210,NURE STREAM SEDIMENT,,,1,,NURE Coastal 99,50,,,,,NAD27,,4-8',,2-4',cloudy,low,stagnant,381,silt,flat,,,,deciduous,,,,31.3098,-92.3609,32094SEF2,32094,32094SE,f22079,08040301,NURE,Alexandria,STRM-SED-WET,Sediment,Stream,Wet,150,<110oC,,LARA100S1,,265210,LARA100S1,,,,000,5,,,,,0.3,,,24,5.6,76,,unknown,overcast,moderate,,,,MRP-01329,1.39,0.045,0.41,0.59,0.05,0.15,0.01,0.186,-2,-10,-8,278,-1,-50,-2,31,-2,74,5,1,5,-4,16,7,91,-2,9,14,4,10,-2,-50,25,-40,10,-100,18,6,-1,13,MRP-01329,2.2,MRP-01329,-0.2,MRP-01329,0.02,,,,,,,,,,MRP-01329,-0.08,-1,-0.1,-1,-0.05,1.73,-0.1,6,-1,6.35,,,,,,,,,,,,,,,,,,,,,,,,,,,,,,,,,,,,,,,,,,,,,,,,,,,,,1.44,-0.05,0.4,0.62,0.05,0.18,-2,,,11,258,-1,,,23,,-4,10,,5,,,-15,12,10,,89,-4,6,2,116,12,,,2,,,,27,,,5,1771,17,,5,,13,75,2.1,"OR2, OR7",713,2205C2
5257413,C-127406,,,LARA120S1,19780917,265229,NURE STREAM SEDIMENT,,,1,,NURE Coastal 99,50,,,,,NAD27,,4-8',,2-4',clear,low,stagnant,381,pebbles,low,,,,conifers,,,,31.4402,-92.3706,32094SEF1,32094,32094SE,f22079,08040304,NURE,Alexandria,STRM-SED-WET,Sediment,Stream,Wet,150,<110oC,,LARA120S1,,265229,LARA120S1,,,,000,5,,,,,1,,,30,7.8,102,,unknown,sunny/clear,sparse,,,,MRP-01329,1.52,0.06,0.85,0.54,0.05,0.07,0.005,0.228,-2,-10,-8,249,-1,-50,-2,42,3,22,4,1,6,-4,20,8,144,-2,9,23,4,7,2,-50,23,-40,11,-100,25,7,1,11,MRP-01329,2.9,MRP-01329,-0.2,MRP-01329,0.02,,,,,,,,,,MRP-01329,-0.08,2,-0.1,-1,0.09,2.31,0.3,7,-1,4.4,,,,,,,,,,,,,,,,,,,,,,,,,,,,,,,,,,,,,,,,,,,,,,,,,,,,,1.52,0.06,0.86,0.52,0.05,0.08,-2,,,-10,215,-1,,,21,,-4,14,,4,,,16,12,9,,156,-4,4,4,56,-10,,,2,,,,22,,,-2,2181,24,,6,,12,76,2.7,"OR2, OR7",713,2205C2
5257426,C-127407,,,LARA133S1,19780919,265242,NURE STREAM SEDIMENT,,,1,,NURE Coastal 99,750,,,,,NAD27,,dry,,dry,other,dry,dry,381,silt,low,,,,deciduous,,,,31.2582,-92.7168,32094SEC2,32094,32094SE,f22079,08080102,NURE,Alexandria,STRM-SED-DRY,Sediment,Stream,Dry,150,<110oC,"Original NURE code was 50, but stream was dry",LARA133S1,,265242,LARA133S1,,,,000,5,,,,,,,,,,,,unknown,sunny/clear,moderate,,,,MRP-01329,1.35,0.045,0.62,0.43,0.06,0.095,0.01,0.246,-2,-10,-8,192,-1,-50,-2,39,-2,44,5,1,5,-4,21,9,215,-2,9,20,5,7,2,-50,18,-40,10,-100,22,6,1,12,MRP-01329,2.6,MRP-01329,0.2,MRP-01329,-0.02,,,,,,,,,,MRP-01329,-0.08,1,0.1,-1,-0.05,1.74,0.2,7,-1,4.44,,,,,,,,,,,,,,,,,,,,,,,,,,,,,,,,,,,,,,,,,,,,,,,,,,,,,1.42,0.05,0.62,0.46,0.06,0.12,-2,,,10,176,-1,,,26,,-4,13,,6,,,-15,16,13,,220,-4,5,6,75,-10,,,2,,,,20,,,4,2150,22,,6,,13,73,2.6,"OR2, OR7",714,2205C2
5257334,C-127408,,,LANA106S1,19781029,265146,NURE STREAM SEDIMENT,,,1,,NURE Coastal 99,750,,,,,NAD27,,dry,,dry,other,dry,dry,391,sand,low,,,,conifers,,,,31.9347,-92.9238,32094NEA1,32094,32094NE,f22069,11140208,NURE,Alexandria,STRM-SED-DRY,Sediment,Stream,Dry,150,<110oC,"Original NURE code was 50, but stream was dry",LANA106S1,,265146,LANA106S1,,,,000,5,,,,,,,,,,,,unknown,sunny/clear,dense,,,,MRP-01329,0.8,0.04,0.25,0.38,0.025,0.07,0.005,0.276,-2,-10,-8,346,-1,-50,-2,39,-2,24,4,1,-4,-4,16,6,73,-2,8,15,-3,9,-2,-50,23,-40,9,-100,14,4,-1,8,MRP-01329,1.9,MRP-01329,-0.2,MRP-01329,-0.02,,,,,,,,,,MRP-01329,-0.08,-1,-0.1,-1,-0.05,0.51,-0.1,6,-1,3.32,,,,,,,,,,,,,,,,,,,,,,,,,,,,,,,,,,,,,,,,,,,,,,,,,,,,,0.725,-0.05,0.4,0.41,-0.05,0.07,-2,,-0.01,-10,328,-1,,,24.5,,-4,13,,3,,-1,17,13.5,8,0.3,281,-4,6,2,54,-10,,,0.95,,4,,26,,,4.5,2324,11,,4,1.7,10,69,2.45,"OR2, OR7, SR1, SR2",710,2204C2
5257374,C-127409,,,LARA041S1,19780915,265186,NURE STREAM SEDIMENT,,,1,,NURE Coastal 99,50,,,,,NAD27,,2-4',,<0.5',brown/clear,low,stagnant,391,silt,low,,,,conifers,,,,31.0093,-92.8075,32094SEB4,32094,32094SE,f22079,08080204,NURE,Alexandria,STRM-SED-WET,Sediment,Stream,Wet,150,<110oC,,LARA041S1,,265186,LARA041S1,,,,000,5,,,,,0.7,,,29,,80,,unknown,sunny/clear,moderate,,,,MRP-01329,0.6,0.015,0.33,0.16,0.025,0.05,0.005,0.162,-2,-10,-8,106,-1,-50,-2,17,2,11,3,1,4,-4,10,6,83,3,6,15,-3,5,-2,-50,9,-40,-6,-100,14,4,-1,6,MRP-01329,1.9,MRP-01329,-0.2,MRP-01329,-0.02,,,,,,,,,,MRP-01329,-0.08,2,-0.1,-1,-0.05,1.34,0.4,3,-1,2.84,,,,,,,,,,,,,,,,,,,,,,,,,,,,,,,,,,,,,,,,,,,,,,,,,,,,,0.61,-0.05,0.32,0.15,-0.05,0.06,-2,,,-10,97,-1,,,23,,-4,10,,4,,,-15,10,8,,85,-4,5,3,41,-10,,,1,,,,10,,,5,1596,13,,4,,8,52,1.9,"OR2, OR7",706,2205C2
5257258,C-127410,,,LANA013S1,19781021,265061,NURE STREAM SEDIMENT,,,1,,NURE Coastal 99,750,,,,,NAD27,,dry,,dry,other,dry,dry,381,silt,low,farm,,,conifers,,,,31.5438,-93.264,32094NWF4,32094,32094NW,f22069,11140207,NURE,Alexandria,STRM-SED-DRY,Sediment,Stream,Dry,150,<110oC,"Original NURE code was 50, but stream was dry",LANA013S1,,265061,LANA013S1,,,,000,5,,,,,,,,,,,,unknown,sunny/clear,moderate,,,,MRP-01329,5.725,0.195,2.61,1.55,0.305,0.515,0.02,0.27,-2,-10,-8,570,2,-50,-2,64,5,44,5,1,14,-4,31,15,66,3,9,22,12,10,6,-50,133,-40,13,-100,76,11,2,42,MRP-01329,6.9,MRP-01329,0.3,MRP-01329,0.05,,,,,,,,,,MRP-01329,-0.08,6,-0.1,-1,-0.05,4.85,0.9,11,-1,21.7,,,,,,,,,,,,,,,,,,,,,,,,,,,,,,,,,,,,,,,,,,,,,,,,,,,,,6.09,0.19,2.76,1.52,0.33,0.62,-2,,,22,552,1,,,61,,4,37,,9,,,-15,32,22,,85,-4,10,13,222,15,,,6,,,,150,,,7,2429,78,,11,,41,89,3.2,"OR2, OR7",714,2204C2
5313743,C-127412,,,NJGL003S6,19780608,NJGL003,NURE STREAM SEDIMENT,,,1,,NURE Coastal 99,50,,,,,NAD27,,4-8',,0.5-1.0',clear,normal,slow,320,sand,low,farm,,,grass,,,,39.7719,-75.2606,40076NWF2,40076,40076NW,f34015,02040202,NURE,Wilmington,STRM-SED-WET,Sediment,Stream,Wet,150,<110oC,,NJGL003S6,,,NJGL003S6,,,,000,5,,,,,0.4,,,21,7.3,105,,depositing,overcast,dense,,,,MRP-01329,2.06,0.2,3.76,1.13,0.18,0.2,0.06,2.016,-2,25,-8,339,1,-50,-2,120,6,94,7,1,-4,-4,49,9,867,2,33,43,10,51,4,-50,52,-40,26,-100,53,12,2,76,MRP-01329,12.6,MRP-01329,0.2,MRP-01329,0.05,,,,,,,,,,MRP-01329,-0.08,7,-0.1,-1,0.16,5.4,1.5,39,-1,40.3,,,,,,,,,,,,,,,,,,,,,,,,,,,,,,,,,,,,,,,,,,,,,,,,,,,,,0.78,,0.62,,,0.07,,,-0.01,,,,,,-20,,,,,,,-1,4,4,,,1250,,,,,,,,1,,2,,,,,,,,,,,,,0.4,"SR1, SR2",080,3401C2
5313812,C-127417,,,NJGL021S6,19780609,NJGL021,NURE STREAM SEDIMENT,,,1,,NURE Coastal 99,50,,,,,NAD27,,8-16',,2-4',clear,normal,slow,320,silt,flat,,,,deciduous,,,,39.5603,-75.0176,40076NWH4,40076,40076NW,f34015,02040206,NURE,Wilmington,STRM-SED-WET,Sediment,Stream,Wet,150,<110oC,,NJGL021S6,,,NJGL021S6,,,,000,5,,,,,0.1,,,18,5.4,103,,depositing,overcast,dense,,,,MRP-01329,3.78,0.225,2.42,0.6,0.15,0.12,0.14,0.678,-2,10,-8,343,3,-50,-2,127,13,97,21,6,4,-4,77,15,223,3,15,97,24,68,6,-50,36,-40,17,-100,56,95,8,88,,,MRP-01329,2.3,,,,,,,,,,,,,,,,,,,,,,,,,,,,,,,,,,,,,,,,,,,,,,,,,,,,,,,,,,,,,,,,,,,,,,,,,,,2.9,,1.8,,,0.05,,,-0.01,,,,,,79,,,,,,1,3.3,19.33333,49,,0.8,1173.33337,,,,,,,,4.3,,8,,,,,6,9500,35,,,5.66667,,,2.8,"SR1, SR2",083,3402C2
5259860,C-127423,BQ1-418,,MOBL009S1,19780528,MOBL009,NURE STREAM SEDIMENT,,,1,,NURE Coastal 99,50,,,,,NAD27,,2-4',,0.5-1.0',muddy,normal,stagnant,296,clay,flat,,,,grass,,,,36.5251,-90.5741,37092NED4,37092,37092NE,f29023,11010008,NURE,Poplar Bluff,STRM-SED-WET,Sediment,Stream,Wet,150,<110oC,,MOBL009S1,,,MOBL009S1,,,,000,5,,,,,0.96,,,25,6.7,120,,unknown,heavy rain,sparse,,,,MRP-01329,5.56,0.39,1.46,1.66,0.25,0.72,0.08,0.378,-2,-10,-8,805,2,-50,-2,77,6,99,12,1,23,-4,46,22,656,4,12,38,20,27,7,-50,122,-40,21,-100,64,17,2,61,MRP-01329,7.5,MRP-01329,0.4,MRP-01329,0.04,,,,,,,,,,MRP-01329,-0.08,4,-0.1,-1,0.24,7.65,0.6,25,-1,32.7,,,,,,,,,,,,,,,,,,,T99004010,0.74,7.6,0.45,55,1.5,7,-10,-100,6.5,4.9,91,,650,-1,1.2,3.6,870,47,83,22,6.1,1,0.7,3,0.4,15,1.4,2,-2,12,3.6,,,,,1.06,,,,,,-0.01,,,,,,66,,,,,,,-1,9,27,,0.2,,,,,,,,,5.1,,4,,,,,6,4500,,,,,,,3.1,"SR1, SR2",639,2908C2
5313777,C-127428,,,NJGL012S6,19780608,NJGL012,NURE STREAM SEDIMENT,,,1,,NURE Coastal 99,50,,,,,NAD27,,4-8',,<0.5',clear,normal,slow,320,sand,low,,,,deciduous,,,,39.6706,-75.1944,40076NWG3,40076,40076NW,f34015,02040202,NURE,Wilmington,STRM-SED-WET,Sediment,Stream,Wet,150,<110oC,,NJGL012S6,,,NJGL012S6,,,,000,5,,,,,0.04,,,18,5.1,137,,depositing,light rain,dense,,,,MRP-01329,0.325,0.035,2.17,0.16,0.03,0.02,-0.005,1.236,-2,-10,-8,101,-1,-50,-2,136,3,73,5,2,4,-4,61,5,608,-2,-4,67,-3,55,5,-50,13,-40,23,-100,13,23,2,44,MRP-01329,5.7,MRP-01329,0.2,MRP-01329,0.05,,,,,,,,,,MRP-01329,-0.08,1,0.3,-1,-0.05,1.98,1,32,-1,18,,,,,,,,,,,,,,,,,,,,,,,,,,,,,,,,,,,,,,,,,,,,,,,,,,,,,0.61,,1.465,,,0.05,,,-0.01,,,,,,96.5,,,,,,14.7,9.9,97.33334,48,,1.25,873.33331,,,,,,,,3.95,,32,,,,,18,15000,43.33333,,,8.1,,,5.567,"SR1, SR2",083,3402C2
5313736,C-127430,,,NJGL001S6,19780608,NJGL001,NURE STREAM SEDIMENT,,,1,,NURE Coastal 99,50,,,,,NAD27,,8-16',,2-4',muddy,normal,slow,320,silt,low,,,,deciduous,,,,39.8155,-75.2686,40076NWF2,40076,40076NW,f34015,02040202,NURE,Wilmington,STRM-SED-WET,Sediment,Stream,Wet,150,<110oC,,NJGL001S6,,,NJGL001S6,,,,000,5,,,,,0.5,,,22,7,190,,depositing,overcast,dense,,,,MRP-01329,6.27,0.815,3.2,1.81,0.895,0.925,0.05,0.39,-2,14,-8,521,2,-50,-2,70,15,132,11,2,19,-4,35,40,342,3,12,33,35,12,11,-50,127,-40,15,-100,88,19,3,104,MRP-01329,11,MRP-01329,0.6,MRP-01329,0.32,,,,,,,,,,,,,,,,,,,,,,,,,,,,,,,,,,,,,,,,,,,,,,,,,,,,,,,,,,,,,,,,,,,,,,,,,4.765,,2.50333,,,0.61,,,-0.01,,,,,,54.66667,,,,,,,-1,4,27,,-0.3,1460,,,,,,,,7.83333,,4,,,,,7,7400,65,,,,,,2.2,"SR1, SR2",080,3401C2
5308248,C-127459,,,NJCP001S1,19780604,265667,NURE STREAM SEDIMENT,,,1,,NURE Coastal 99,50,,,,,NAD27,,1-2',,0.5-1.0',clear,normal,mod,316,sand,flat,farm,,,swamp,,,,38.9731,-74.8909,39076NEA1,39076,39076NE,f34009,02040302,NURE,Salisbury,STRM-SED-WET,Sediment,Stream,Wet,150,<110oC,,NJCP001S1,,265667,NJCP001S1,,,,000,5,,,,,1.1,,,22,7.1,1450,,eroding,sunny/clear,moderate,,,,MRP-01331,2.655,0.64,2.44,0.96,0.37,0.76,0.02,1.752,-2,21,-8,252,1,-50,-2,79,5,60,6,1,11,-4,27,11,597,-2,17,29,8,8,7,-50,76,-40,13,-100,50,13,2,41,MRP-01331,3.3,MRP-01331,-0.2,MRP-01331,-0.02,,,,,,,,,,MRP-01331,-0.08,-1,-0.1,-1,-0.05,1.26,0.3,11,-1,12.9,,,,,,,,,,,,,,,,,,,,,,,,,,,,,,,,,,,,,,,,,,,,,,,,,,,,,2.0425,0.6,3.2175,0.88,0.37,0.522,-2,,,15,219,1,,,425.33334,,-4,31,,4,10.96667,8.2,229,137,15,3.05,1132.75,-4,36,7,210,-10,,,6.875,,32,,83,,,65,27645.25,93.5,,14,43,39,224,12.375,"OR2, OR7, SR1, SR2",082,3402C2
5313655,C-127460,,,NJCP003S1,19780604,265669,NURE STREAM SEDIMENT,,,1,,NURE Coastal 99,50,,,,,NAD27,,4-8',,0.5-1.0',clear,low,mod,316,silt,low,"unknown, farm",,,swamp,,,,39.0806,-74.8165,40076SEB4,40076,40076SE,f34009,02040302,NURE,Wilmington,STRM-SED-WET,Sediment,Stream,Wet,150,<110oC,,NJCP003S1,,265669,NJCP003S1,,,,000,6,,,,,0.8,,,22,7.1,1200,,unknown,sunny/clear,moderate,,,,MRP-01331,2.51,0.42,1.93,0.91,0.365,0.635,0.03,1.362,-2,12,-8,234,1,-50,-2,53,5,38,10,1,9,-4,23,15,336,-2,22,27,10,21,6,-50,68,-40,10,-100,53,10,1,54,MRP-01331,7.5,MRP-01331,0.4,MRP-01331,0.1,,,,,,,,,,MRP-01331,0.2,1,-0.1,-1,0.15,6.83,0.5,25,-1,40.2,,,,,,,,,,,,,,,,,,,,,,,,,,,,,,,,,,,,,,,,,,,,,,,,,,,,,2.27,0.38,1.98,0.88,0.37,1.97,-2,,-0.01,19,212,1,,,81,,-4,36,,10,0.63333,-1,51.33333,30.33333,20,0.5,552.75,-4,27,10,324,20,,,5.4,,5,,76,,,13,11192.75,55.25,,10,4,57,154,3.2,"OR2, OR7, SR1, SR2",082,3402C2
5313650,C-127462,BQ1-437,,NJCP002S1,19780604,265668,NURE STREAM SEDIMENT,,,1,,NURE Coastal 99,50,,,,,NAD27,,2-4',,0.5-1.0',brown/clear,normal,mod,316,sand,low,"unknown, farm",,,brush,,,,39.0314,-74.8477,40076SEB4,40076,40076SE,f34009,02040302,NURE,Wilmington,STRM-SED-WET,Sediment,Stream,Wet,150,<110oC,,NJCP002S1,,265668,NJCP002S1,,,,000,5,,,,,0.32,,,21,6.7,185,,unknown,sunny/clear,moderate,,,,MRP-01331,2.28,0.495,1.78,0.83,0.245,0.675,0.015,1.38,-2,11,-8,233,-1,-50,-2,45,5,44,6,1,5,-4,15,9,413,2,29,17,5,11,5,-50,70,-40,7,-100,42,10,2,37,MRP-01331,2.4,MRP-01331,0.2,MRP-01331,0.02,,,,,,,,,,MRP-01331,-0.08,-1,0.2,-1,0.06,1.78,0.4,11,-1,19.1,,,,,,,,,,,,,,,,,,,T99004010,0.59,6.4,1.3,47,1.8,-5,-10,-100,2.5,4.2,22,,2000,-1,0.5,0.7,300,20,49,-10,4.2,0.7,0.7,2,0.4,48,2.6,-1,3,6.8,2.9,,,1.9525,0.44,2.16667,0.78,0.24,0.82,-2,,-0.01,11,204,1,,,126.5,,-4,22,,5,13.8,2,59.66667,46.33333,12,1.2,886,-4,30,9,230,11,,,5.16667,,12,,77,,,15.33333,13962.333,61.33333,,11,5.7,40,200,4.3,"OR2, OR7, SR1, SR2",082,3402C2
5263491,C-127487,BQ1-445,,MOPE038S1,19781027,MOPE038,NURE STREAM SEDIMENT,,,1,,NURE Coastal 99,50,,,,,NAD27,,8-16',,2-4',muddy,low,stagnant,387,clay,low,"farm, dump",,,grass,,,,36.1199,-89.7713,37090SWB4,37090,37090SW,f29155,08020204,NURE,Dyersburg,STRM-SED-WET,Sediment,Stream,Wet,150,<110oC,,MOPE038S1,,,MOPE038S1,,,,000,5,,,,,4.3,,,12,7.8,425,,unknown,sunny/clear,moderate,,,,MRP-01331,5.43,1.525,3.42,1.86,0.585,0.83,0.16,0.264,-2,14,-8,818,2,-50,-2,51,8,41,12,1,10,-4,29,23,469,3,10,23,22,19,7,-50,165,-40,10,-100,77,16,2,82,MRP-01331,17.9,MRP-01331,0.6,MRP-01331,0.04,,,,,,,,,,MRP-01331,-0.08,15,-0.1,-1,0.42,11.7,0.5,15,-1,61.8,,,,,,,,,,,,,,,,,,,T99004010,0.91,8.2,0.3,42,3.7,9,24,-100,17,2.1,90,,270,-1,1,4.4,880,31,61,26,5,1,0.6,-2,0.3,7,1.1,2,3,8.7,2.4,,,,,2.63,,,1.08,,,-0.01,,,,,,45,,,,,,,0.9,2,21,,0.2,,,,,,,,,5.2,,3,,,,,6,1900,80,,,1.1,,,2.1,"SR1, SR2",638,2908C2
5263481,C-127488,BQ1-446,,MOPE028S1,19781025,MOPE028,NURE STREAM SEDIMENT,,,1,,NURE Coastal 99,750,,,,,NAD27,,dry,,dry,other,dry,dry,387,sand,low,farm,,,grass,,,,36.2062,-89.8019,37090SWB3,37090,37090SW,f29155,08020204,NURE,Dyersburg,STRM-SED-DRY,Sediment,Stream,Dry,150,<110oC,"Original NURE code was 50, but stream was dry",MOPE028S1,,,MOPE028S1,,,,000,5,,,,,,,,,,,,unknown,heavy rain,moderate,,,,MRP-01331,6.75,0.55,3.01,1.95,0.715,0.665,0.07,0.366,-2,-10,-8,737,2,-50,-2,72,10,43,21,1,20,-4,38,33,495,4,10,37,27,16,10,-50,123,-40,20,-100,120,20,3,84,MRP-01331,13.2,MRP-01331,1.3,MRP-01331,0.04,,,,,,,,,,MRP-01331,-0.08,6,-0.1,-1,0.15,18.8,1,15,-1,63.3,,,,,,,,,,,,,,,,,,,T99004010,0.78,13,0.38,71,3.3,11,35,-100,11,3.2,120,,400,-1,1.3,6.4,810,39,76,19,6.2,1.4,0.9,2,0.4,7,1.1,-1,-2,12,4.4,,,5.46,,3.72,,,0.64,,,-0.01,,,,,,91,,,,,,2.8,1.3,1,40,,0.4,490,,,,,,,,12.1,,5,,,,,12,3100,100,,,2.4,,,3.9,"SR1, SR2",638,2908C2
5263465,C-127489,BQ1-447,,MOPE012S1,19781024,MOPE012,NURE STREAM SEDIMENT,,,1,,NURE Coastal 99,750,,,,,NAD27,,dry,,dry,other,dry,dry,387,sand,low,farm,,,other,,,,36.2222,-89.8361,37090SWB3,37090,37090SW,f29155,08020204,NURE,Dyersburg,STRM-SED-DRY,Sediment,Stream,Dry,150,<110oC,"Original NURE code was 50, but stream was dry",MOPE012S1,,,MOPE012S1,,,,000,5,,,,,,,,,,,,unknown,sunny/clear,moderate,,,,MRP-01331,5.99,0.6,2.89,1.85,0.57,0.72,0.09,0.312,-2,-10,-8,775,2,-50,-2,60,10,107,16,1,19,-4,31,27,748,3,6,25,29,19,8,-50,129,-40,16,-100,98,17,3,146,MRP-01331,14.8,MRP-01331,0.7,MRP-01331,0.04,,,,,,,,,,MRP-01331,-0.08,7,-0.1,-1,0.44,16.3,0.8,17,-1,124,,,,,,,,,,,,,,,,,,,T99004010,0.85,10,0.34,65,3.3,16,26,170,15,3.3,110,,290,-1,1.3,5.5,870,36,72,20,5.8,1.4,0.9,2,0.4,8,1,1,-2,10,4,,,6.38,,2.14,,,0.8,,,-0.01,,,,,,49,,,,,,,1.6,4,22,,0.3,830,,,,,,,,6.4,,3,,,,,8,3300,100,,,,,,3.3,"SR1, SR2",638,2908C2
5263456,C-127490,BQ1-448,,MOPE003S1,19781023,MOPE003,NURE STREAM SEDIMENT,,,1,,NURE Coastal 99,750,,,,,NAD27,,dry,,dry,other,dry,dry,387,sand,low,,,,grass,,,,36.2753,-89.8791,37090SWA2,37090,37090SW,f29155,08020204,NURE,Dyersburg,STRM-SED-DRY,Sediment,Stream,Dry,150,<110oC,"Original NURE code was 50, but stream was dry",MOPE003S1,,,MOPE003S1,,,,000,5,,,,,,,,,,,,unknown,sunny/clear,moderate,,,,MRP-01331,6.255,0.66,2.97,1.81,0.59,0.69,0.1,0.306,-2,-10,-8,799,2,-50,-2,66,11,65,23,1,14,-4,34,27,699,3,7,31,30,67,9,-50,131,-40,15,-100,105,18,3,134,MRP-01331,14.6,MRP-01331,0.9,MRP-01331,0.09,,,,,,,,,,MRP-01331,-0.08,6,0.1,-1,0.78,24.9,0.8,55,-1,110,,,,,,,,,,,,,,,,,,,T99004010,0.82,12,0.38,64,3.6,14,39,110,12,4,94,,190,-1,1.8,5.4,900,38,71,25,6,1.4,0.8,2,0.3,6,1.2,-1,-2,10,4.4,,,5.69,,2.78,,,0.67,,,-0.01,,,,,,50,,,,,,,-1,5,28,,0.2,700,,,,,,,,8.9,,3,,,,,6,2700,90,,,2.3,,,3.6,"SR1, SR2",638,2908C2
5303706,C-142036,,,WVMC042S1,19781103,WVMC042S1,"NURE sample, AEG001 1-01-003",,,1,,NURE2000,50,,brown,,,NAD27,,4-8',,<0.5',clear,normal,mod,333,pebbles,high,,,,brush,,,,37.3691,-81.3674,38082SWF2,38082,38082SW,f54047,05070201,NURE,Bluefield,STRM-SED-WET,Sediment,Stream,Wet,150,<110oC,,WVMC042S1,,,WVMC042S1,,,,000,5,,,,,2,,,5,7.6,241,,depositing,sunny/clear,moderate,,,,MRP-01946,3.91,0.378,2.18,1,0.322,0.335,0.044,0.312,-2,-10,-8,372,2,-50,-2,89,11,86,33,1,9,-4,41,30,354,-2,10,39,27,49,8,-50,135,-40,16,-100,49,17,2,109,MRP-01946,3.8,MRP-01946,1.8,MRP-01946,0.07,,,,,,,,,,,,,,,,,,,,,,,,,,,,,,,,,,,,,,,,,,,,,,,,,,,,,,,,,,,,,,,,,,,,,,,,,3.6,,2.12,,,0.29,,,-0.01,,,,,,55,,,,,,3.1,-1,21,33,,0.4,340,,,,,,,,8.5,,6,,,,,13,4200,40,,,,,,3.5,"SR1, SR2",248,5403C2
5307191,C-142065,,,WVCL003S1,19780629,WVCL003S1,"NURE sample, AEG001 1-01-032",,,1,Coarse,NURE2000,50,,tan,,,NAD27,,2-4',,0.5-1.0',clear,low,mod,291,silt,mod,"unknown, farm",,,brush,,,,38.8184,-81.1796,39082NWG2,39082,39082NW,f54013,05030203,NURE,Charleston,STRM-SED-WET,Sediment,Stream,Wet,150,<110oC,,WVCL003S1,,,WVCL003S1,,,,000,5,,,,,1.6,,,22,7.5,280,,unknown,light rain,moderate,,,,MRP-01946,6.942,0.319,3.75,1.75,0.591,0.435,0.066,0.388,-2,12,-8,580,2,-50,-2,102,19,104,23,1,16,-4,51,43,1240,2,16,43,31,37,13,-50,73,-40,17,-100,89,19,2,106,MRP-01946,9.6,MRP-01946,0.3,MRP-01946,0.05,,,,,,,,,,,,,,,,,,,,,,,,,,,,,,,,,,,,,,,,,,,,,,,,,,,,,,,,,,,,,,,,,,,,,,,,,6.21,,4.68,,,0.41,,,-0.01,,,,,,96,,,,,,0.2,2.6,15,49,,0.5,1160,,,,,,,,17.6,,9,,,,,17,6700,80,,,4.2,,,4.2,"SR1, SR2",252,5402C2
5303671,C-142066,,,WVMC007S1,19781025,WVMC007S1,"NURE sample, AEG001 1-01-033",,,1,Coarse,NURE2000,50,,tan,,,NAD27,,2-4',,<0.5',clear,normal,slow,333,cobbles,high,,,,deciduous,,,,37.5053,-81.9127,38082NWA4,38082,38082NW,f54047,05070201,NURE,Bluefield,STRM-SED-WET,Sediment,Stream,Wet,150,<110oC,,WVMC007S1,,,WVMC007S1,,,,000,5,,,,,0.18,,,13,7.3,130,,depositing,sunny/clear,moderate,,,,MRP-01946,5.247,0.086,2.32,1.54,0.353,0.535,0.028,0.326,-2,-10,-8,454,2,-50,-2,87,13,70,14,1,12,-4,42,31,597,-2,13,40,18,21,9,-50,57,-40,14,-100,61,16,2,55,MRP-01946,7.7,MRP-01946,0.5,MRP-01946,0.04,,,,,,,,,,,,,,,,,,,,,,,,,,,,,,,,,,,,,,,,,,,,,,,,,,,,,,,,,,,,,,,,,,,,,,,,,,,,,,,,,,,,,,,,,,,,,,,,,,,,,,,,,,,,,,,,,,,,,,,,,,,NONE,248,5403C2
5313012,C-142081,,,WVHR083S1,19780624,WVHR083S1,"NURE sample, AEG001 1-01-048",,,1,Coarse,NURE2000,50,,,,,NAD27,,4-8',,0.5-1.0',clear,normal,mod,333,cobbles,mod,,,,deciduous,,,,39.0737,-79.0419,40080SWH4,40080,40080SW,f54031,02070001,NURE,Cumberland,STRM-SED-WET,Sediment,Stream,Wet,150,<110oC,,WVHR083S1,,,WVHR083S1,,,,000,5,,,,,3.2,,,20,8.1,401,,depositing,sunny/clear,moderate,,,,MRP-01946,1.451,17.6,0.87,0.56,0.211,0.07,0.017,0.139,-2,-10,-8,429,-1,-50,-2,29,7,15,16,1,5,-4,11,19,207,-2,-4,-9,12,10,2,-50,465,-40,-6,-100,26,9,-1,37,MRP-01946,2.7,MRP-01946,0.3,MRP-01946,0.03,,,,,,,,,,,,,,,,,,,,,,,,,,,,,,,,,,,,,,,,,,,,,,,,,,,,,,,,,,,,,,,,,,,,,,,,,1.06,,1.13,,,0.07,,,-0.01,,,,,,29,,,,,,0,-1,15,13,,-1,190,,,,,,,,2,,3,,,,,4,1400,20,,,-5,,,1.8,"SR1, SR2",268,5402C2
5303823,C-142083,,,WVON040S1,19781117,WVON040S1,"NURE sample, AEG001 1-01-050",,,1,Coarse,NURE2000,50,,tan,,,NAD27,,4-8',,0.5-1.0',clear,normal,slow,333,cobbles,high,,,,deciduous,,,,37.506,-80.7646,38082NEB4,38082,38082NE,f54063,05050002,NURE,Bluefield,STRM-SED-WET,Sediment,Stream,Wet,150,<110oC,,WVON040S1,,,WVON040S1,,,,000,5,,,,,2.2,,,11,7.7,470,,depositing,overcast,moderate,,,,MRP-01946,5.559,0.448,3.26,1.62,0.717,0.27,0.044,0.367,-2,-10,-8,430,2,-50,-2,66,15,101,22,1,13,-4,34,40,772,-2,13,30,30,40,12,-50,146,-40,9,-100,81,13,2,65,MRP-01946,9.9,MRP-01946,0.3,MRP-01946,0.04,,,,,,,,,,,,,,,,,,,,,,,,,,,,,,,,,,,,,,,,,,,,,,,,,,,,,,,,,,,,,,,,,,,,,,,,,4.8,,4.07,,,0.25,,,-0.01,,,,,,57,,,,,,0.1,-1,8,31,,0.3,670,,,,,,,,7.1,,5,,,,,12,3000,50,,,1.7,,,2.8,"SR1, SR2",249,5403C2
5303686,C-142156,,,WVMC022S1,19781027,WVMC022S1,"NURE sample, AEG002 1-01-123",,,1,Coarse,NURE2000,50,,brown,,,NAD27,,8-16',,0.5-1.0',clear,normal,slow,333,cobbles,high,"unknown, mine",,,deciduous,,,,37.3222,-81.4408,38082SWE2,38082,38082SW,f54047,05070201,NURE,Bluefield,STRM-SED-WET,Sediment,Stream,Wet,150,<110oC,,WVMC022S1,,,WVMC022S1,,,,000,5,,,,,2.9,,,16,7.8,520,,unknown,sunny/clear,moderate,,,,MRP-01947,4.2,0.949,2.09,1.22,0.307,0.335,0.028,0.299,-2,12,-8,429,2,-50,-2,71,9,83,25,1,10,-4,32,30,228,-2,18,28,20,42,7,-50,93,-40,11,-100,54,14,2,84,MRP-01947,8.4,MRP-01947,1.6,MRP-01947,0.07,,,,,,,,,,,,,,,,,,,,,,,,,,,,,,,,,,,,,,,,,,,,,,,,,,,,,,,,,,,,,,,,,,,,,,,,,4.5,,,,,0.27,,,-0.01,,,,,,,,,,,,,,,,,,180,,,,,,,,,,4,,,,,,3400,60,,,,,,3.9,"SR1, SR2",248,5403C2
5312875,C-142164,,,WVGR061S1,19780622,WVGR061S1,"NURE sample, AEG002 1-01-131",,,1,Coarse,NURE2000,50,,tan,,,NAD27,,1-2',,0.5-1.0',clear,normal,mod,335,sand,mod,farm,,,deciduous,,,,39.3111,-79.1542,40080SWG2,40080,40080SW,f54023,02070002,NURE,Cumberland,STRM-SED-WET,Sediment,Stream,Wet,150,<110oC,,WVGR061S1,,,WVGR061S1,,,,000,5,,,,,0.04,,,16,5.5,20,,eroding,sunny/clear,dense,,,,MRP-01947,1.77,0.022,0.96,0.36,0.069,0.025,0.022,0.416,-2,-10,-8,124,-1,-50,-2,128,8,78,6,1,6,-4,54,11,88,-2,14,52,8,12,5,-50,32,-40,13,-100,31,19,3,48,MRP-01947,2,MRP-01947,-0.2,MRP-01947,0.06,,,,,,,,,,,,,,,,,,,,,,,,,,,,,,,,,,,,,,,,,,,,,,,,,,,,,,,,,,,,,,,,,,,,,,,,,1.73,,1.05,,,,,,-0.01,,,,,,82,,,,,,8.2,-1,117,45,,1.4,110,,,,,,,,5.3,,11,,,,,8,6700,40,,,12.3,,,7.8,"SR1, SR2",267,5401C2
5303539,C-142181,,,WVFA007S1,19781113,WVFA007S1,"NURE sample, AEG002 1-01-148",,,1,Coarse,NURE2000,50,,tan,,,NAD27,,4-8',,0.5-1.0',brown/clear,normal,slow,331,sand,low,,,,deciduous,,,,37.8884,-80.8842,38082NEA1,38082,38082NE,f54019,05050004,NURE,Bluefield,STRM-SED-WET,Sediment,Stream,Wet,150,<110oC,,WVFA007S1,,,WVFA007S1,,,,000,5,,,,,0.12,,,12,6.7,31,,depositing,sunny/clear,moderate,,,,MRP-01947,1.27,0.017,0.4,0.28,0.053,0.07,0.011,0.13,-2,-10,-8,83,-1,-50,-2,39,-2,29,3,1,-4,-4,19,8,25,-2,5,17,5,-4,-2,-50,14,-40,-6,-100,13,7,-1,16,MRP-01947,1.3,MRP-01947,-0.2,MRP-01947,-0.02,,,,,,,,,,,,,,,,,,,,,,,,,,,,,,,,,,,,,,,,,,,,,,,,,,,,,,,,,,,,,,,,,,,,,,,,,1.21,,0.5,,,0.08,,,-0.01,,,,,,33,,,,,,3,-1,27,19,,0.4,30,,,,,,,,2.1,,2,,,,,8,2900,10,,,8.5,,,2.9,"SR1, SR2",259,5403C2
5310831,C-142195,,,WVTY023S1,19780719,WVTY023S1,"NURE sample, AEG002 1-01-162",R1,first,2,Coarse,NURE2000,50,,,,,NAD27,,1-2',,<0.5',clear,low,slow,291,sand,gentle,farm,,,brush,,,,39.4952,-80.8636,40082SEB1,40082,40082SE,f54095,05030201,NURE,Clarksburg,STRM-SED-WET,Sediment,Stream,Wet,150,<110oC,,WVTY023S1,,,WVTY023S1,,,,000,5,,,,,0.9,,,22,7.5,150,,unknown,sunny/clear,moderate,,,,MRP-01947,5.94,0.183,4.03,1.35,0.503,0.45,0.05,0.384,-2,17,-8,452,2,-50,-2,95,21,57,20,1,11,-4,45,37,1190,3,19,36,29,34,11,-50,77,-40,16,-100,94,17,2,75,MRP-01947,13.1,MRP-01947,-0.2,MRP-01947,0.03,,,,,,,,,,,,,,,,,,,,,,,,,,,,,,,,,,,,,,,,,,,,,,,,,,,,,,,,,,,,,,,,,,,,,,,,,5.72,,4.03,,,0.41,,,-0.01,,,,,,69,,,,,,2.6,-1.1,11,39,,0.4,920,,,,,,,,7.8,,6,,,,,12,,40,,,3.2,,,4,"SR1, SR2",261,5401C2
5307911,C-142222,,,WVWE013S1,19780628,WVWE013S1,"NURE sample, AEG002 1-01-189",,,1,Coarse,NURE2000,50,,tan,,,NAD27,,2-4',,0.5-1.0',clear,normal,mod,293,sand,high,,,,deciduous,,,,38.6007,-80.4191,39082NEE4,39082,39082NE,f54101,05050007,NURE,Charleston,STRM-SED-WET,Sediment,Stream,Wet,150,<110oC,,WVWE013S1,,,WVWE013S1,,,,000,5,,,,,0.06,,,21,6.8,25,,eroding,sunny/clear,dense,,,,MRP-01947,2.925,0.028,1.2,1,0.117,0.1,0.022,0.234,-2,-10,-8,253,1,-50,-2,97,4,27,7,1,8,-4,49,12,236,-2,9,44,9,14,4,-50,33,-40,15,-100,31,15,2,37,MRP-01947,3.8,MRP-01947,-0.2,MRP-01947,0.04,,,,,,,,,,,,,,,,,,,,,,,,,,,,,,,,,,,,,,,,,,,,,,,,,,,,,,,,,,,,,,,,,,,,,,,,,2.57,,1.47,,,0.09,,,-0.01,,,,,,63,,,,,,0.4,1.3,42,,,0.4,200,,,,,,,,4.8,,8,,,,,12,4100,30,,,,,,4.4,"SR1, SR2",262,5403C2
5307909,C-142303,,,WVWE011S1,19780628,WVWE011S1,"NURE sample, AEG003 1-01-270",,,1,Coarse,NURE2000,50,,tan,,,NAD27,,8-16',,1-2',clear,high,fast,293,cobbles,high,,,,deciduous,,,,38.6295,-80.3914,39082NEE3,39082,39082NE,f54101,05050007,NURE,Charleston,STRM-SED-WET,Sediment,Stream,Wet,150,<110oC,,WVWE011S1,,,WVWE011S1,,,,000,5,,,,,0.1,,,22,6.7,50,,eroding,sunny/clear,dense,,,,MRP-01948,3.803,0.058,1.62,1.16,0.194,0.15,0.022,0.329,-2,-10,-8,290,1,-50,-2,90,7,30,7,1,8,-4,45,16,230,-2,10,42,12,15,6,-50,40,-40,16,-100,43,16,2,44,MRP-01948,3.1,MRP-01948,-0.2,MRP-01948,0.03,,,,,,,,,,,,,,,,,,,,,,,,,,,,,,,,,,,,,,,,,,,,,,,,,,,,,,,,,,,,,,,,,,,,,,,,,2.63,,2.42,,,0.14,,,-0.01,,,,,,90,,,,,,0.5,1.2,33,,,,200,,,,,,,,6.2,,8,,,,,14,3600,30,,,,,,4.1,"SR1, SR2",262,5403C2
5310893,C-142328,,,WVWO012S1,19780715,WVWO012S1,"NURE sample, AEG003 1-01-295",,,1,Coarse,NURE2000,50,,brown,,,NAD27,,1-2',,<0.5',brown/clear,normal,mod,292,pebbles,mod,farm,,,brush,,,,39.2776,-81.2939,40082SWF2,40082,40082SW,f54107,05030201,NURE,Clarksburg,STRM-SED-WET,Sediment,Stream,Wet,150,<110oC,,WVWO012S1,,,WVWO012S1,,,,000,7,,,,,1.4,,,19,6.8,335,,eroding,overcast,moderate,,,,MRP-01948,5.602,0.201,3.53,1.17,0.47,0.45,0.039,0.357,-2,11,-8,429,2,-50,-2,119,21,49,19,2,13,-4,60,34,1120,2,12,52,28,30,10,-50,61,-40,21,-100,83,19,2,66,MRP-01948,11.9,MRP-01948,0.3,MRP-01948,0.03,,,,,,,,,,,,,,,,,,,,,,,,,,,,,,,,,,,,,,,,,,,,,,,,,,,,,,,,,,,,,,,,,,,,,,,,,4.67,,3.6,,,0.42,,,-0.01,,,,,,101,,,,,,0.7,2.1,18,43,,0.3,950,,,,,,,,8.1,,7,,,,,11,4100,60,,,,,,4.4,"SR1, SR2",261,5401C2
5310903,C-142367,,,WVWO022S1,19780715,WVWO022S1,"NURE sample, AEG004 1-01-334",,,1,Coarse,NURE2000,50,,brown,,,NAD27,,2-4',,<0.5',brown/clear,normal,mod,292,pebbles,mod,"unknown, farm",,,grass,,,,39.279,-81.4707,40082SWE2,40082,40082SW,f54107,05030203,NURE,Clarksburg,STRM-SED-WET,Sediment,Stream,Wet,150,<110oC,,WVWO022S1,,,WVWO022S1,,,,000,7,,,,,1.4,,,26,7.1,317,,eroding,sunny/clear,moderate,,,,MRP-01949,5.449,0.183,3.49,1.1,0.468,0.63,0.047,0.382,-2,15,-8,322,2,-50,-2,116,19,86,16,1,14,-4,55,30,761,-2,16,45,26,26,10,-50,56,-40,16,-100,76,20,3,63,MRP-01949,9.3,MRP-01949,-0.2,MRP-01949,0.02,,,,,,,,,,,,,,,,,,,,,,,,,,,,,,,,,,,,,,,,,,,,,,,,,,,,,,,,,,,,,,,,,,,,,,,,,4.68,,3.65,,,0.66,,,-0.01,,,,,,96,,,,,,0.6,2,15,39,,0.5,800,,,,,,,,8.6,,8,,,,,7,4100,60,,,,,,4.2,"SR1, SR2",261,5401C2
5303835,C-142410,,,WVON052S1,19781120,WVON052S1,"NURE sample, AEG004 1-01-377",,,1,Coarse,NURE2000,50,,,,,NAD27,,>16',,0.5-1.0',brown/clear,low,mod,332,boulders,gentle,farm,,,grass,,,,37.6822,-80.456,38082NEE3,38082,38082NE,f54063,05050003,NURE,Bluefield,STRM-SED-WET,Sediment,Stream,Wet,150,<110oC,,WVON052S1,,,WVON052S1,,,,000,6,,,,,0.92,,,10,8.2,80,,eroding,sunny/clear,moderate,,,,MRP-01949,1.921,0.083,1.73,0.65,0.156,0.115,0.016,0.239,-2,-10,-8,134,-1,-50,-2,80,7,55,5,1,7,-4,34,23,182,-2,8,32,10,12,4,-50,22,-40,10,-100,41,14,2,32,MRP-01949,7.1,MRP-01949,-0.2,MRP-01949,-0.02,,,,,,,,,,,,,,,,,,,,,,,,,,,,,,,,,,,,,,,,,,,,,,,,,,,,,,,,,,,,,,,,,,,,,,,,,1.55,,1.44,,,0.11,,,0.02,,,,,,77,,,,,,6,,47,33,,0.9,170,,,,,,,,4.8,,6,,,,,9,3800,40,,,4.5,,,4.2,"SR1, SR2",249,5403C2
5312878,C-142418,,,WVGR064S1,19780622,WVGR064S1,"NURE sample, AEG004 1-01-385",,,1,Coarse,NURE2000,50,,tan,,,NAD27,,2-4',,0.5-1.0',clear,normal,slow,335,silt,gentle,,,,deciduous,,,,39.2266,-79.2422,40080SWG3,40080,40080SW,f54023,02070002,NURE,Cumberland,STRM-SED-WET,Sediment,Stream,Wet,150,<110oC,,WVGR064S1,,,WVGR064S1,,,,000,5,,,,,0.18,,,17,6.9,49,,eroding,sunny/clear,dense,,,,MRP-01949,1.916,0.061,1.83,0.31,0.078,0.025,0.016,0.355,-2,-10,-8,130,-1,-50,-2,140,6,68,7,2,7,-4,70,12,152,-2,9,62,14,12,5,-50,29,-40,18,-100,32,19,2,45,MRP-01949,5.4,MRP-01949,-0.2,MRP-01949,0.04,,,,,,,,,,,,,,,,,,,,,,,,,,,,,,,,,,,,,,,,,,,,,,,,,,,,,,,,,,,,,,,,,,,,,,,,,1.76,,1.86,,,0.02,,,-0.01,,,,,,44,,,,,,8.6,-1.3,94,40,,1,140,,,,,,,,5.7,,8,,,,,13,4800,30,,,6.3,,,5.9,"SR1, SR2",267,5401C2
5313011,C-142454,,,WVHR082S1,19780623,WVHR082S1,"NURE sample, AEG005 1-01-421",,,1,Coarse,NURE2000,50,,tan,,,NAD27,,8-16',,0.5-1.0',clear,normal,mod,333,boulders,gentle,unknown,,,deciduous,,,,39.0691,-78.9567,40080SEA4,40080,40080SE,f54031,02070001,NURE,Cumberland,STRM-SED-WET,Sediment,Stream,Wet,150,<110oC,,WVHR082S1,,,WVHR082S1,,,,000,12,,,,,0.2,,,20,7.2,431,,depositing,sunny/clear,moderate,,,,MRP-01950,6.495,0.259,3.88,2.07,0.457,0.26,0.045,0.342,-2,-10,-8,462,3,-50,-2,74,44,70,18,1,12,-4,33,55,1760,3,14,31,63,28,11,-50,71,-40,12,-100,104,17,3,132,MRP-01950,13.5,MRP-01950,0.4,MRP-01950,0.06,,,,,,,,,,,,,,,,,,,,,,,,,,,,,,,,,,,,,,,,,,,,,,,,,,,,,,,,,,,,,,,,,,,,,,,,,5.59,,4.19,,,0.22,,,-0.01,,,,,,120,,,,,,0.5,-1.4,10,34,,-1,1910,,,,,,,,10.7,,6,,,,,7,6200,90,,,-5,,,3.4,"SR1, SR2",268,5402C2
5303534,C-142509,,,WVFA002S1,19781113,WVFA002S1,"NURE sample, AEG005 1-01-476",,,1,Coarse,NURE2000,50,,tan,,,NAD27,,4-8',,<0.5',clear,low,mod,331,boulders,mod,,,,deciduous,,,,37.8914,-81.0279,38082NWH1,38082,38082NW,f54019,05050004,NURE,Bluefield,STRM-SED-WET,Sediment,Stream,Wet,150,<110oC,,WVFA002S1,,,WVFA002S1,,,,000,5,,,,,0.24,,,11,7,68,,eroding,overcast,dense,,,,MRP-01950,3.932,0.072,2.21,1.08,0.242,0.085,0.025,0.24,-2,-10,-8,247,1,-50,-2,56,12,66,10,1,10,-4,24,23,570,-2,7,25,26,8,6,-50,39,-40,8,-100,50,10,2,54,MRP-01950,5.5,MRP-01950,0.2,MRP-01950,0.02,,,,,,,,,,,,,,,,,,,,,,,,,,,,,,,,,,,,,,,,,,,,,,,,,,,,,,,,,,,,,,,,,,,,,,,,,3.25,,2.14,,,0.08,,,-0.01,,,,,,73,,,,,,0.7,1.5,27,28,,0.7,540,,,,,,,,6,,5,,,,,6,3600,40,,,4.6,,,3.5,"SR1, SR2",259,5403C2
5310595,C-142549,,,WVLE019S1,19780630,WVLE019S1,"NURE sample, AEG007 1-01-615",,,1,Fine,NURE2000,50,,tan,,,NAD27,,2-4',,0.5-1.0',cloudy,low,mod,294,cobbles,mod,,,,grass,,,,39.1042,-80.4385,40082SEE4,40082,40082SE,f54041,05020002,NURE,Clarksburg,STRM-SED-WET,Sediment,Stream,Wet,150,<110oC,,WVLE019S1,,,WVLE019S1,,,,000,5,,,,,1.5,,,24,7.6,210,,depositing,sunny/clear,moderate,,,,MRP-01952,4.774,0.161,3.54,1,0.345,0.366,0.035,0.363,-2,17,-8,328,2,-50,-2,94,18,74,16,1,8,-4,42,27,1220,-2,11,33,22,24,9,-50,62,-40,16,-100,81,16,3,85,MRP-01952,10.3,MRP-01952,0.3,MRP-01952,0.04,,,,,,,,,,,,,,,,,,,,,,,,,,,,,,,,,,,,,,,,,,,,,,,,,,,,,,,,,,,,,,,,,,,,,,,,,4.14,,3.76,,,0.31,,,-0.01,,,,,,78,,,,,,2.3,-1,17,41,,0.9,1020,,,,,,,,9.1,,9,,,,,9,5600,70,,,3.2,,,4,"SR1, SR2",263,5402C2
5303830,C-142580,,,WVON047S1,19781118,WVON047S1,"NURE sample, AEG007 1-01-646",,,1,Coarse,NURE2000,50,,tan,,,NAD27,,2-4',,<0.5',clear,high,stagnant,333,clay,mod,farm,,,grass,,,,37.4353,-80.7187,38082SEC1,38082,38082SE,f54063,05050002,NURE,Bluefield,STRM-SED-WET,Sediment,Stream,Wet,150,<110oC,,WVON047S1,,,WVON047S1,,,,000,5,,,,,1.2,,,11,7.2,203,,unknown,sunny/clear,moderate,,,,MRP-01952,3.738,0.146,2.43,0.93,0.285,0.185,0.035,0.286,-2,11,-8,308,1,-50,-2,61,12,86,13,1,10,-4,27,28,869,-2,9,22,17,13,7,-50,68,-40,8,-100,56,12,2,43,MRP-01952,7.2,MRP-01952,0.2,MRP-01952,0.03,,,,,,,,,,,,,,,,,,,,,,,,,,,,,,,,,,,,,,,,,,,,,,,,,,,,,,,,,,,,,,,,,,,,,,,,,3.04,,3.02,,,0.23,,,-0.01,,,,,,59,,,,,,,-1,11,27,,0.5,910,,,,,,,,6.5,,5,,,,,8,5400,50,,,2.2,,,2.9,"SR1, SR2",249,5403C2
5303545,C-142597,,,WVFA013S1,19781113,WVFA013S1,"NURE sample, AEG007 1-01-663",,,1,Coarse,NURE2000,50,,tan,,,NAD27,,2-4',,<0.5',clear,low,slow,331,sand,gentle,,,,other,,,,37.9714,-80.8321,38082NEB1,38082,38082NE,f54019,05050004,NURE,Bluefield,STRM-SED-WET,Sediment,Stream,Wet,150,<110oC,,WVFA013S1,,,WVFA013S1,,,,000,5,,,,,0.08,,,14,6.2,21,,depositing,sunny/clear,moderate,,,,MRP-01952,3.045,0.042,1.67,0.7,0.145,0.057,0.03,0.215,-2,-10,-8,203,1,-50,-2,48,9,39,7,1,8,-4,21,19,401,-2,6,16,16,8,5,-50,28,-40,6,-100,39,8,1,42,MRP-01952,4.2,MRP-01952,0.4,MRP-01952,0.03,,,,,,,,,,,,,,,,,,,,,,,,,,,,,,,,,,,,,,,,,,,,,,,,,,,,,,,,,,,,,,,,,,,,,,,,,2.74,,1.66,,,0.07,,,0.084,,,,,,68,,,,,,,-1,13,16,,,360,,,,,,,,3.3,,4,,,,,9,3800,50,,,,,,2.1,"SR1, SR2",259,5403C2
5307932,C-142690,,,WVWE034S1,19780629,WVWE034S1,"NURE sample, AEG006 1-01-558",,,1,Coarse,NURE2000,50,,tan,,,NAD27,,2-4',,1-2',muddy,normal,mod,293,sand,mod,mine,,,deciduous,,,,38.4439,-80.5098,39082SED1,39082,39082SE,f54101,05050007,NURE,Charleston,STRM-SED-WET,Sediment,Stream,Wet,150,<110oC,,WVWE034S1,,,WVWE034S1,,,,000,5,,,,,0.68,,,23,7.3,90,,eroding,sunny/clear,moderate,,,,MRP-01951,2.09,0.025,1.48,0.58,0.125,0.055,0.02,0.234,-2,-10,-8,147,-1,-50,-2,51,4,30,7,1,5,-4,26,12,207,-2,6,26,11,8,4,-50,24,-40,9,-100,31,9,1,34,MRP-01951,3.3,MRP-01951,0.2,MRP-01951,0.04,,,,,,,,,,,,,,,,,,,,,,,,,,,,,,,,,,,,,,,,,,,,,,,,,,,,,,,,,,,,,,,,,,,,,,,,,1.89,,1.54,,,0.03,,,-0.01,,,,,,53,,,,,,1.2,0.9,28,,,,200,,,,,,,,5.5,,,,,,,11,3200,30,,,,,,3.2,"SR1, SR2",262,5403C2
5303924,C-142692,,,WVSU017S1,19781116,WVSU017S1,"NURE sample, AEG006 1-01-560",,,1,Coarse,NURE2000,50,,tan,,,NAD27,,2-4',,<0.5',brown/clear,low,mod,332,cobbles,mod,,,,deciduous,,,,37.6409,-81.0181,38082NWH3,38082,38082NW,f54089,05050002,NURE,Bluefield,STRM-SED-WET,Sediment,Stream,Wet,150,<110oC,,WVSU017S1,,,WVSU017S1,,,,000,5,,,,,0.18,,,15,6.7,20,,eroding,heavy rain,dense,,,,MRP-01951,1.648,0.115,0.97,0.36,0.095,0.095,0.015,0.198,-2,-10,-8,115,-1,-50,-2,46,4,23,5,1,6,-4,21,13,243,-2,7,18,9,6,3,-50,24,-40,-6,-100,24,9,1,24,MRP-01951,3.6,MRP-01951,0.2,MRP-01951,-0.02,,,,,,,,,,,,,,,,,,,,,,,,,,,,,,,,,,,,,,,,,,,,,,,,,,,,,,,,,,,,,,,,,,,,,,,,,1.12,,0.8,,,0.07,,,-0.01,,,,,,30,,,,,,4.9,-1,64,19,,0.5,190,,,,,,,,3.5,,4,,,,,5,2400,10,,,3.7,,,5.3,"SR1, SR2",259,5403C2
5307201,C-142709,,,WVCL013S1,19780629,WVCL013S1,"NURE sample, AEG006 1-01-577",,,1,Coarse,NURE2000,50,,tan,,,NAD27,,2-4',,0.5-1.0',clear,low,slow,291,silt,gentle,"farm, unknown",,,brush,,,,38.6756,-81.1176,39082NWH3,39082,39082NW,f54013,05030203,NURE,Charleston,STRM-SED-WET,Sediment,Stream,Wet,150,<110oC,,WVCL013S1,,,WVCL013S1,,,,000,5,,,,,1.4,,,27,7.1,150,,unknown,sunny/clear,moderate,,,,MRP-01951,7.344,0.22,4.51,1.69,0.54,0.385,0.055,0.402,-2,-10,-8,482,2,-50,-2,101,18,72,30,2,16,-4,53,46,1700,-2,21,44,30,33,13,-50,73,-40,19,-100,115,19,2,100,MRP-01951,11.3,MRP-01951,0.4,MRP-01951,0.05,,,,,,,,,,,,,,,,,,,,,,,,,,,,,,,,,,,,,,,,,,,,,,,,,,,,,,,,,,,,,,,,,,,,,,,,,6.25,,4.69,,,0.34,,,-0.01,,,,,,140,,,,,,,-1,13,60,,0.5,1650,,,,,,,,16.8,,12,,,,,24,5600,80,,,7.5,,,4.6,"SR1, SR2",252,5402C2
5303700,C-142721,,,WVMC036S1,19781101,WVMC036S1,"NURE sample, AEG006 1-01-589",,,1,Coarse,NURE2000,50,,brown,,,NAD27,,4-8',,<0.5',clear,normal,mod,333,cobbles,high,,,,deciduous,,,,37.3569,-81.8164,38082SWB2,38082,38082SW,f54047,05070201,NURE,Bluefield,STRM-SED-WET,Sediment,Stream,Wet,150,<110oC,,WVMC036S1,,,WVMC036S1,,,,000,5,,,,,0.5,,,11,6.2,248,,depositing,sunny/clear,moderate,,,,MRP-01951,5.344,0.275,2.69,1.54,0.385,0.53,0.035,0.306,-2,-10,-8,338,2,-50,-2,78,9,35,14,1,12,-4,43,36,460,-2,13,37,20,22,8,-50,61,-40,16,-100,67,14,2,66,MRP-01951,6.8,MRP-01951,0.2,MRP-01951,0.03,,,,,,,,,,,,,,,,,,,,,,,,,,,,,,,,,,,,,,,,,,,,,,,,,,,,,,,,,,,,,,,,,,,,,,,,,4.08,,2.21,,,0.44,,,-0.01,,,,,,80,,,,,,0.6,-1,17,39,,0.6,450,,,,,,,,3.9,,10,,,,,11,2200,50,,,4.6,,,3.3,"SR1, SR2",248,5403C2
5303825,C-142745,,,WVON042S1,19781117,WVON042S1,"NURE sample, AEG008 1-01-712",,,1,Coarse,NURE2000,750,,tan,,,NAD27,,dry,,dry,other,dry,dry,333,cobbles,high,,,,deciduous,,,,37.5543,-80.7103,38082NEC4,38082,38082NE,f54063,05050002,NURE,Bluefield,STRM-SED-DRY,Sediment,Stream,Dry,150,<110oC,"Original NURE code was 50, but stream was dry",WVON042S1,,,WVON042S1,,,,000,5,,,,,,,,,,,,unknown,overcast,moderate,,,,MRP-01953,6.555,0.943,3.19,1.8,0.7,0.526,0.05,0.412,-2,12,-8,386,2,-50,-2,78,14,69,21,1,14,-4,36,44,621,-2,15,33,33,28,13,-50,113,-40,12,-100,86,15,2,82,MRP-01953,9.6,MRP-01953,0.3,MRP-01953,0.04,,,,,,,,,,,,,,,,,,,,,,,,,,,,,,,,,,,,,,,,,,,,,,,,,,,,,,,,,,,,,,,,,,,,,,,,,5.03,,3.56,,,0.49,,,-0.01,,,,,,84,,,,,,,1.9,4,34,,0.3,570,,,,,,,,7,,5,,,,,9,2600,60,,,2.6,,,2.7,"SR1, SR2",249,5403C2
5307557,C-142769,,,WVLE044S1,19780702,WVLE044S1,"NURE sample, AEG008 1-01-736",,,1,Coarse,NURE2000,50,,tan,,,NAD27,,2-4',,1-2',clear,low,mod,294,cobbles,mod,"farm, unknown",,,grass,,,,38.9318,-80.4013,39082NEE1,39082,39082NE,f54041,05020002,NURE,Charleston,STRM-SED-WET,Sediment,Stream,Wet,150,<110oC,,WVLE044S1,,,WVLE044S1,,,,000,5,,,,,0.7,,,22,7.5,100,,eroding,sunny/clear,moderate,,,,MRP-01953,4.775,0.124,3.34,0.99,0.335,0.433,0.04,0.406,-2,14,-8,336,1,-50,-2,86,17,44,16,1,10,-4,42,24,648,-2,13,32,22,22,9,-50,62,-40,13,-100,70,14,2,63,MRP-01953,10.3,MRP-01953,-0.2,MRP-01953,0.02,,,,,,,,,,,,,,,,,,,,,,,,,,,,,,,,,,,,,,,,,,,,,,,,,,,,,,,,,,,,,,,,,,,,,,,,,2.86,,3.07,,,0.35,,,-0.01,,,,,,69,,,,,,0.8,2.5,15,38,,0.5,550,,,,,,,,11.6,,7,,,,,12,4200,50,,,2.3,,,3.7,"SR1, SR2",263,5402C2
5310911,C-142823,,,WVWO030S1,19780715,WVWO030S1,"NURE sample, AEG008 1-01-790",,,1,Coarse,NURE2000,50,,,,,NAD27,,2-4',,0.5-1.0',muddy,normal,mod,292,pebbles,mod,farm,,,grass,,,,39.0714,-81.6843,40082SWC4,40082,40082SW,f54107,05030202,NURE,Clarksburg,STRM-SED-WET,Sediment,Stream,Wet,150,<110oC,,WVWO030S1,,,WVWO030S1,,,,000,7,,,,,1.7,,,24,7.4,490,,eroding,sunny/clear,moderate,,,,MRP-01953,6.16,0.788,3.77,1.37,0.6,0.521,0.055,0.357,-2,14,-8,296,2,-50,-2,108,15,36,17,1,12,-4,50,33,539,2,13,44,29,27,11,-50,80,-40,21,-100,83,17,2,61,MRP-01953,13.4,MRP-01953,-0.2,MRP-01953,-0.02,,,,,,,,,,,,,,,,,,,,,,,,,,,,,,,,,,,,,,,,,,,,,,,,,,,,,,,,,,,,,,,,,,,,,,,,,5.67,,3.99,,,0.55,,,-0.01,,,,,,90,,,,,,7.7,-1.1,19,46,,0.5,630,,,,,,,,10.3,,8,,,,,13,4700,100,,,,,,4.4,"SR1, SR2",261,5401C2
5307910,C-142840,,,WVWE012S1,19780628,WVWE012S1,"NURE sample, AEG009 1-01-807",,,1,Coarse,NURE2000,50,,,,,NAD27,,4-8',,1-2',cloudy,high,fast,293,cobbles,high,,,,deciduous,,,,38.6111,-80.3784,39082NEE4,39082,39082NE,f54101,05050007,NURE,Charleston,STRM-SED-WET,Sediment,Stream,Wet,150,<110oC,,WVWE012S1,,,WVWE012S1,,,,000,5,,,,,0.08,,,23,6.8,55,,eroding,sunny/clear,moderate,,,,MRP-01954,3.64,0.036,1.64,1.16,0.171,0.167,0.02,0.234,-2,-10,-8,261,1,-50,-2,73,6,26,7,1,7,-4,35,14,321,-2,9,34,11,16,5,-50,35,-40,10,-100,40,12,2,41,MRP-01954,9.1,MRP-01954,0.2,MRP-01954,0.03,,,,,,,,,,,,,,,,,,,,,,,,,,,,,,,,,,,,,,,,,,,,,,,,,,,,,,,,,,,,,,,,,,,,,,,,,3.11,,1.68,,,0.17,,,-0.01,,,,,,70,,,,,,0.4,1,28,,,0.4,300,,,,,,,,7.1,,5,,,,,13,3900,30,,,,,,3.7,"SR1, SR2",262,5403C2
5306841,C-142850,,,WVHR077S1,19780622,WVHR077S1,"NURE sample, AEG009 1-01-817",,,1,Coarse,NURE2000,50,,tan,,,NAD27,,4-8',,<0.5',clear,normal,slow,333,cobbles,high,unknown,,,deciduous,,,,38.9957,-78.9614,39080NEA1,39080,39080NE,f54031,02070001,NURE,Charlottesville,STRM-SED-WET,Sediment,Stream,Wet,150,<110oC,,WVHR077S1,,,WVHR077S1,,,,000,5,,,,,0.4,,,22,7.3,210,,depositing,sunny/clear,moderate,,,,MRP-01954,8.565,0.149,4.03,2.61,0.546,0.248,0.045,0.369,-2,15,-8,544,2,-50,-2,88,24,72,24,2,18,-4,44,70,1060,4,18,40,58,34,16,-50,84,-40,13,-100,150,19,2,129,MRP-01954,12.6,MRP-01954,0.3,MRP-01954,0.05,,,,,,,,,,,,,,,,,,,,,,,,,,,,,,,,,,,,,,,,,,,,,,,,,,,,,,,,,,,,,,,,,,,,,,,,,6.81,,3.81,,,0.21,,,0.062,,,,,,51,,,,,,,-1,11,35,,0.5,910,,,,,,,,15.5,,6,,,,,11,4900,110,,,2.9,,,3.4,"SR1, SR2",268,5402C2
5307306,C-142852,,,WVFA048S1,19781113,WVFA048S1,"NURE sample, AEG009 1-01-819",,,1,Coarse,NURE2000,50,,tan,,,NAD27,,4-8',,<0.5',brown/clear,normal,mod,332,cobbles,gentle,,,,deciduous,,,,38.1099,-80.9443,39082SEA4,39082,39082SE,f54019,05050005,NURE,Charleston,STRM-SED-WET,Sediment,Stream,Wet,150,<110oC,,WVFA048S1,,,WVFA048S1,,,,000,5,,,,,0.12,,,13,7.6,25,,eroding,sunny/clear,dense,,,,MRP-01954,0.62,0.01,0.33,0.13,0.024,0.014,0.005,0.123,-2,-10,-8,38,-1,-50,-2,142,-2,22,16,1,-4,-4,62,4,38,-2,-4,72,3,-4,-2,-50,9,-40,13,-100,10,14,2,10,MRP-01954,3,MRP-01954,-0.2,MRP-01954,-0.02,,,,,,,,,,,,,,,,,,,,,,,,,,,,,,,,,,,,,,,,,,,,,,,,,,,,,,,,,,,,,,,,,,,,,,,,,0.78,,-0.5,,,0.03,,,-0.01,,,,,,109,,,,,,9.7,2.6,174,48,,1.9,60,,,,,,,,4.7,,10,,,,,20,4700,20,,,11.7,,,9.6,"SR1, SR2",258,5403C2
5310600,C-142872,,,WVLE024S1,19780630,WVLE024S1,"NURE sample, AEG009 1-01-839",,,1,Coarse,NURE2000,50,,tan,,,NAD27,,4-8',,1-2',clear,low,mod,294,pebbles,mod,unknown,,,grass,,,,39.0211,-80.3516,40082SEF4,40082,40082SE,f54041,05020002,NURE,Clarksburg,STRM-SED-WET,Sediment,Stream,Wet,150,<110oC,,WVLE024S1,,,WVLE024S1,,,,000,5,,,,,1.9,,,23,7.7,600,,depositing,sunny/clear,dense,,,,MRP-01954,7.825,0.366,4.49,1.78,0.589,0.333,0.06,0.363,-2,18,-8,457,2,-50,-2,97,18,113,30,2,17,-4,47,49,873,4,18,43,37,33,15,-50,113,-40,15,-100,122,19,2,85,MRP-01954,15.7,MRP-01954,0.5,MRP-01954,0.05,,,,,,,,,,,,,,,,,,,,,,,,,,,,,,,,,,,,,,,,,,,,,,,,,,,,,,,,,,,,,,,,,,,,,,,,,7.38,,4.44,,,0.3,,,-0.01,,,,,,112,,,,,,,-1.3,17,50,,0.6,770,,,,,,,,12.3,,9,,,,,15,6000,110,,,5.1,,,4.7,"SR1, SR2",263,5402C2
5309940,C-142900,,,WVOH010S1,19780811,WVOH010S1,"NURE sample, AEG009 1-01-867",,,1,Coarse,NURE2000,50,,,,,NAD27,,>16',,0.5-1.0',cloudy,normal,fast,345,cobbles,mod,,,,deciduous,,,,40.0424,-80.6305,41082SEC4,41082,41082SE,f54069,05030106,NURE,Canton,STRM-SED-WET,Sediment,Stream,Wet,150,<110oC,,WVOH010S1,,,WVOH010S1,,,,000,5,,,,,3,,,23,8.3,450,,depositing,overcast,moderate,,,,MRP-01954,8.36,0.597,4.55,1.76,0.489,0.432,0.085,0.424,-2,29,-8,440,2,-50,-2,99,14,104,29,2,17,-4,49,60,463,4,24,43,30,34,14,-50,139,-40,17,-100,104,21,2,71,MRP-01954,26.3,MRP-01954,2.2,MRP-01954,0.13,,,,,,,,,,,,,,,,,,,,,,,,,,,,,,,,,,,,,,,,,,,,,,,,,,,,,,,,,,,,,,,,,,,,,,,,,6.81,,4.41,,,0.4,,,-0.01,,,,,,103,,,,,,,2.2,4,43,,0.3,450,,,,,,,,9.4,,7,,,,,11,3900,80,,,,,,3.6,"SR1, SR2",260,5401C2
5307301,C-142912,,,WVFA043S1,19781113,WVFA043S1,"NURE sample, AEG009 1-01-879",,,1,Coarse,NURE2000,750,,tan,,,NAD27,,dry,,dry,other,dry,dry,332,sand,gentle,,,,deciduous,,,,38.0729,-81.0302,39082SWH4,39082,39082SW,f54019,05050004,NURE,Charleston,STRM-SED-DRY,Sediment,Stream,Dry,150,<110oC,"Original NURE code was 50, but stream was dry",WVFA043S1,,,WVFA043S1,,,,000,5,,,,,,,,,,,,unknown,sunny/clear,dense,,,,MRP-01954,1.53,0.016,0.8,0.37,0.062,0.032,0.01,0.295,-2,-10,-8,89,-1,-50,-2,87,2,15,4,1,4,-4,37,8,101,-2,9,35,5,8,3,-50,15,-40,11,-100,24,10,1,12,MRP-01954,4,MRP-01954,-0.2,MRP-01954,-0.02,,,,,,,,,,,,,,,,,,,,,,,,,,,,,,,,,,,,,,,,,,,,,,,,,,,,,,,,,,,,,,,,,,,,,,,,,1.56,,1.24,,,0.04,,,-0.01,,,,,,77,,,,,,5,-1,52,36,,0.6,110,,,,,,,,4.1,,6,,,,,9,4700,30,,,5.1,,,4.8,"SR1, SR2",258,5403C2
5306844,C-142919,,,WVHR080S1,19780623,WVHR080S1,"NURE sample, AEG009 1-01-886",,,1,Coarse,NURE2000,50,,tan,,,NAD27,,4-8',,0.5-1.0',clear,normal,slow,333,pebbles,mod,farm,,,deciduous,,,,38.974,-79.0399,39080NWH1,39080,39080NW,f54031,02070001,NURE,Charlottesville,STRM-SED-WET,Sediment,Stream,Wet,150,<110oC,,WVHR080S1,,,WVHR080S1,,,,000,9,,,,,1.2,,,18,7.5,252,,depositing,sunny/clear,moderate,,,,MRP-01954,7.695,0.314,4.27,2.37,0.48,0.212,0.04,0.369,-2,19,-8,1370,2,-50,-2,81,25,113,30,3,16,-4,40,61,883,8,19,36,66,38,16,-50,77,-40,17,-100,174,21,3,159,MRP-01954,4.9,MRP-01954,1,MRP-01954,0.05,,,,,,,,,,,,,,,,,,,,,,,,,,,,,,,,,,,,,,,,,,,,,,,,,,,,,,,,,,,,,,,,,,,,,,,,,6.51,,4.36,,,0.21,,,-0.01,,,,,,75,,,,,,,-1,9,33,,0.3,950,,,,,,,,20.3,,7,,,,,9,5900,170,,,,,,4.3,"SR1, SR2",268,5402C2
5303692,C-142924,,,WVMC028S1,19781031,WVMC028S1,"NURE sample, AEG009 1-01-891",,,1,Coarse,NURE2000,50,,brown,,,NAD27,,4-8',,<0.5',clear,normal,mod,333,cobbles,high,,,,deciduous,,,,37.4462,-81.5524,38082SWD1,38082,38082SW,f54047,05070201,NURE,Bluefield,STRM-SED-WET,Sediment,Stream,Wet,150,<110oC,,WVMC028S1,,,WVMC028S1,,,,000,5,,,,,1.6,,,7,7.4,227,,depositing,sunny/clear,moderate,,,,MRP-01954,5.485,0.175,2.56,1.72,0.38,0.369,0.04,0.301,-2,-10,-8,384,2,-50,-2,88,10,56,14,1,12,-4,44,29,717,-2,15,40,20,32,8,-50,51,-40,12,-100,60,15,2,83,MRP-01954,5.8,MRP-01954,-0.2,MRP-01954,0.03,,,,,,,,,,,,,,,,,,,,,,,,,,,,,,,,,,,,,,,,,,,,,,,,,,,,,,,,,,,,,,,,,,,,,,,,,4.88,,3.15,,,0.35,,,-0.01,,,,,,78,,,,,,0.3,1.2,22,36,,0.5,690,,,,,,,,8.3,,6,,,,,10,2200,60,,,3.6,,,3.6,"SR1, SR2",248,5403C2
5312869,C-142962,,,WVGR055S1,19780621,WVGR055S1,"NURE sample, AEG010 1-01-929",,,1,Coarse,NURE2000,50,,tan,,,NAD27,,4-8',,0.5-1.0',muddy,normal,mod,335,sand,mod,,,,deciduous,,,,39.2518,-79.3963,40080SWE2,40080,40080SW,f54023,02070002,NURE,Cumberland,STRM-SED-WET,Sediment,Stream,Wet,150,<110oC,,WVGR055S1,,,WVGR055S1,,,,000,5,,,,,0.2,,,19,7.1,60,,eroding,light rain,dense,,,,MRP-01955,2.57,0.068,1.87,0.49,0.11,0.032,0.03,0.345,-2,-10,-8,185,-1,-50,-2,81,11,79,11,1,6,-4,36,16,923,-2,11,36,22,13,5,-50,55,-40,11,-100,40,13,2,96,MRP-01955,4.6,MRP-01955,0.3,MRP-01955,0.05,,,,,,,,,,,,,,,,,,,,,,,,,,,,,,,,,,,,,,,,,,,,,,,,,,,,,,,,,,,,,,,,,,,,,,,,,2.46,,1.9,,,0.03,,,-0.01,,,,,,58,,,,,,3.2,-1,43,30,,0.6,910,,,,,,,,5.8,,6,,,,,9,6100,40,,,2.8,,,2.6,"SR1, SR2",267,5401C2
5313216,C-142986,,,WVRN159S1,19780816,WVRN159S1,"NURE sample, AEG010 1-01-953",,,1,Coarse,NURE2000,50,,brown,,,NAD27,,<1',,<0.5',brown/clear,normal,slow,334,sand,gentle,,,,deciduous,,,,39.0005,-79.6843,40080SWC4,40080,40080SW,f54083,05020004,NURE,Cumberland,STRM-SED-WET,Sediment,Stream,Wet,150,<110oC,,WVRN159S1,,,WVRN159S1,,,,000,5,,,,,0.14,,,16,6.1,22,,eroding,sunny/clear,dense,,,,MRP-01955,2.955,0.063,0.74,0.93,0.11,0.059,0.02,0.248,-2,-10,-8,180,-1,-50,-2,92,4,68,5,1,10,-4,44,12,253,-2,15,48,8,13,5,-50,31,-40,13,-100,34,10,1,26,MRP-01955,-0.6,MRP-01955,0.2,MRP-01955,0.05,,,,,,,,,,,,,,,,,,,,,,,,,,,,,,,,,,,,,,,,,,,,,,,,,,,,,,,,,,,,,,,,,,,,,,,,,2.84,,0.58,,,0.08,,,-0.01,,,,,,69,,,,,,1.1,-1,34,45,,0.5,270,,,,,,,,5.4,,9,,,,,16,5200,40,,,4.3,,,4.4,"SR1, SR2",262,5402C2
5306840,C-142988,,,WVHR076S1,19780622,WVHR076S1,"NURE sample, AEG010 1-01-955",,,1,Coarse,NURE2000,50,,tan,,,NAD27,,4-8',,<0.5',clear,normal,mod,333,cobbles,high,,,,deciduous,,,,38.961,-78.9904,39080NEA1,39080,39080NE,f54031,02070001,NURE,Charlottesville,STRM-SED-WET,Sediment,Stream,Wet,150,<110oC,,WVHR076S1,,,WVHR076S1,,,,000,5,,,,,3.1,,,14,7.9,352,,depositing,sunny/clear,moderate,,,,MRP-01955,4.085,0.52,2.18,1.45,0.295,0.237,0.035,0.284,-2,-10,-8,444,-1,-50,-2,65,9,85,19,1,10,-4,30,36,519,2,11,26,23,18,8,-50,69,-40,11,-100,66,14,2,59,MRP-01955,7.9,MRP-01955,0.3,MRP-01955,0.04,,,,,,,,,,,,,,,,,,,,,,,,,,,,,,,,,,,,,,,,,,,,,,,,,,,,,,,,,,,,,,,,,,,,,,,,,3.05,,2.48,,,0.22,,,-0.01,,,,,,40,,,,,,,-1,15,23,,0.2,480,,,,,,,,8.4,,5,,,,,5,4100,50,,,,,,2.9,"SR1, SR2",268,5402C2
5303551,C-142997,,,WVFA053S1,19781114,WVFA053S1,"NURE sample, AEG010 1-01-964",,,1,Coarse,NURE2000,50,,tan,,,NAD27,,4-8',,<0.5',brown/clear,normal,mod,332,cobbles,gentle,unknown,,,conifers,,,,37.948,-81.2291,38082NWG1,38082,38082NW,f54019,05050006,NURE,Bluefield,STRM-SED-WET,Sediment,Stream,Wet,150,<110oC,,WVFA053S1,,,WVFA053S1,,,,000,5,,,,,0.14,,,12,7.9,41,,eroding,sunny/clear,moderate,,,,MRP-01955,1.87,0.047,1.16,0.56,0.145,0.087,0.015,0.151,-2,-10,-8,97,-1,-50,-2,29,4,64,11,1,7,-4,14,10,169,-2,5,15,11,5,4,-50,20,-40,-6,-100,25,6,-1,20,MRP-01955,6,MRP-01955,0.2,MRP-01955,-0.02,,,,,,,,,,,,,,,,,,,,,,,,,,,,,,,,,,,,,,,,,,,,,,,,,,,,,,,,,,,,,,,,,,,,,,,,,1.66,,1.67,,,0.08,,,-0.01,,,,,,-21,,,,,,1.4,1.1,8,11,,,150,,,,,,,,3.2,,2,,,,,4,1900,20,,,,,,1.4,"SR1, SR2",259,5403C2
5312871,C-143013,,,WVGR057S1,19780622,WVGR057S1,"NURE sample, AEG010 1-01-980",,,1,Coarse,NURE2000,50,,tan,,,NAD27,,1-2',,0.5-1.0',clear,normal,mod,335,sand,gentle,farm,,,deciduous,,,,39.2431,-79.2206,40080SWG3,40080,40080SW,f54023,02070002,NURE,Cumberland,STRM-SED-WET,Sediment,Stream,Wet,150,<110oC,,WVGR057S1,,,WVGR057S1,,,,000,5,,,,,0.3,,,16,6.4,82,,eroding,sunny/clear,moderate,,,,MRP-01955,1.365,0.037,0.83,0.26,0.055,0.018,0.015,0.297,-2,-10,-8,92,-1,-50,-2,63,5,17,5,1,6,-4,31,9,153,-2,8,32,7,5,3,-50,29,-40,7,-100,24,12,2,34,MRP-01955,4.2,MRP-01955,-0.2,MRP-01955,-0.02,,,,,,,,,,,,,,,,,,,,,,,,,,,,,,,,,,,,,,,,,,,,,,,,,,,,,,,,,,,,,,,,,,,,,,,,,1.38,,1.28,,,0.03,,,-0.01,,,,,,81,,,,,,7.7,-1,66,36,,0.8,200,,,,,,,,5.1,,7,,,,,8,5100,30,,,7.6,,,5.2,"SR1, SR2",267,5401C2
5307549,C-143016,,,WVLE035S1,19780701,WVLE035S1,"NURE sample, AEG010 1-01-983",,,1,Coarse,NURE2000,50,,,,,NAD27,,8-16',,1-2',clear,normal,slow,294,cobbles,mod,,,,deciduous,,,,38.9993,-80.6238,39082NED1,39082,39082NE,f54041,05030203,NURE,Charleston,STRM-SED-WET,Sediment,Stream,Wet,150,<110oC,,WVLE035S1,,,WVLE035S1,,,,000,5,,,,,0.7,,,22,7.3,100,,eroding,sunny/clear,dense,,,,MRP-01955,5.68,0.158,3,1.48,0.46,0.587,0.035,0.357,-2,12,-8,390,2,-50,-2,88,13,59,16,1,15,-4,45,29,571,-2,18,41,25,25,10,-50,60,-40,14,-100,72,16,2,69,MRP-01955,8.4,MRP-01955,-0.2,MRP-01955,0.03,,,,,,,,,,,,,,,,,,,,,,,,,,,,,,,,,,,,,,,,,,,,,,,,,,,,,,,,,,,,,,,,,,,,,,,,,5.15,,3.12,,,0.6,,,0.019,,,,,,85,,,,,,2.5,-1,17,40,,0.5,530,,,,,,,,11.6,,6,,,,,13,5100,70,,,5.5,,,4,"SR1, SR2",264,5402C2
5307193,C-143020,,,WVCL005S1,19780629,WVCL005S1,"NURE sample, AEG010 1-01-987",,,1,Coarse,NURE2000,50,,tan,,,NAD27,,2-4',,0.5-1.0',clear,low,slow,291,sand,mod,"unknown, sewage",,,grass,,,,38.7796,-81.1721,39082NWG2,39082,39082NW,f54013,05030203,NURE,Charleston,STRM-SED-WET,Sediment,Stream,Wet,150,<110oC,,WVCL005S1,,,WVCL005S1,,,,000,5,,,,,1.05,,,21,7.6,190,,unknown,sunny/clear,moderate,,,,MRP-01955,6.465,0.352,3.24,1.78,0.545,0.532,0.07,0.411,-2,14,-8,481,2,-50,-2,102,15,62,26,1,16,-4,51,35,826,-2,18,46,32,42,12,-50,73,-40,15,-100,84,20,3,109,MRP-01955,9.3,MRP-01955,0.3,MRP-01955,0.05,,,,,,,,,,,,,,,,,,,,,,,,,,,,,,,,,,,,,,,,,,,,,,,,,,,,,,,,,,,,,,,,,,,,,,,,,4.75,,4.18,,,0.5,,,-0.01,,,,,,102,,,,,,,-1.1,15,50,,0.5,710,,,,,,,,9.6,,8,,,,,15,4800,60,,,5.4,,,4.9,"SR1, SR2",252,5402C2
5303621,C-143024,,,WVGE082S1,19781121,WVGE082S1,"NURE sample, AEG011 1-02-001",,,1,Coarse,NURE2000,50,,,,,NAD27,,2-4',,<0.5',brown/clear,low,slow,332,pebbles,mod,farm,,,other,,,,37.9399,-80.5392,38082NED1,38082,38082NE,f54025,05050003,NURE,Bluefield,STRM-SED-WET,Sediment,Stream,Wet,150,<110oC,,WVGE082S1,,,WVGE082S1,,,,000,5,,,,,0.5,,,14,7.6,62,,depositing,overcast,moderate,,,,MRP-01956,4.465,6.87,2.49,1.32,0.725,0.252,0.026,0.201,-2,-10,-8,232,1,-50,-2,54,13,40,21,1,10,-4,28,31,365,-2,7,19,22,22,8,-50,173,-40,7,-100,60,10,2,52,MRP-01956,6.8,MRP-01956,-0.2,MRP-01956,0.1,,,,,,,,,,,,,,,,,,,,,,,,,,,,,,,,,,,,,,,,,,,,,,,,,,,,,,,,,,,,,,,,,,,,,,,,,5.34,,3.15,,,0.27,,,-0.01,,,,,,52,,,,,,2.2,1.1,10,24,,0.3,440,,,,,,,,7.5,,4,,,,,10,3700,70,,,5.9,,,2.7,"SR1, SR2",249,5403C2
5307127,C-143026,,,WVBO057S1,19781109,WVBO057S1,"NURE sample, AEG011 1-02-003",,,1,Coarse,NURE2000,50,,tan,,,NAD27,,8-16',,<0.5',brown/clear,low,mod,332,pebbles,mod,mine,,,deciduous,,,,38.0625,-81.6591,39082SWC4,39082,39082SW,f54005,05050009,NURE,Charleston,STRM-SED-WET,Sediment,Stream,Wet,150,<110oC,,WVBO057S1,,,WVBO057S1,,,,000,5,,,,,0.12,,,12,7.5,161,,eroding,overcast,dense,,,,MRP-01956,3.595,0.03,1.6,1.53,0.16,0.228,0.021,0.22,-2,-10,-8,307,1,-50,-2,77,5,27,10,1,7,-4,37,13,171,-2,10,35,8,16,5,-50,44,-40,11,-100,32,13,2,37,MRP-01956,2.9,MRP-01956,0.2,MRP-01956,-0.02,,,,,,,,,,,,,,,,,,,,,,,,,,,,,,,,,,,,,,,,,,,,,,,,,,,,,,,,,,,,,,,,,,,,,,,,,3.66,,2.07,,,0.24,,,-0.01,,,,,,64,,,,,,6.7,,43,,,-0.2,180,,,,,,,,5.3,,8,,,,,20,3700,30,,,,,,4.7,"SR1, SR2",251,5403C2
5307187,C-143027,,,WVBR059S1,19780717,WVBR059S1,"NURE sample, AEG011 1-02-004",,,1,Coarse,NURE2000,50,,brown,,,NAD27,,2-4',,0.5-1.0',clear,normal,slow,345,sand,mod,unknown,,,deciduous,,,,38.8654,-80.6675,39082NEC2,39082,39082NE,f54007,05030203,NURE,Charleston,STRM-SED-WET,Sediment,Stream,Wet,150,<110oC,,WVBR059S1,,,WVBR059S1,,,,000,5,,,,,0.5,,,18,7.6,100,,eroding,sunny/clear,dense,,,,MRP-01956,6.305,0.195,4.85,1.5,0.495,0.413,0.052,0.47,-2,-10,-8,401,2,-50,-2,208,17,52,25,3,13,-4,104,36,626,3,18,91,27,34,13,-50,93,-40,27,-100,103,26,3,79,MRP-01956,14.6,MRP-01956,0.2,MRP-01956,0.04,,,,,,,,,,,,,,,,,,,,,,,,,,,,,,,,,,,,,,,,,,,,,,,,,,,,,,,,,,,,,,,,,,,,,,,,,4.89,,4.58,,,0.32,,,-0.01,,,,,,125,,,,,,0.4,2.4,52,77,,0.9,480,,,,,,,,7.1,,12,,,,,18,,70,,,8.2,,,6,"SR1, SR2",263,5402C2
5307401,C-143033,,,WVJA009S1,19780704,WVJA009S1,"NURE sample, AEG011 1-02-010",,,1,Fine,NURE2000,50,,,,,NAD27,,1-2',,0.5-1.0',brown/clear,normal,mod,291,silt,gentle,unknown,,,brush,,,,38.8953,-81.6969,39082NWC1,39082,39082NW,f54035,05030202,NURE,Charleston,STRM-SED-WET,Sediment,Stream,Wet,150,<110oC,,WVJA009S1,,,WVJA009S1,,,,000,5,,,,,2,,,23,8.2,250,,unknown,overcast,moderate,,,,MRP-01956,5.93,0.325,3.59,1.23,0.505,0.565,0.052,0.397,-2,-10,-8,356,2,-50,-2,123,19,58,22,2,12,-4,56,38,1130,2,16,50,26,32,11,-50,76,-40,19,-100,84,20,2,70,MRP-01956,9.1,MRP-01956,0.2,MRP-01956,0.05,,,,,,,,,,,,,,,,,,,,,,,,,,,,,,,,,,,,,,,,,,,,,,,,,,,,,,,,,,,,,,,,,,,,,,,,,5.59,,3.56,,,0.48,,,-0.01,,,,,,103,,,,,,8.3,-1,15,50,,0.6,990,,,,,,,,6,,10,,,,,17,8900,100,,,5.7,,,4.7,"SR1, SR2",261,5402C2
5306977,C-143037,,,WVPO137S1,19780626,WVPO137S1,"NURE sample, AEG011 1-02-014",,,1,Coarse,NURE2000,50,,tan,,,NAD27,,4-8',,1-2',clear,normal,mod,347,cobbles,gentle,"farm, unknown",,,deciduous,,,,38.5225,-79.8462,39080NWB4,39080,39080NW,f54075,05050003,NURE,Charlottesville,STRM-SED-WET,Sediment,Stream,Wet,150,<110oC,,WVPO137S1,,,WVPO137S1,,,,000,5,,,,,0.85,,,18,7.9,90,,depositing,sunny/clear,moderate,,,,MRP-01956,3.305,0.185,2.14,0.94,0.295,0.204,0.036,0.275,-2,-10,-8,230,-1,-50,-2,64,9,82,12,1,6,-4,29,25,478,-2,11,23,17,19,6,-50,47,-40,6,-100,54,12,2,66,MRP-01956,6.7,MRP-01956,0.3,MRP-01956,0.03,,,,,,,,,,,,,,,,,,,,,,,,,,,,,,,,,,,,,,,,,,,,,,,,,,,,,,,,,,,,,,,,,,,,,,,,,3.24,,2.33,,,0.23,,,0.029,,,,,,68,,,,,,5.3,2.3,19,31,,0.6,480,,,,,,,,6.3,,5,,,,,10,4300,50,,,4.6,,,3.5,"SR1, SR2",262,5403C2
5307079,C-143038,,,WVRN156S1,19780816,WVRN156S1,"NURE sample, AEG011 1-02-015",,,1,Coarse,NURE2000,50,,brown,,,NAD27,,>16',,0.5-1.0',clear,normal,fast,334,pebbles,mod,,,,deciduous,,,,38.9443,-79.5731,39080NWD1,39080,39080NW,f54083,05020004,NURE,Charlottesville,STRM-SED-WET,Sediment,Stream,Wet,150,<110oC,,WVRN156S1,,,WVRN156S1,,,,000,5,,,,,0.58,,,23,8.2,81,,eroding,sunny/clear,dense,,,,MRP-01956,2.245,0.07,1.25,0.86,0.17,0.181,0.021,0.25,-2,-10,-8,181,-1,-50,-2,64,6,20,8,1,7,-4,27,21,224,-2,8,24,10,12,4,-50,34,-40,9,-100,32,11,2,43,MRP-01956,3.7,MRP-01956,-0.2,MRP-01956,0.02,,,,,,,,,,,,,,,,,,,,,,,,,,,,,,,,,,,,,,,,,,,,,,,,,,,,,,,,,,,,,,,,,,,,,,,,,1.6,,1.67,,,0.18,,,-0.01,,,,,,46,,,,,,2.2,-1.7,30,25,,0.6,210,,,,,,,,5,,6,,,,,11,2900,30,,,3.5,,,,SR2,262,5402C2
5218700,C-143043,,,N23766,19770601,819930,"NURE sample, AEG011 1-02-020",,,1,Fine,NURE2000,96,,tan,,,NAD27,,,,,,,,,mud,flat,,,,brush,,,,33.0467,-106.3867,34108SEE4,34108,34108SE,f35051,13050003,NURE,Tularosa,LAKE-SED-DRY,Sediment,Pond,Dry,150,<100oC,,N23766,N23766,819930,,,,,0,,3,,,,,3,34,,,,,,sunny/clear,moderate,sedimentary,white/buff,,MRP-01956,2.25,17.5,0.95,0.76,0.64,0.503,0.041,0.134,-2,-10,-8,105,-1,-50,-2,13,6,23,20,1,6,-4,9,14,81,-2,5,-9,-3,10,-2,-50,698,-40,-6,-100,24,6,-1,24,MRP-01956,1.3,MRP-01956,0.2,MRP-01956,-0.02,,,,,,,,,,,,,,,,,,,,,,,,,,,,,,,,,,,,,,,,,,,,,,,,,,,,,,,,,,,,,,,,,,,,,,,,,1.64,16.21,0.72,0.36,0.53,0.29,-2,,,16,189,1,,,12,,-4,14,,6,,,-15,7,11,,140,-4,8,4,318,-10,,,2,,,,593,,,3,889,19,,5,,21,23,1.1,"LA1, OR7",879,3502C2
5307633,C-143044,,,WVNI020S1,19780702,WVNI020S1,"NURE sample, AEG011 1-02-021",,,1,Coarse,NURE2000,50,,tan,,,NAD27,,1-2',,<0.5',cloudy,low,slow,293,sand,high,,,,grass,,,,38.3324,-80.7171,39082SEC2,39082,39082SE,f54067,05050005,NURE,Charleston,STRM-SED-WET,Sediment,Stream,Wet,150,<110oC,,WVNI020S1,,,WVNI020S1,,,,000,5,,,,,0.54,,,18,7.4,110,,depositing,sunny/clear,moderate,,,,MRP-01956,3.125,0.055,1.31,0.82,0.16,0.328,0.021,0.207,-2,-10,-8,207,1,-50,-2,56,5,62,9,1,8,-4,28,16,121,-2,7,26,8,12,4,-50,37,-40,9,-100,35,10,1,36,MRP-01956,3,MRP-01956,0.2,MRP-01956,0.02,,,,,,,,,,,,,,,,,,,,,,,,,,,,,,,,,,,,,,,,,,,,,,,,,,,,,,,,,,,,,,,,,,,,,,,,,2.78,,1.62,,,0.29,,,-0.01,,,,,,55,,,,,,3.3,-1,22,29,,0.5,100,,,,,,,,3.2,,6,,,,,8,3200,30,,,3.7,,,3.2,"SR1, SR2",266,5403C2
5303052,C-143050,,,WVMN010S1,19781107,WVMN010S1,"NURE sample, AEG011 1-02-027",,,1,Coarse,NURE2000,50,,,,,NAD27,,4-8',,<0.5',muddy,normal,mod,332,sand,mod,,,,deciduous,,,,37.8712,-82.2864,38084NEF2,38084,38084NE,f54059,05070201,NURE,Jenkins,STRM-SED-WET,Sediment,Stream,Wet,150,<110oC,,WVMN010S1,,,WVMN010S1,,,,000,5,,,,,0.26,,,11,7.3,142,,eroding,heavy rain,dense,,,,MRP-01956,2.47,0.09,2.79,1.12,0.115,0.233,0.016,0.22,-2,-10,-8,255,1,-50,-2,297,5,27,7,4,5,-4,150,9,177,-2,7,133,5,24,5,-50,38,-40,44,-100,27,42,5,38,MRP-01956,4.9,MRP-01956,0.2,MRP-01956,0.03,,,,,,,,,,,,,,,,,,,,,,,,,,,,,,,,,,,,,,,,,,,,,,,,,,,,,,,,,,,,,,,,,,,,,,,,,2.47,,2.73,,,0.24,,,-0.01,,,,,,176,,,,,,11.5,2.1,133,94,,1.8,160,,,,,,,,5.3,,15,,,,,29,6100,30,,,8.2,,,10.8,"SR1, SR2",256,5403C2
5303564,C-143051,,,WVGE002S1,19781120,WVGE002S1,"NURE sample, AEG011 1-02-028",,,1,Coarse,NURE2000,50,,tan,,,NAD27,,8-16',,1-2',clear,low,slow,331,pebbles,low,unknown,,,conifers,,,,37.7295,-80.3626,38082NEF3,38082,38082NE,f54025,05050003,NURE,Bluefield,STRM-SED-WET,Sediment,Stream,Wet,150,<110oC,,WVGE002S1,,,WVGE002S1,,,,000,5,,,,,0.28,,,8,6.4,50,,unknown,overcast,moderate,,,,MRP-01956,4.49,0.085,3.14,1.45,0.3,0.138,0.031,0.317,-2,12,-8,317,1,-50,-2,73,13,44,13,1,8,-4,35,38,399,3,12,32,23,21,9,-50,57,-40,14,-100,69,13,2,58,MRP-01956,15.6,MRP-01956,0.2,MRP-01956,0.04,,,,,,,,,,,,,,,,,,,,,,,,,,,,,,,,,,,,,,,,,,,,,,,,,,,,,,,,,,,,,,,,,,,,,,,,,5.06,,2.91,,,0.17,,,-0.01,,,,,,61,,,,,,2.9,-1,21,29,,0.6,510,,,,,,,,10.4,,7,,,,,10,5200,80,,,3.4,,,2.3,"SR1, SR2",249,5403C2
5310747,C-143062,,,WVRI017S1,19780709,WVRI017S1,"NURE sample, AEG011 1-02-039",,,1,Coarse,NURE2000,50,,tan,,,NAD27,,2-4',,<0.5',cloudy,high,mod,292,pebbles,mod,farm,,,grass,,,,39.3309,-80.9344,40082SEA2,40082,40082SE,f54085,05030203,NURE,Clarksburg,STRM-SED-WET,Sediment,Stream,Wet,150,<110oC,,WVRI017S1,,,WVRI017S1,,,,000,5,,,,,0.76,,,23,7,140,,eroding,overcast,moderate,,,,MRP-01956,5.81,0.16,3.61,1.25,0.435,0.537,0.041,0.317,-2,11,-8,372,2,-50,-2,103,18,86,19,1,11,-4,51,35,837,-2,11,40,23,28,10,-50,70,-40,15,-100,76,17,2,71,MRP-01956,10,MRP-01956,0.3,MRP-01956,0.04,,,,,,,,,,,,,,,,,,,,,,,,,,,,,,,,,,,,,,,,,,,,,,,,,,,,,,,,,,,,,,,,,,,,,,,,,6.24,,4.04,,,0.52,,,-0.01,,,,,,109,,,,,,1,-1.2,16,45,,0.6,920,,,,,,,,8.5,,8,,,,,11,5900,90,,,,,,4.6,"SR1, SR2",264,5401C2
5306892,C-143069,,,WVPE048S1,19780520,WVPE048S1,"NURE sample, AEG011 1-02-046",,,1,Coarse,NURE2000,50,,brown,,,NAD27,,8-16',,0.5-1.0',brown/clear,normal,mod,332,cobbles,gentle,farm,,,deciduous,,,,38.8203,-79.2279,39080NWG2,39080,39080NW,f54071,02070001,NURE,Charlottesville,STRM-SED-WET,Sediment,Stream,Wet,150,<110oC,,WVPE048S1,,,WVPE048S1,,,,000,5,,,,,0.8,,,22,8,162,,eroding,sunny/clear,moderate,,,,MRP-01956,5.24,0.155,3.6,1.57,0.395,0.176,0.052,0.287,-2,11,-8,1130,1,-50,-2,61,18,102,21,1,10,-4,29,45,678,6,11,26,32,39,11,-50,68,-40,14,-100,96,14,2,91,MRP-01956,13.1,MRP-01956,0.4,MRP-01956,0.04,,,,,,,,,,,,,,,,,,,,,,,,,,,,,,,,,,,,,,,,,,,,,,,,,,,,,,,,,,,,,,,,,,,,,,,,,4.03,,3.92,,,0.15,,,-0.01,,,,,,47,,,,,,0.5,-1,25,26,,0.5,580,,,,,,,,11.3,,4,,,,,10,3900,70,,,4.5,,,3.7,"SR1, SR2",268,5402C2
5307078,C-143076,,,WVRN155S1,19780815,WVRN155S1,"NURE sample, AEG011 1-02-053",,,1,,NURE2000,50,,brown,,,NAD27,,1-2',,<0.5',cloudy,normal,slow,334,organic,gentle,,,,deciduous,,,,38.8103,-79.6506,39080NWC2,39080,39080NW,f54083,05020004,NURE,Charlottesville,STRM-SED-WET,Sediment,Stream,Wet,150,<110oC,,WVRN155S1,,,WVRN155S1,,,,000,5,,,,,0.06,,,18,6.6,21,,depositing,overcast,moderate,,,,MRP-01956,2.98,0.06,1.48,1.23,0.205,0.138,0.026,0.246,-2,-10,-8,281,-1,-50,-2,48,5,44,9,1,5,-4,26,27,464,-2,6,24,10,15,5,-50,38,-40,11,-100,40,11,2,43,MRP-01956,3.7,MRP-01956,0.2,MRP-01956,0.05,,,,,,,,,,,,,,,,,,,,,,,,,,,,,,,,,,,,,,,,,,,,,,,,,,,,,,,,,,,,,,,,,,,,,,,,,2.46,,1.69,,,0.15,,,-0.01,,,,,,55,,,,,,0.7,-1,20,25,,0.4,440,,,,,,,,6.3,,5,,,,,10,3400,40,,,2.5,,,3.6,"SR1, SR2",262,5402C2
5310965,C-143085,,,WVWT035S1,19780801,WVWT035S1,"NURE sample, AEG011 1-02-062",R1,first,2,Coarse,NURE2000,50,,tan,,,NAD27,,<1',,<0.5',cloudy,low,slow,321,pebbles,gentle,farm,,,deciduous,,,,39.5876,-80.7749,40082NEB4,40082,40082NE,f54103,05030201,NURE,Clarksburg,STRM-SED-WET,Sediment,Stream,Wet,150,<110oC,,WVWT035S1,,,WVWT035S1,,,,000,5,,,,,1.1,,,22,7.4,205,,eroding,sunny/clear,dense,,,,MRP-01956,7.12,0.335,3.75,1.62,0.595,0.523,0.082,0.366,-2,12,-8,461,2,-50,-2,99,18,51,25,1,15,-4,52,44,784,3,13,41,31,32,13,-50,100,-40,18,-100,93,20,2,89,MRP-01956,12.9,MRP-01956,0.2,MRP-01956,0.09,,,,,,,,,,,,,,,,,,,,,,,,,,,,,,,,,,,,,,,,,,,,,,,,,,,,,,,,,,,,,,,,,,,,,,,,,5.73,,4.39,,,0.51,,,-0.01,,,,,,72,,,,,,,-1,9,,,,780,,,,,,,,6.3,,8,,,,,12,3600,70,,,,,,3.8,"SR1, SR2",261,5401C2
5307743,C-143095,,,WVPU031S1,19780703,WVPU031S1,"NURE sample, AEG011 1-02-072",,,1,Fine,NURE2000,50,,tan,,,NAD27,,2-4',,1-2',muddy,high,torrent,292,cobbles,mod,farm,,,deciduous,,,,38.4339,-81.9938,39082SWA1,39082,39082SW,f54079,05050008,NURE,Charleston,STRM-SED-WET,Sediment,Stream,Wet,150,<110oC,,WVPU031S1,,,WVPU031S1,,,,000,10,,,,,1.1,,,22,7.5,255,,eroding,light rain,moderate,,,,MRP-01956,5.94,0.365,3.41,1.59,0.475,0.523,0.057,0.403,-2,11,-8,495,2,-50,-2,165,16,46,23,2,12,-4,84,34,614,2,18,67,23,35,10,-50,104,-40,28,-100,77,25,3,84,MRP-01956,12.4,MRP-01956,0.3,MRP-01956,0.04,,,,,,,,,,,,,,,,,,,,,,,,,,,,,,,,,,,,,,,,,,,,,,,,,,,,,,,,,,,,,,,,,,,,,,,,,4.79,,4.08,,,0.45,,,-0.01,,,,,,116,,,,,,6.4,-1.3,36,69,,0.9,560,,,,,,,,5.3,,12,,,,,25,4700,60,,,11.2,,,6.3,"SR1, SR2",255,5402C2
5303520,C-143100,,,WVBO042S1,19781109,WVBO042S1,"NURE sample, AEG011 1-02-077",,,1,Coarse,NURE2000,50,,tan,,,NAD27,,>16',,0.5-1.0',brown/clear,low,mod,332,cobbles,mod,mine,,,brush,,,,37.9295,-81.6993,38082NWC1,38082,38082NW,f54005,05050009,NURE,Bluefield,STRM-SED-WET,Sediment,Stream,Wet,150,<110oC,,WVBO042S1,,,WVBO042S1,,,,000,5,,,,,1.3,,,9,8.1,911,,eroding,overcast,moderate,,,,MRP-01956,4.715,0.09,2.02,1.5,0.31,0.518,0.031,0.25,-2,-10,-8,438,2,-50,-2,96,11,83,14,1,11,-4,48,26,214,-2,13,41,19,20,7,-50,66,-40,16,-100,48,17,2,64,MRP-01956,7.2,MRP-01956,0.7,MRP-01956,0.06,,,,,,,,,,,,,,,,,,,,,,,,,,,,,,,,,,,,,,,,,,,,,,,,,,,,,,,,,,,,,,,,,,,,,,,,,3.67,,2.29,,,0.55,,,-0.01,,,,,,102,,,,,,5.5,2.4,60,52,,0.8,230,,,,,,,,7.4,,9,,,,,20,4400,40,,,4.5,,,6.3,"SR1, SR2",250,5403C2
5303966,C-143135,,,WVWY015S1,19781031,WVWY015S1,"NURE sample, AEG012 1-02-112",,,1,Coarse,NURE2000,50,,tan,,,NAD27,,4-8',,0.5-1.0',clear,normal,mod,331,pebbles,mod,,,,deciduous,,,,37.4782,-81.3148,38082SWF1,38082,38082SW,f54109,05070101,NURE,Bluefield,STRM-SED-WET,Sediment,Stream,Wet,150,<110oC,,WVWY015S1,,,WVWY015S1,,,,000,6,,,,,1.24,,,6,7.9,188,,depositing,sunny/clear,moderate,,,,MRP-01957,4.425,0.525,1.94,1.26,0.325,0.295,0.025,0.294,-2,-10,-8,320,1,-50,-2,76,9,83,16,1,10,-4,38,29,284,-2,13,32,16,35,8,-50,61,-40,11,-100,51,14,2,55,MRP-01957,4.1,MRP-01957,1.1,MRP-01957,0.02,,,,,,,,,,,,,,,,,,,,,,,,,,,,,,,,,,,,,,,,,,,,,,,,,,,,,,,,,,,,,,,,,,,,,,,,,4.08,,2.1,,,,,,-0.01,,,,,,72,,,,,,0.7,-1,26,34,,0.5,3340,,,,,,,,5.2,,6,,,,,10,,,,,4.3,,,3.8,"SR1, SR2",247,5403C2
5303624,C-143142,,,WVGE085S1,19781121,WVGE085S1,"NURE sample, AEG012 1-02-119",,,1,Coarse,NURE2000,50,,tan,,,NAD27,,8-16',,1-2',brown/clear,low,slow,332,cobbles,mod,,,,conifers,,,,37.9869,-80.6653,38082NEC1,38082,38082NE,f54025,05050005,NURE,Bluefield,STRM-SED-WET,Sediment,Stream,Wet,150,<110oC,,WVGE085S1,,,WVGE085S1,,,,000,6,,,,,0.16,,,8,7.8,63,,eroding,overcast,moderate,,,,MRP-01957,3.12,0.06,1.82,0.82,0.165,0.076,0.025,0.294,-2,10,-8,198,1,-50,-2,91,12,62,15,1,7,-4,44,23,395,-2,10,36,21,15,6,-50,42,-40,11,-100,44,17,2,63,MRP-01957,7,MRP-01957,0.4,MRP-01957,0.07,,,,,,,,,,,,,,,,,,,,,,,,,,,,,,,,,,,,,,,,,,,,,,,,,,,,,,,,,,,,,,,,,,,,,,,,,2.68,,2.6,,,0.08,,,-0.01,,,,,,66,,,,,,0.3,-1,30,26,,0.3,360,,,,,,,,5.1,,5,,,,,13,3500,30,,,,,,3.5,"SR1, SR2",259,5403C2
5307423,C-143145,,,WVJA033S1,19780705,WVJA033S1,"NURE sample, AEG012 1-02-122",,,1,Coarse,NURE2000,50,,brown,,,NAD27,,4-8',,1-2',brown/clear,normal,mod,291,sand,gentle,"farm, unknown",,,brush,,,,38.7838,-81.7645,39082NWB2,39082,39082NW,f54035,05030202,NURE,Charleston,STRM-SED-WET,Sediment,Stream,Wet,150,<110oC,,WVJA033S1,,,WVJA033S1,,,,000,5,,,,,1.7,,,23,8.1,250,,unknown,sunny/clear,moderate,,,,MRP-01957,5.235,0.18,3.32,1.14,0.455,0.584,0.045,0.414,-2,15,-8,317,2,-50,-2,139,15,32,17,1,11,-4,67,31,654,-2,14,53,23,24,10,-50,58,-40,20,-100,75,21,3,59,MRP-01957,9.2,MRP-01957,0.2,MRP-01957,0.02,,,,,,,,,,,,,,,,,,,,,,,,,,,,,,,,,,,,,,,,,,,,,,,,,,,,,,,,,,,,,,,,,,,,,,,,,4.89,,3.55,,,0.67,,,-0.01,,,,,,94,,,,,,0.3,-1.4,29,51,,0.8,790,,,,,,,,7.1,,7,,,,,16,,80,,,5.1,,,5,"SR1, SR2",252,5402C2
5307642,C-143149,,,WVNI029S1,19780702,WVNI029S1,"NURE sample, AEG012 1-02-126",,,1,Coarse,NURE2000,50,,tan,,,NAD27,,2-4',,0.5-1.0',cloudy,low,slow,293,sand,mod,,,,grass,,,,38.3404,-80.7952,39082SEB2,39082,39082SE,f54067,05050005,NURE,Charleston,STRM-SED-WET,Sediment,Stream,Wet,150,<110oC,,WVNI029S1,,,WVNI029S1,,,,000,5,,,,,0.72,,,14,7.4,95,,depositing,light rain,moderate,,,,MRP-01957,3.21,0.045,1.44,0.97,0.17,0.181,0.025,0.294,-2,12,-8,228,-1,-50,-2,128,4,53,7,1,8,-4,58,18,160,-2,10,53,10,11,5,-50,33,-40,17,-100,39,18,3,36,MRP-01957,3.7,MRP-01957,0.3,MRP-01957,0.03,,,,,,,,,,,,,,,,,,,,,,,,,,,,,,,,,,,,,,,,,,,,,,,,,,,,,,,,,,,,,,,,,,,,,,,,,3.25,,1.74,,,0.17,,,-0.01,,,,,,92,,,,,,7.5,1.3,79,50,,1,150,,,,,,,,6.7,,8,,,,,18,8200,40,,,8.2,,,7.5,"SR1, SR2",266,5403C2
5303775,C-143164,,,WVMN034S1,19781108,WVMN034S1,"NURE sample, AEG012 1-02-141",,,1,Coarse,NURE2000,50,,brown,,,NAD27,,4-8',,0.5-1.0',brown/clear,low,slow,332,sand,mod,,,,deciduous,,,,37.566,-81.9538,38082NWA4,38082,38082NW,f54059,05070201,NURE,Bluefield,STRM-SED-WET,Sediment,Stream,Wet,150,<110oC,,WVMN034S1,,,WVMN034S1,,,,000,5,,,,,0.54,,,9,7.8,252,,depositing,overcast,moderate,,,,MRP-01957,5.975,0.1,2.53,1.84,0.425,0.546,0.035,0.354,-2,16,-8,606,2,-50,-2,95,12,92,20,1,15,-4,50,32,342,3,15,40,19,24,11,-50,68,-40,14,-100,71,17,3,62,MRP-01957,9.2,MRP-01957,1.4,MRP-01957,0.04,,,,,,,,,,,,,,,,,,,,,,,,,,,,,,,,,,,,,,,,,,,,,,,,,,,,,,,,,,,,,,,,,,,,,,,,,5.56,,2.52,,,0.58,,,-0.01,,,,,,62,,,,,,5.5,-1,10,34,,0.5,370,,,,,,,,6.7,,5,,,,,10,4600,70,,,4.2,,,3.2,"SR1, SR2",256,5403C2
5307715,C-143165,,,WVPO142S1,19780812,WVPO142S1,"NURE sample, AEG012 1-02-142",,,1,Coarse,NURE2000,50,,brown,,,NAD27,,4-8',,<0.5',brown/clear,normal,mod,334,cobbles,gentle,,,,deciduous,,,,38.3384,-80.1613,39082SEG2,39082,39082SE,f54075,05050005,NURE,Charleston,STRM-SED-WET,Sediment,Stream,Wet,150,<110oC,,WVPO142S1,,,WVPO142S1,,,,000,5,,,,,0.28,,,18,7.2,48,,eroding,overcast,dense,,,,MRP-01957,6.425,0.19,3.8,1.56,0.7,0.337,0.045,0.408,-2,13,-8,388,2,-50,-2,80,16,93,25,1,13,-4,38,51,619,2,17,30,32,27,13,-50,75,-40,12,-100,95,17,2,82,MRP-01957,9.4,MRP-01957,0.2,MRP-01957,0.03,,,,,,,,,,,,,,,,,,,,,,,,,,,,,,,,,,,,,,,,,,,,,,,,,,,,,,,,,,,,,,,,,,,,,,,,,6.09,,3.83,,,0.37,,,-0.01,,,,,,84,,,,,,,1.1,16,35,,0.5,680,,,,,,,,11.1,,7,,,,,10,4900,110,,,4.2,,,3.3,"SR1, SR2",249,5403C2
5303928,C-143169,,,WVSU021S1,19781117,WVSU021S1,"NURE sample, AEG012 1-02-146",,,1,Coarse,NURE2000,50,,tan,,,NAD27,,1-2',,<0.5',clear,low,stagnant,334,sand,low,farm,,,deciduous,,,,37.7215,-80.7316,38082NEC3,38082,38082NE,f54089,05050003,NURE,Bluefield,STRM-SED-WET,Sediment,Stream,Wet,150,<110oC,,WVSU021S1,,,WVSU021S1,,,,000,5,,,,,2.24,,,10,7.2,192,,depositing,light rain,moderate,,,,MRP-01957,2.075,0.065,1.35,0.43,0.165,0.19,0.02,0.228,-2,-10,-8,138,-1,-50,-2,55,7,39,9,1,6,-4,25,16,304,-2,7,20,11,10,4,-50,34,-40,-6,-100,31,10,2,27,MRP-01957,3.9,MRP-01957,-0.2,MRP-01957,-0.02,,,,,,,,,,,,,,,,,,,,,,,,,,,,,,,,,,,,,,,,,,,,,,,,,,,,,,,,,,,,,,,,,,,,,,,,,1.94,,1.14,,,0.19,,,-0.01,,,,,,42,,,,,,0.4,-1,32,25,,0.4,290,,,,,,,,3.8,,3,,,,,8,3800,30,,,,,,3.1,"SR1, SR2",249,5403C2
5307425,C-143170,,,WVJA035S1,19780705,WVJA035S1,"NURE sample, AEG012 1-02-147",,,1,Coarse,NURE2000,50,,brown,,,NAD27,,1-2',,0.5-1.0',clear,normal,mod,291,silt,gentle,unknown,,,brush,,,,38.8459,-81.766,39082NWB2,39082,39082NW,f54035,05030202,NURE,Charleston,STRM-SED-WET,Sediment,Stream,Wet,150,<110oC,,WVJA035S1,,,WVJA035S1,,,,000,5,,,,,2.6,,,27,8.1,320,,unknown,sunny/clear,moderate,,,,MRP-01957,7.175,0.3,4,1.57,0.61,0.508,0.055,0.438,-2,13,-8,424,2,-50,-2,105,22,100,44,1,15,-4,48,46,1240,2,17,42,35,32,14,-50,76,-40,16,-100,101,22,3,91,MRP-01957,11,MRP-01957,0.2,MRP-01957,0.04,,,,,,,,,,,,,,,,,,,,,,,,,,,,,,,,,,,,,,,,,,,,,,,,,,,,,,,,,,,,,,,,,,,,,,,,,6.28,,4.78,,,0.54,,,-0.01,,,,,,102,,,,,,8.6,2.6,10,48,,0.5,1350,,,,,,,,9.8,,8,,,,,14,,60,,,5,,,4.3,"SR1, SR2",252,5402C2
5304066,C-143178,,,WVMS022S1,19780707,WVMS022S1,"NURE sample, AEG012 1-02-155",,,1,Coarse,NURE2000,750,,tan,,,NAD27,,dry,,dry,other,dry,dry,291,silt,gentle,"farm, unknown",,,deciduous,,,,38.7881,-82.2016,39084NEG2,39084,39084NE,f54053,05090101,NURE,Huntington,STRM-SED-DRY,Sediment,Stream,Dry,150,<110oC,"Original NURE code was 50, but stream was dry",WVMS022S1,,,WVMS022S1,,,,000,5,,,,,,,,,,,,unknown,sunny/clear,moderate,,,,MRP-01957,6.16,0.365,2.96,1.66,0.44,0.537,0.065,0.408,-2,-10,-8,469,2,-50,-2,94,14,61,22,1,13,-4,46,35,651,-2,21,38,25,38,12,-50,91,-40,16,-100,78,22,3,90,MRP-01957,11.3,MRP-01957,0.4,MRP-01957,0.05,,,,,,,,,,,,,,,,,,,,,,,,,,,,,,,,,,,,,,,,,,,,,,,,,,,,,,,,,,,,,,,,,,,,,,,,,5.22,,3.12,,,0.63,,,-0.01,,,,,,87,,,,,,1,6.2,18,40,,0.8,730,,,,,,,,11,,8,,,,,13,,80,,,2.4,,,4.1,"SR1, SR2",255,5402C2
5309927,C-143181,,,WVHN012S1,19780812,WVHN012S1,"NURE sample, AEG012 1-02-158",,,1,Coarse,NURE2000,50,,,,,NAD27,,4-8',,<0.5',clear,normal,mod,345,pebbles,mod,unknown,,,deciduous,,,,40.6094,-80.6023,41082NED4,41082,41082NE,f54029,05030101,NURE,Canton,STRM-SED-WET,Sediment,Stream,Wet,150,<110oC,,WVHN012S1,,,WVHN012S1,,,,000,5,,,,,1.3,,,22,7.8,330,,eroding,sunny/clear,moderate,,,,MRP-01957,5.345,1.68,5.72,1.3,0.755,0.371,0.085,0.312,-2,-10,-8,431,2,-50,-2,89,16,173,37,1,9,-4,43,36,2820,4,13,30,35,79,10,-50,138,-40,16,-100,102,19,2,198,MRP-01957,13.8,MRP-01957,0.5,MRP-01957,0.05,,,,,,,,,,,,,,,,,,,,,,,,,,,,,,,,,,,,,,,,,,,,,,,,,,,,,,,,,,,,,,,,,,,,,,,,,4.55,,5.76,,,0.4,,,-0.01,,,,,,49,,,,,,0.9,-1,16,32,,0.3,2630,,,,,,,,8.2,,9,,,,,7,3300,100,,,3.3,,,4.2,"SR1, SR2",260,5401C2
5310542,C-143187,,,WVHI030S1,19780711,WVHI030S1,"NURE sample, AEG012 1-02-164",R1,first,2,Fine,NURE2000,50,,orangeish,,,NAD27,,2-4',,0.5-1.0',other,normal,mod,291,silt,gentle,"farm, unknown",,,brush,,,,39.3127,-80.3629,40082SEF2,40082,40082SE,f54033,05020002,NURE,Clarksburg,STRM-SED-WET,Sediment,Stream,Wet,150,<110oC,,WVHI030S1,,,WVHI030S1,,,,000,5,,,,,0,,,15,3.9,1500,,unknown,sunny/clear,moderate,,,,MRP-01957,3.495,0.085,21.8,0.83,0.195,0.214,0.1,0.174,-2,-10,16,242,-1,60,-2,37,14,89,6,1,-4,-4,19,25,101,7,10,-9,-3,15,5,-50,74,-40,-6,-100,109,9,2,45,MRP-01957,30.1,MRP-01957,1,MRP-01957,0.07,,,,,,,,,,,,,,,,,,,,,,,,,,,,,,,,,,,,,,,,,,,,,,,,,,,,,,,,,,,,,,,,,,,,,,,,,2.96,,25.75,,,0.16,,,0.012,,,,,,-20,,,,,,2.5,-1,6,18,,0.2,80,,,,,,,,7.3,,3,,,,,7,,,,,,,,1.9,"SR1, SR2",263,5401C2
5307537,C-143188,,,WVKA091S1,19780630,WVKA091S1,"NURE sample, AEG012 1-02-165",,,1,Coarse,NURE2000,50,,tan,,,NAD27,,<1',,<0.5',brown/clear,low,slow,292,pebbles,mod,"farm, unknown",,,deciduous,,,,38.4872,-81.6916,39082SWC1,39082,39082SW,f54039,05050008,NURE,Charleston,STRM-SED-WET,Sediment,Stream,Wet,150,<110oC,,WVKA091S1,,,WVKA091S1,,,,000,6,,,,,1.4,,,25,7.7,297,,unknown,sunny/clear,moderate,,,,MRP-01957,4.945,0.32,2.87,1.28,0.38,0.39,0.035,0.336,-2,-10,-8,382,2,-50,-2,108,14,86,18,1,10,-4,55,26,648,2,14,42,21,29,9,-50,65,-40,18,-100,63,17,2,71,MRP-01957,8.7,MRP-01957,0.2,MRP-01957,0.06,,,,,,,,,,,,,,,,,,,,,,,,,,,,,,,,,,,,,,,,,,,,,,,,,,,,,,,,,,,,,,,,,,,,,,,,,4.31,,2.62,,,0.3,,,-0.01,,,,,,93,,,,,,7.7,-1,17,41,,0.5,560,,,,,,,,8.7,,7,,,,,10,5500,50,,,2.1,,,4.2,"SR1, SR2",253,5402C2
5307646,C-143198,,,WVNI033S1,19780702,WVNI033S1,"NURE sample, AEG012 1-02-175",,,1,Coarse,NURE2000,50,,tan,,,NAD27,,2-4',,<0.5',clear,low,mod,288,sand,high,,,,deciduous,,,,38.4674,-80.7599,39082SEB1,39082,39082SE,f54067,05050007,NURE,Charleston,STRM-SED-WET,Sediment,Stream,Wet,150,<110oC,,WVNI033S1,,,WVNI033S1,,,,000,5,,,,,0.24,,,18,7.1,220,,eroding,light rain,dense,,,,MRP-01957,4.155,0.06,1.62,1.48,0.185,0.081,0.03,0.33,-2,10,-8,410,2,-50,-2,114,19,46,10,1,9,-4,56,20,918,-2,13,46,26,20,7,-50,49,-40,23,-100,46,20,2,84,MRP-01957,4,MRP-01957,0.5,MRP-01957,0.03,,,,,,,,,,,,,,,,,,,,,,,,,,,,,,,,,,,,,,,,,,,,,,,,,,,,,,,,,,,,,,,,,,,,,,,,,3.68,,1.86,,,0.09,,,-0.01,,,,,,105,,,,,,5.8,1.4,56,51,,1.2,1030,,,,,,,,8.1,,10,,,,,16,10500,20,,,4.9,,,,SR2,266,5403C2
5307798,C-143204,,,WVRN151S1,19780814,WVRN151S1,"NURE sample, AEG012 1-02-181",,,1,Coarse,NURE2000,50,,tan,,,NAD27,,2-4',,<0.5',clear,normal,mod,334,pebbles,gentle,,,,deciduous,,,,38.612,-80.1528,39082NEG4,39082,39082NE,f54083,05050007,NURE,Charleston,STRM-SED-WET,Sediment,Stream,Wet,150,<110oC,,WVRN151S1,,,WVRN151S1,,,,000,5,,,,,0.2,,,20,6.9,38,,eroding,sunny/clear,dense,,,,MRP-01957,4.38,0.07,2.65,1.09,0.29,0.057,0.03,0.312,-2,-10,-8,291,1,-50,-2,74,16,97,13,1,8,-4,36,27,1180,-2,11,27,23,19,8,-50,37,-40,11,-100,60,15,2,92,MRP-01957,7.5,MRP-01957,0.6,MRP-01957,0.06,,,,,,,,,,,,,,,,,,,,,,,,,,,,,,,,,,,,,,,,,,,,,,,,,,,,,,,,,,,,,,,,,,,,,,,,,2.78,,2.83,,,0.06,,,-0.01,,,,,,59,,,,,,0.7,-1,25,30,,0.4,890,,,,,,,,9.2,,6,,,,,8,3400,40,,,2.9,,,,SR2,262,5402C2
5303878,C-143209,,,WVRA043S1,19781020,WVRA043S1,"NURE sample, AEG012 1-02-186",,,1,Coarse,NURE2000,750,,tan,,,NAD27,,dry,,dry,other,dry,dry,332,sand,gentle,,,,deciduous,,,,37.6138,-81.0877,38082NWH4,38082,38082NW,f54081,05050004,NURE,Bluefield,STRM-SED-DRY,Sediment,Stream,Dry,150,<110oC,"Original NURE code was 50, but stream was dry",WVRA043S1,,,WVRA043S1,,,,000,5,,,,,,,,,,,,unknown,sunny/clear,dense,,,,MRP-01957,2.165,0.05,0.81,0.55,0.105,0.147,0.015,0.3,-2,-10,-8,144,-1,-50,-2,139,4,49,5,1,7,-4,65,12,138,-2,9,57,8,16,4,-50,26,-40,17,-100,26,22,3,24,MRP-01957,2.5,MRP-01957,0.2,MRP-01957,0.02,,,,,,,,,,,,,,,,,,,,,,,,,,,,,,,,,,,,,,,,,,,,,,,,,,,,,,,,,,,,,,,,,,,,,,,,,1.8,,-0.5,,,0.1,,,-0.01,,,,,,36,,,,,,7.7,-1.2,124,38,,0.9,100,,,,,,,,4,,8,,,,,10,4100,20,,,7.2,,,8.9,"SR1, SR2",258,5403C2
5106299,C-143218,,,909140,19791030,909140,"1-38 NORTH OGDEN QUAD., BEGINNING 70 M. UPSTREAM FROM ROAD, SAMPLED UPSTREAM OVER A 65 M. INTERVAL: 1-51 SILT, SAND AND PEBBLES DERIVED FROM CONGLOMERATE AND QUARTZITE UNITS:",,,1,Fine,NURE2000,15,,light gray brown,,,NAD27,,dry,,dry,,dry,,LAH,pebbles,mod,none,,,trees,CTQ,,,41.317,-111.933,42112SWA2,42112,42112SW,f49057,16020102,NURE,Ogden,STRM-SED-DRY,Sediment,Stream,Dry,150,<100oC,,909140,,909140,,,1643,,,17,10,5,DS03,CTQ,,,10,,,,-1,,light wind/partly cloudy,moderate,,,none,MRP-01957,4.315,0.69,1.55,1.73,0.445,0.342,0.095,0.204,-2,19,-8,392,1,-50,-2,51,4,86,48,1,9,-4,26,18,355,-2,10,21,12,3170,5,-50,65,-40,12,-100,38,11,1,103,MRP-01957,16.8,MRP-01957,0.4,MRP-01957,0.04,,,,,,,,,,,,,,,,,,,,,,,,,,,,,,,,,,,,,,,,,,,,,,,,,,,,,,,,,,,,,,,,,,,,,,,,,5.139,0.669,1.879,2.139,0.449,0.429,-2,10,,37,486,1,,,39,,4,27,,53,,,5,48,26,,377,-4,4,11,942,3703,,,4,0.299,,,72,,,4,1624,37,,10,,89,35,3.599,"OR1, OR2, OR7, OR8",844,4901C2
5312788,C-143223,,,WVBA017S1,19780525,WVBA017S1,"NURE sample, AEG013 1-02-200",,,1,Coarse,NURE2000,50,,tan,,,NAD27,,8-16',,1-2',cloudy,high,mod,333,pebbles,mod,farm,,,grass,,,,39.2368,-79.8923,40080SWA3,40080,40080SW,f54001,05020001,NURE,Cumberland,STRM-SED-WET,Sediment,Stream,Wet,150,<110oC,,WVBA017S1,,,WVBA017S1,,,,000,5,,,,,0.2,,,20,6.5,51,,eroding,sunny/clear,moderate,,,,MRP-01958,2.86,0.085,2.03,0.58,0.145,0.135,0.03,0.375,-2,11,-8,198,-1,-50,-2,77,10,43,9,1,5,-4,34,17,550,-2,14,30,12,15,6,-50,68,-40,9,-100,45,14,2,36,MRP-01958,7.2,MRP-01958,0.3,MRP-01958,0.05,,,,,,,,,,,,,,,,,,,,,,,,,,,,,,,,,,,,,,,,,,,,,,,,,,,,,,,,,,,,,,,,,,,,,,,,,2.74,,2.67,,,0.16,,,-0.01,,,,,,63,,,,,,1.8,-1.5,25,37,,0.5,580,,,,,,,,5.9,,7,,,,,10,6000,50,,,3.4,,,3.9,"SR1, SR2",264,5401C2
5307673,C-143224,,,WVNI060S1,19780711,WVNI060S1,"NURE sample, AEG013 1-02-201",,,1,Coarse,NURE2000,50,,tan,,,NAD27,,8-16',,0.5-1.0',clear,normal,slow,345,sand,mod,,,,deciduous,,,,38.2983,-81.1555,39082SWG2,39082,39082SW,f54067,05050005,NURE,Charleston,STRM-SED-WET,Sediment,Stream,Wet,150,<110oC,,WVNI060S1,,,WVNI060S1,,,,000,5,,,,,0.14,,,22,7,55,,depositing,sunny/clear,dense,,,,MRP-01958,4.245,0.065,1.84,1.59,0.195,0.19,0.02,0.338,-2,-10,-8,363,1,-50,-2,83,7,80,10,1,9,-4,41,20,297,-2,17,33,10,20,7,-50,57,-40,11,-100,45,15,2,34,MRP-01958,3.7,MRP-01958,0.3,MRP-01958,0.04,,,,,,,,,,,,,,,,,,,,,,,,,,,,,,,,,,,,,,,,,,,,,,,,,,,,,,,,,,,,,,,,,,,,,,,,,4.23,,2.55,,,0.17,,,-0.01,,,,,,82,,,,,,5.1,-1,15,39,,0.7,260,,,,,,,,5.5,,7,,,,,13,2600,40,,,5.4,,,3.9,"SR1, SR2",266,5403C2
5307928,C-143231,,,WVWE030S1,19780629,WVWE030S1,"NURE sample, AEG013 1-02-208",,,1,,NURE2000,50,,,,,NAD27,,1-2',,0.5-1.0',clear,low,mod,293,sand,mod,unknown,,,deciduous,,,,38.4385,-80.4453,39082SEE1,39082,39082SE,f54101,05050005,NURE,Charleston,STRM-SED-WET,Sediment,Stream,Wet,150,<110oC,,WVWE030S1,,,WVWE030S1,,,,000,5,,,,,0.34,,,19,7,85,,eroding,sunny/clear,moderate,,,,MRP-01958,2.855,0.07,1.83,0.71,0.125,0.05,0.025,0.277,-2,-10,-8,180,-1,-50,-2,64,8,89,10,1,5,-4,29,16,389,-2,12,22,16,23,5,-50,28,-40,-6,-100,38,12,2,52,MRP-01958,5.1,MRP-01958,0.2,MRP-01958,0.05,,,,,,,,,,,,,,,,,,,,,,,,,,,,,,,,,,,,,,,,,,,,,,,,,,,,,,,,,,,,,,,,,,,,,,,,,2.52,,1.91,,,0.08,,,-0.01,,,,,,42,,,,,,,0.7,15,,,,350,,,,,,,,4,,,,,,,7,3300,40,,,,,,2.6,"SR1, SR2",262,5403C2
5310865,C-143232,,,WVWI004S1,19780712,WVWI004S1,"NURE sample, AEG013 1-02-209",,,1,Coarse,NURE2000,50,,brown,,,NAD27,,2-4',,<0.5',brown/clear,normal,slow,292,pebbles,mod,farm,,,grass,,,,39.067,-81.3539,40082SWF4,40082,40082SW,f54105,05030203,NURE,Clarksburg,STRM-SED-WET,Sediment,Stream,Wet,150,<110oC,,WVWI004S1,,,WVWI004S1,,,,000,7,,,,,1.5,,,20,7.1,300,,unknown,sunny/clear,sparse,,,,MRP-01958,4.8,0.17,3.23,1.03,0.375,0.595,0.04,0.363,-2,13,-8,315,1,-50,-2,106,14,61,15,1,8,-4,50,27,716,-2,13,41,22,25,8,-50,69,-40,17,-100,65,18,3,59,MRP-01958,8.8,MRP-01958,0.2,MRP-01958,0.03,,,,,,,,,,,,,,,,,,,,,,,,,,,,,,,,,,,,,,,,,,,,,,,,,,,,,,,,,,,,,,,,,,,,,,,,,3.81,,2.41,,,0.5,,,-0.01,,,,,,62,,,,,,,-1.3,23,44,,0.6,630,,,,,,,,4.4,,8,,,,,14,4500,50,,,,,,4.1,"SR1, SR2",261,5402C2
5310534,C-143234,,,WVHI022S1,19780710,WVHI022S1,"NURE sample, AEG013 1-02-211",R1,first,2,Coarse,NURE2000,50,,brown,,,NAD27,,2-4',,1-2',clear,normal,mod,291,sand,gentle,"unknown, industry",,,brush,,,,39.2231,-80.3505,40082SEF3,40082,40082SE,f54033,05020002,NURE,Clarksburg,STRM-SED-WET,Sediment,Stream,Wet,150,<110oC,,WVHI022S1,,,WVHI022S1,,,,000,5,,,,,1.25,,,22,8.2,1000,,unknown,overcast,moderate,,,,MRP-01958,5.115,0.345,5.19,1.09,0.28,0.405,0.06,0.363,-2,16,-8,933,1,-50,-2,102,15,113,23,1,10,-4,44,38,475,4,16,34,26,56,9,-50,191,-40,12,-100,73,17,2,171,MRP-01958,17.9,MRP-01958,0.8,MRP-01958,0.08,,,,,,,,,,,,,,,,,,,,,,,,,,,,,,,,,,,,,,,,,,,,,,,,,,,,,,,,,,,,,,,,,,,,,,,,,4.96,,6.38,,,0.45,,,-0.01,,,,,,90,,,,,,9.8,1.4,22,46,,0.5,560,,,,,,,,12.4,,7,,,,,12,,20,,,5.8,,,4.8,"SR1, SR2",263,5401C2
5303876,C-143235,,,WVRA041S1,19781020,WVRA041S1,"NURE sample, AEG013 1-02-212",,,1,Coarse,NURE2000,50,,tan,,,NAD27,,2-4',,<0.5',brown/clear,low,slow,332,cobbles,gentle,farm,,,grass,,,,37.6553,-81.0782,38082NWH3,38082,38082NW,f54081,05050004,NURE,Bluefield,STRM-SED-WET,Sediment,Stream,Wet,150,<110oC,,WVRA041S1,,,WVRA041S1,,,,000,7,,,,,0.42,,,12,7.5,67,,eroding,sunny/clear,moderate,,,,MRP-01958,1.82,0.035,0.95,0.46,0.095,0.11,0.01,0.24,-2,-10,-8,122,-1,-50,-2,86,4,71,5,1,5,-4,39,15,118,-2,7,35,7,7,3,-50,28,-40,13,-100,23,16,2,25,MRP-01958,3,MRP-01958,-0.2,MRP-01958,0.03,,,,,,,,,,,,,,,,,,,,,,,,,,,,,,,,,,,,,,,,,,,,,,,,,,,,,,,,,,,,,,,,,,,,,,,,,1.65,,0.71,,,0.07,,,-0.01,,,,,,49,,,,,,2.5,-1,63,24,,0.6,80,,,,,,,,3.9,,5,,,,,7,2000,10,,,4.2,,,5.5,"SR1, SR2",258,5403C2
5217495,C-143238,,,N22444,19760616,818080,"NURE sample, AEG013 1-02-215",,,1,Fine,NURE2000,15,,dark gray,,,NAD27,,,,,,,,,sand,mod,none,,,conifers,,,,33.2103,-107.9589,34108SWA3,34108,34108SW,f35051,15040001,NURE,Tularosa,STRM-SED-DRY,Sediment,Stream,Dry,150,<100oC,,N22444,N22444,818080,,,,,0,,12,,,,,11,24,,,,,,sunny/clear,moderate,sedimentary,brown,,MRP-01958,6.77,1.27,3.35,2.79,0.52,2.035,0.085,0.744,-2,-10,-8,995,2,-50,-2,126,10,61,11,1,16,-4,60,18,642,-2,35,47,4,25,8,-50,441,-40,14,-100,84,45,5,78,MRP-01958,2.3,MRP-01958,-0.2,MRP-01958,0.02,,,,,,,,,,,,,,,,,,,,,,,,,,,,,,,,,,,,,,,,,,,,,,,,,,,,,,,,,,,,,,,,,,,,,,,,,6.44,1.17,3.23,1.93,0.49,1.69,-2,,,-10,1016,2,,,109,,8,19,,9,,,-15,51,18,,615,-4,19,8,862,14,,,6,,,,497,,,9,5569,74,,36,,84,168,3.5,"LA1, OR7",879,3502C2
5310490,C-143242,,,WVDO035S1,19780713,WVDO035S1,"NURE sample, AEG013 1-02-219",R1,first,2,Coarse,NURE2000,50,,tan,,,NAD27,,2-4',,1-2',clear,normal,mod,291,sand,gentle,unknown,,,deciduous,,,,39.2568,-80.7063,40082SEC2,40082,40082SE,f54017,05030201,NURE,Clarksburg,STRM-SED-WET,Sediment,Stream,Wet,150,<110oC,,WVDO035S1,,,WVDO035S1,,,,000,5,,,,,1.3,,,19,8.1,170,,unknown,sunny/clear,moderate,,,,MRP-01958,5.915,0.305,3.5,1.4,0.465,0.51,0.06,0.412,-2,13,-8,425,2,-50,-2,108,18,57,21,1,12,-4,52,36,910,3,20,42,29,32,10,-50,88,-40,11,-100,77,21,2,81,MRP-01958,11.4,MRP-01958,0.4,MRP-01958,0.04,,,,,,,,,,,,,,,,,,,,,,,,,,,,,,,,,,,,,,,,,,,,,,,,,,,,,,,,,,,,,,,,,,,,,,,,,5.27,,3.73,,,0.6,,,-0.01,,,,,,73,,,,,,,-1,13,45,,0.6,1020,,,,,,,,9.3,,7,,,,,15,,60,,,2.4,,,4.7,"SR1, SR2",264,5401C2
5304010,C-143243,,,WVWY059S1,19781103,WVWY059S1,"NURE sample, AEG013 1-02-220",,,1,Coarse,NURE2000,50,,tan,,,NAD27,,8-16',,0.5-1.0',clear,low,mod,331,cobbles,mod,,,,other,,,,37.5367,-81.7087,38082NWC4,38082,38082NW,f54109,05070101,NURE,Bluefield,STRM-SED-WET,Sediment,Stream,Wet,150,<110oC,,WVWY059S1,,,WVWY059S1,,,,000,5,,,,,0.26,,,11,7.2,448,,depositing,sunny/clear,moderate,,,,MRP-01958,4.12,0.075,1.91,1.11,0.26,0.47,0.03,0.265,-2,15,-8,240,2,-50,-2,85,13,65,10,1,8,-4,40,25,399,-2,9,36,26,13,6,-50,46,-40,8,-100,42,16,2,61,MRP-01958,6.3,MRP-01958,0.3,MRP-01958,0.03,,,,,,,,,,,,,,,,,,,,,,,,,,,,,,,,,,,,,,,,,,,,,,,,,,,,,,,,,,,,,,,,,,,,,,,,,3.58,,2.44,,,0.43,,,-0.01,,,,,,76,,,,,,,-1.2,44,43,,0.9,400,,,,,,,,8.4,,9,,,,,12,4700,40,,,7.4,,,,SR2,248,5403C2
5307463,C-143246,,,WVKA017S1,19780626,WVKA017S1,"NURE sample, AEG013 1-02-223",,,1,Fine,NURE2000,50,,tan,,,NAD27,,2-4',,<0.5',brown/clear,normal,fast,292,cobbles,mod,"unknown, farm",,,deciduous,,,,38.1861,-81.4531,39082SWE3,39082,39082SW,f54039,05050006,NURE,Charleston,STRM-SED-WET,Sediment,Stream,Wet,150,<110oC,,WVKA017S1,,,WVKA017S1,,,,000,7,,,,,0.92,,,22,7,445,,eroding,sunny/clear,moderate,,,,MRP-01958,5.215,0.135,2.29,1.62,0.32,0.235,0.035,0.369,-2,-10,-8,414,2,-50,-2,87,13,96,20,1,11,-4,42,35,412,-2,18,35,29,30,9,-50,83,-40,12,-100,60,18,3,95,MRP-01958,5.1,MRP-01958,0.9,MRP-01958,0.06,,,,,,,,,,,,,,,,,,,,,,,,,,,,,,,,,,,,,,,,,,,,,,,,,,,,,,,,,,,,,,,,,,,,,,,,,3.87,,4.45,,,0.22,,,-0.01,,,,,,56,,,,,,4.8,1,19,,,-0.3,420,,,,,,,,9.2,,8,,,,,23,4500,50,,,,,,4.1,"SR1, SR2",250,5402C2
5303961,C-143249,,,WVWY010S1,19781030,WVWY010S1,"NURE sample, AEG013 1-02-226",,,1,Coarse,NURE2000,50,,tan,,,NAD27,,8-16',,0.5-1.0',clear,low,mod,331,pebbles,gentle,"unknown, farm",,,other,,,,37.7228,-81.7146,38082NWC3,38082,38082NW,f54109,05070101,NURE,Bluefield,STRM-SED-WET,Sediment,Stream,Wet,150,<110oC,,WVWY010S1,,,WVWY010S1,,,,000,8,,,,,0.52,,,15,7.7,169,,eroding,sunny/clear,moderate,,,,MRP-01958,3.82,0.125,1.82,1.19,0.255,0.64,0.03,0.258,-2,-10,-8,242,1,-50,-2,117,6,69,7,1,7,-4,52,17,223,-2,12,46,14,28,5,-50,50,-40,13,-100,35,20,3,46,MRP-01958,3.5,MRP-01958,0.2,MRP-01958,0.03,,,,,,,,,,,,,,,,,,,,,,,,,,,,,,,,,,,,,,,,,,,,,,,,,,,,,,,,,,,,,,,,,,,,,,,,,3.73,,2.09,,,0.56,,,-0.01,,,,,,100,,,,,,2.1,-1,86,51,,1.4,220,,,,,,,,8.5,,9,,,,,17,4700,40,,,4.6,,,6.9,"SR1, SR2",248,5403C2
5303952,C-143255,,,WVWY001S1,19781030,WVWY001S1,"NURE sample, AEG013 1-02-232",,,1,Coarse,NURE2000,50,,tan,,,NAD27,,8-16',,1-2',brown/clear,low,slow,331,sand,gentle,"unknown, farm",,,brush,,,,37.6313,-81.5148,38082NWD3,38082,38082NW,f54109,05070101,NURE,Bluefield,STRM-SED-WET,Sediment,Stream,Wet,150,<110oC,,WVWY001S1,,,WVWY001S1,,,,000,5,,,,,0.88,,,8,7.1,142,,depositing,sunny/clear,dense,,,,MRP-01958,1.355,0.035,0.46,0.33,0.06,0.11,0.01,0.129,-2,-10,-8,77,-1,-50,-2,45,2,24,4,1,-4,-4,22,10,49,-2,-4,19,6,5,2,-50,16,-40,-6,-100,13,9,1,19,MRP-01958,1.6,MRP-01958,0.2,MRP-01958,0.02,,,,,,,,,,,,,,,,,,,,,,,,,,,,,,,,,,,,,,,,,,,,,,,,,,,,,,,,,,,,,,,,,,,,,,,,,1.77,,0.68,,,0.13,,,-0.01,,,,,,39,,,,,,,-1,24,16,,0.4,60,,,,,,,,3.4,,6,,,,,6,3400,20,,,5.4,,,2.1,"SR1, SR2",248,5403C2
5106167,C-143257,,,908749,19791101,908749,1-38 OGDEN QUAD BEGINNING 80 METERS UPSTREAM FROM ROAD SAMPLED FOR 60 METERS GOING UPSTREAM: 1-51 SILT AND SAND DERIVED FROM QUARTZITE:,,,1,Coarse,NURE2000,12,,medium gray brown,,,NAD27,,1.0 m,,0.049 m,,normal,,DSH,cobbles,mod,none,,,brush,WFCC,,,41.176,-111.925,42112SWA3,42112,42112SW,f49057,16020102,NURE,Ogden,STRM-SED-WET,Sediment,Stream,Wet,150,<100oC,,908749,,908749,,,1248,,E,20,10,5,DS03,WFCC,,,10,,,,0.099,,light wind/partly cloudy,moderate,,,none,MRP-01958,6.74,1.745,7.21,2.15,1.375,1.37,0.155,0.658,-2,-10,-8,644,3,-50,-2,311,15,68,26,3,14,6,176,24,1660,4,46,157,15,38,24,-50,76,-40,72,-100,87,192,21,130,MRP-01958,4.4,MRP-01958,0.5,MRP-01958,0.02,,,,,,,,,,,,,,,,,,,,,,,,,,,,,,,,,,,,,,,,,,,,,,,,,,,,,,,,,,,,,,,,,,,,,,,,,5.959,1.559,7.259,1.569,1.319,1.179,-2,1.799,,-10,728,3,,,173,,12,36,,17,,,-3,211,24,,1443,-4,28,18,1302,0,,,19,-0.099,,,70,,,16,4851,68,,133,,134,23,15.699,"OR1, OR2, OR7, OR8",844,4901C2
5312212,C-143259,,,WVJE005S1,19780612,WVJE005S1,"NURE sample, AEG013 1-02-236",,,1,Fine,NURE2000,50,,tan,,,NAD27,,1-2',,<0.5',clear,normal,mod,292,silt,gentle,farm,,,brush,,,,39.3744,-77.7542,40078SWB2,40078,40078SW,f54037,02070004,NURE,Baltimore,STRM-SED-WET,Sediment,Stream,Wet,150,<110oC,,WVJE005S1,,,WVJE005S1,,,,000,6,,,,,5.6,,,17,8.2,410,,eroding,sunny/clear,sparse,,,,MRP-01958,5.46,5.76,2.03,3.39,1.155,0.27,0.055,0.332,-2,-10,-8,437,1,-50,-2,77,10,45,20,1,9,-4,37,135,368,-2,14,33,17,24,7,-50,235,-40,12,-100,59,18,2,71,MRP-01958,4.5,MRP-01958,0.5,MRP-01958,0.05,,,,,,,,,,,,,,,,,,,,,,,,,,,,,,,,,,,,,,,,,,,,,,,,,,,,,,,,,,,,,,,,,,,,,,,,,5.26,,2.24,,,0.25,,,0.02,,,,,,77,,,,,,-1,1.2,9,34,,0.5,440,,,,,,,,12.4,,5,,,,,7,5100,80,,,-2,,,3,"SR1, SR2",254,5402C2
5312936,C-143260,,,WVHA058S1,19780904,WVHA058S1,"NURE sample, AEG013 1-02-237",,,1,Coarse,NURE2000,50,,brown,,,NAD27,,1-2',,<0.5',cloudy,low,slow,332,sand,gentle,,,,deciduous,,,,39.3974,-78.6479,40080SEC1,40080,40080SE,f54027,02070003,NURE,Cumberland,STRM-SED-WET,Sediment,Stream,Wet,150,<110oC,,WVHA058S1,,,WVHA058S1,,,,000,5,,,,,0.9,,,20,7.4,171,,depositing,sunny/clear,dense,,,,MRP-01958,2.625,0.37,1.87,0.9,0.185,0.06,0.015,0.246,-2,13,-8,162,-1,-50,-2,55,9,23,13,1,5,-4,26,25,374,-2,9,20,8,23,6,-50,54,-40,9,-100,43,14,2,25,MRP-01958,9.9,MRP-01958,-0.2,MRP-01958,-0.02,,,,,,,,,,,,,,,,,,,,,,,,,,,,,,,,,,,,,,,,,,,,,,,,,,,,,,,,,,,,,,,,,,,,,,,,,2.52,,3.05,,,0.07,,,-0.01,,,,,,-23,,,,,,4.5,-1,12,14,,-1,450,,,,,,,,4.1,,5,,,,,10,4000,40,,,-5,,,2.4,"SR1, SR2",267,5402C2
5303654,C-143264,,,WVLO028S1,19781107,WVLO028S1,"NURE sample, AEG013 1-02-241",,,1,Coarse,NURE2000,50,,tan,,,NAD27,,4-8',,<0.5',clear,low,slow,331,pebbles,gentle,"unknown, mine",,,other,,,,37.7607,-81.8224,38082NWB2,38082,38082NW,f54045,05070101,NURE,Bluefield,STRM-SED-WET,Sediment,Stream,Wet,150,<110oC,,WVLO028S1,,,WVLO028S1,,,,000,5,,,,,2.2,,,11,8.4,351,,depositing,light rain,moderate,,,,MRP-01958,4.915,0.1,2.13,1.67,0.315,0.8,0.03,0.228,-2,-10,-8,315,1,-50,-2,72,8,72,8,1,9,-4,37,22,270,-2,13,30,14,18,6,-50,72,-40,9,-100,42,12,2,47,MRP-01958,3.5,MRP-01958,-0.2,MRP-01958,-0.02,,,,,,,,,,,,,,,,,,,,,,,,,,,,,,,,,,,,,,,,,,,,,,,,,,,,,,,,,,,,,,,,,,,,,,,,,1.68,,1.12,,,0.49,,,-0.01,,,,,,30,,,,,,3.9,1.6,24,19,,0.4,180,,,,,,,,6.8,,5,,,,,3,1800,10,,,,,,3.4,"SR1, SR2",256,5403C2
5106369,C-143267,,,909717,19791107,909717,"1-38 MORGAN 15. MIN. TOPO., SCOOP SAMPLES TAKEN, STARTING 5M. UPSTREAM OF ROAD, GOING UPSTREAM ALONG CENTER STREAM OVER A 60M. INTERVAL: 1-71 SEDIMENT IS PEBBLES, COARSE TO FINE SAND, SILT AND CLAY, DERIVED FROM CONGLOME",,,1,Fine,NURE2000,712,,dark gray brown,,,NAD27,,dry,,dry,,dry,,PAH,cobbles,high,none,,,deciduous,COS,,,41.169,-111.706,42112SWC3,42112,42112SW,f49029,16020102,NURE,Ogden,STRM-SED-DRY,Sediment,Stream,Dry,150,<100oC,"Original NURE code was 12, but stream was dry",909717,,909717,,,1595,,,20,12,1,DS03,COS,,,1,,,,-1,,light wind/partly cloudy,moderate,,,none,MRP-01958,5.105,0.98,2.18,1.84,0.54,0.655,0.085,0.338,-2,-10,-8,590,1,-50,-2,77,9,92,25,1,10,-4,40,31,638,-2,17,29,17,35,7,-50,148,-40,13,-100,59,21,2,64,MRP-01958,8.6,MRP-01958,0.3,MRP-01958,0.05,,,,,,,,,,,,,,,,,,,,,,,,,,,,,,,,,,,,,,,,,,,,,,,,,,,,,,,,,,,,,,,,,,,,,,,,,4.769,0.929,2.299,1.439,0.559,0.599,-2,5,,24,733,2,,,71,,9,37,,27,,,3,87,33,,619,-4,8,18,798,27,,,6,0.699,,,153,,,10,2493,61,,18,,71,72,3.699,"OR1, OR2, OR7, OR8",840,4901C2
5307800,C-143279,,,WVRN153S1,19780815,WVRN153S1,"NURE sample, AEG013 1-02-256",,,1,Coarse,NURE2000,50,,tan,,,NAD27,,>16',,0.5-1.0',clear,normal,mod,334,cobbles,gentle,,,,deciduous,,,,38.6662,-80.1235,39082NEH3,39082,39082NE,f54083,05020001,NURE,Charleston,STRM-SED-WET,Sediment,Stream,Wet,150,<110oC,,WVRN153S1,,,WVRN153S1,,,,000,6,,,,,0.04,,,20,6.7,20,,eroding,sunny/clear,dense,,,,MRP-01958,3.26,0.025,1.56,0.84,0.155,0.05,0.02,0.295,-2,-10,-8,186,-1,-50,-2,72,6,39,8,1,6,-4,33,17,202,-2,13,28,12,12,6,-50,30,-40,9,-100,41,14,2,44,MRP-01958,3.6,MRP-01958,0.2,MRP-01958,0.05,,,,,,,,,,,,,,,,,,,,,,,,,,,,,,,,,,,,,,,,,,,,,,,,,,,,,,,,,,,,,,,,,,,,,,,,,3.01,,1.21,,,0.05,,,-0.01,,,,,,52,,,,,,,1.5,21,31,,0.4,190,,,,,,,,4.9,,5,,,,,11,4100,40,,,1.8,,,3.1,"SR1, SR2",262,5402C2
5307610,C-143282,,,WVMS059S1,19780709,WVMS059S1,"NURE sample, AEG013 1-02-259",,,1,Coarse,NURE2000,50,,brown,,,NAD27,,2-4',,1-2',clear,normal,mod,291,sand,gentle,"farm, unknown",,,brush,,,,38.7415,-81.8946,39082NWA3,39082,39082NW,f54053,05050008,NURE,Charleston,STRM-SED-WET,Sediment,Stream,Wet,150,<110oC,,WVMS059S1,,,WVMS059S1,,,,000,5,,,,,2,,,24,8.5,230,,unknown,sunny/clear,moderate,,,,MRP-01958,4.615,0.17,2.88,0.89,0.37,0.665,0.035,0.369,-2,-10,-8,252,1,-50,-2,110,14,45,13,1,8,-4,54,28,627,3,14,44,20,20,7,-50,57,-40,18,-100,61,17,2,47,MRP-01958,8.1,MRP-01958,-0.2,MRP-01958,0.02,,,,,,,,,,,,,,,,,,,,,,,,,,,,,,,,,,,,,,,,,,,,,,,,,,,,,,,,,,,,,,,,,,,,,,,,,3.92,,3,,,0.58,,,-0.01,,,,,,82,,,,,,3.3,-1,23,42,,0.6,550,,,,,,,,6.7,,8,,,,,13,,50,,,4.9,,,4.4,"SR1, SR2",251,5402C2
5303933,C-143289,,,WVSU026S1,19781116,WVSU026S1,"NURE sample, AEG013 1-02-266",,,1,Coarse,NURE2000,50,,tan,,,NAD27,,4-8',,0.5-1.0',muddy,normal,mod,331,cobbles,mod,,,,deciduous,,,,37.808,-80.9176,38082NEA2,38082,38082NE,f54089,05050004,NURE,Bluefield,STRM-SED-WET,Sediment,Stream,Wet,150,<110oC,,WVSU026S1,,,WVSU026S1,,,,000,5,,,,,0.84,,,13,7.8,118,,eroding,light rain,moderate,,,,MRP-01958,3.637,0.12,2.34,0.95,0.352,0.209,0.023,0.302,-2,-10,-8,217,-1,-50,-2,51,11,37,15,1,7,-4,26,29,340,-2,15,20,20,16,7,-50,65,-40,9,-100,57,11,2,45,MRP-01958,6.1,MRP-01958,-0.2,MRP-01958,-0.02,,,,,,,,,,,,,,,,,,,,,,,,,,,,,,,,,,,,,,,,,,,,,,,,,,,,,,,,,,,,,,,,,,,,,,,,,2.55,,1.9,,,0.16,,,-0.01,,,,,,31,,,,,,0.6,-1,13,15,,0.2,280,,,,,,,,2.2,,1,,,,,5,2900,40,,,3.1,,,1.6,"SR1, SR2",259,5403C2
5303893,C-143291,,,WVRA058S1,19781021,WVRA058S1,"NURE sample, AEG013 1-02-268",,,1,Coarse,NURE2000,50,,tan,,,NAD27,,4-8',,<0.5',brown/clear,low,slow,332,pebbles,mod,mine,,,deciduous,,,,37.709,-81.1946,38082NWG3,38082,38082NW,f54081,05050004,NURE,Bluefield,STRM-SED-WET,Sediment,Stream,Wet,150,<110oC,,WVRA058S1,,,WVRA058S1,,,,000,5,,,,,1.1,,,10,7.8,253,,depositing,sunny/clear,dense,,,,MRP-01958,2.39,0.085,1.39,0.54,0.125,0.155,0.015,0.215,-2,14,-8,140,2,-50,-2,77,12,24,23,1,-4,-4,37,20,255,-2,8,37,20,24,4,-50,32,-40,7,-100,27,16,2,70,MRP-01958,15.5,MRP-01958,0.4,MRP-01958,0.06,,,,,,,,,,,,,,,,,,,,,,,,,,,,,,,,,,,,,,,,,,,,,,,,,,,,,,,,,,,,,,,,,,,,,,,,,2.11,,1.91,,,0.13,,,-0.01,,,,,,61,,,,,,5.4,-1,65,30,,0.9,240,,,,,,,,4.2,,7,,,,,9,3200,20,,,4.9,,,5.5,"SR1, SR2",258,5403C2
5307739,C-143292,,,WVPU022S1,19780703,WVPU022S1,"NURE sample, AEG013 1-02-269",,,1,Fine,NURE2000,50,,tan,,,NAD27,,2-4',,0.5-1.0',cloudy,high,mod,292,pebbles,mod,farm,,,deciduous,,,,38.3347,-81.9469,39082SWA2,39082,39082SW,f54079,05070102,NURE,Charleston,STRM-SED-WET,Sediment,Stream,Wet,150,<110oC,,WVPU022S1,,,WVPU022S1,,,,000,5,,,,,1.3,,,22,7.4,193,,unknown,light rain,moderate,,,,MRP-01958,5.155,0.155,3.28,1.32,0.365,0.585,0.04,0.381,-2,-10,-8,369,2,-50,-2,125,15,60,17,1,10,-4,61,29,861,-2,17,51,24,26,9,-50,72,-40,22,-100,66,20,3,64,MRP-01958,10,MRP-01958,0.2,MRP-01958,0.04,,,,,,,,,,,,,,,,,,,,,,,,,,,,,,,,,,,,,,,,,,,,,,,,,,,,,,,,,,,,,,,,,,,,,,,,,5.22,,3.43,,,0.61,,,-0.01,,,,,,68,,,,,,0.6,-1,34,50,,0.8,950,,,,,,,,14.4,,10,,,,,17,5000,60,,,6.6,,,5.7,"SR1, SR2",255,5402C2
5306872,C-143293,,,WVPE028S1,19780520,WVPE028S1,"NURE sample, AEG013 1-02-270",,,1,,NURE2000,50,,,,,NAD27,,2-4',,<0.5',brown/clear,normal,slow,332,cobbles,gentle,,,,deciduous,,,,38.6864,-79.2883,39080NWF3,39080,39080NW,f54071,02070001,NURE,Charlottesville,STRM-SED-WET,Sediment,Stream,Wet,150,<110oC,,WVPE028S1,,,WVPE028S1,,,,000,5,,,,,0.48,,,10,7.7,80,,eroding,overcast,moderate,,,,MRP-01958,1.485,0.18,1.33,0.54,0.135,0.035,0.02,0.166,-2,-10,-8,102,-1,-50,-2,31,6,28,7,1,4,-4,13,21,283,-2,5,10,10,8,3,-50,23,-40,-6,-100,25,9,1,37,MRP-01958,10.4,MRP-01958,-0.2,MRP-01958,0.02,,,,,,,,,,,,,,,,,,,,,,,,,,,,,,,,,,,,,,,,,,,,,,,,,,,,,,,,,,,,,,,,,,,,,,,,,1.32,,1.16,,,0.04,,,-0.01,,,,,,19,,,,,,2.7,-1,15,12,,0.3,290,,,,,,,,3.2,,3,,,,,,2300,20,,,3.9,,,2.5,"SR1, SR2",268,5402C2
5310790,C-143305,,,WVRI060S1,19780711,WVRI060S1,"NURE sample, AEG013 1-02-282",,,1,Coarse,NURE2000,50,,brown,,,NAD27,,>16',,4-8',muddy,normal,slow,292,silt,mod,unknown,,,deciduous,,,,39.224,-81.1064,40082SWH3,40082,40082SW,f54085,05030203,NURE,Clarksburg,STRM-SED-WET,Sediment,Stream,Wet,150,<110oC,,WVRI060S1,,,WVRI060S1,,,,000,6,,,,,0.68,,,22,7.5,160,,unknown,sunny/clear,moderate,,,,MRP-01958,7.49,0.315,3.71,1.81,0.585,0.435,0.065,0.48,-2,10,-8,532,2,-50,-2,107,20,81,26,1,15,-4,51,70,1200,2,22,42,35,40,13,-50,82,-40,16,-100,93,22,3,98,MRP-01958,23,MRP-01958,0.6,MRP-01958,0.13,,,,,,,,,,,,,,,,,,,,,,,,,,,,,,,,,,,,,,,,,,,,,,,,,,,,,,,,,,,,,,,,,,,,,,,,,5.98,,2.82,,,0.32,,,-0.01,,,,,,-55,,,,,,6.2,-1,8,42,,,980,,,,,,,,7.6,,6,,,,,7,5200,90,,,,,,3.8,"SR1, SR2",263,5401C2
5303525,C-143307,,,WVBO047S1,19781109,WVBO047S1,"NURE sample, AEG013 1-02-284",,,1,Coarse,NURE2000,50,,tan,,,NAD27,,4-8',,<0.5',brown/clear,low,mod,332,cobbles,mod,mine,,,deciduous,,,,37.8054,-81.5726,38082NWD2,38082,38082NW,f54005,05050009,NURE,Bluefield,STRM-SED-WET,Sediment,Stream,Wet,150,<110oC,,WVBO047S1,,,WVBO047S1,,,,000,5,,,,,0.16,,,11,7.4,1820,,eroding,overcast,moderate,,,,MRP-01958,6.01,0.12,3.07,1.82,0.465,0.6,0.04,0.301,-2,-10,-8,406,2,-50,-2,98,18,50,18,1,12,-4,48,50,602,-2,15,43,33,21,10,-50,78,-40,14,-100,66,19,3,74,MRP-01958,13.2,MRP-01958,0.5,MRP-01958,0.02,,,,,,,,,,,,,,,,,,,,,,,,,,,,,,,,,,,,,,,,,,,,,,,,,,,,,,,,,,,,,,,,,,,,,,,,,6.27,,3.13,,,0.57,,,-0.01,,,,,,76,,,,,,0.4,1.2,14,62,,-0.7,490,,,,,,,,7.1,,,,,,,15,8000,60,,,,,,4,"SR1, SR2",250,5403C2
5307176,C-143313,,,WVBR048S1,19780717,WVBR048S1,"NURE sample, AEG013 1-02-290",,,1,Coarse,NURE2000,50,,tan,,,NAD27,,8-16',,0.5-1.0',clear,normal,mod,345,sand,mod,unknown,,,deciduous,,,,38.7393,-80.5976,39082NED3,39082,39082NE,f54007,05030203,NURE,Charleston,STRM-SED-WET,Sediment,Stream,Wet,150,<110oC,,WVBR048S1,,,WVBR048S1,,,,000,5,,,,,0.45,,,18,7.4,90,,eroding,sunny/clear,dense,,,,MRP-01958,5.545,0.125,3.62,1.31,0.325,0.255,0.035,0.449,-2,12,-8,359,2,-50,-2,116,15,59,17,1,10,-4,55,32,887,-2,17,46,26,28,10,-50,63,-40,18,-100,80,18,2,78,MRP-01958,17.6,MRP-01958,0.3,MRP-01958,0.05,,,,,,,,,,,,,,,,,,,,,,,,,,,,,,,,,,,,,,,,,,,,,,,,,,,,,,,,,,,,,,,,,,,,,,,,,4.72,,3.45,,,0.2,,,-0.01,,,,,,43,,,,,,0.5,-1,37,45,,0.5,860,,,,,,,,8.3,,7,,,,,13,4700,60,,,4.3,,,5.4,"SR1, SR2",266,5402C2
5303563,C-143319,,,WVGE001S1,19781120,WVGE001S1,"NURE sample, AEG013 1-02-296",,,1,Coarse,NURE2000,750,,tan,,,NAD27,,dry,,dry,other,dry,dry,331,pebbles,low,unknown,,,other,,,,37.7787,-80.3274,38082NEF2,38082,38082NE,f54025,05050003,NURE,Bluefield,STRM-SED-DRY,Sediment,Stream,Dry,150,<110oC,"Original NURE code was 50, but stream was dry",WVGE001S1,,,WVGE001S1,,,,000,5,,,,,,,,,,,,unknown,sunny/clear,moderate,,,,MRP-01958,6.495,0.215,3.24,2.12,0.475,0.265,0.045,0.394,-2,17,-8,481,2,-50,-2,86,16,66,17,1,14,-4,42,51,535,-2,14,35,38,30,13,-50,83,-40,12,-100,97,19,3,81,MRP-01958,20.4,MRP-01958,0.2,MRP-01958,0.15,,,,,,,,,,,,,,,,,,,,,,,,,,,,,,,,,,,,,,,,,,,,,,,,,,,,,,,,,,,,,,,,,,,,,,,,,6.14,,3.24,,,0.25,,,-0.01,,,,,,75,,,,,,,-1,9,35,,0.4,550,,,,,,,,7.6,,6,,,,,9,5300,80,,,3.9,,,3.3,"SR1, SR2",249,5403C2
5307247,C-143326,,,WVCY020S1,19780712,WVCY020S1,"NURE sample, AEG014 1-02-303",,,1,Coarse,NURE2000,50,,tan,,,NAD27,,2-4',,<0.5',clear,normal,slow,345,sand,mod,,,,deciduous,,,,38.4014,-81.2188,39082SWG1,39082,39082SW,f54015,05050007,NURE,Charleston,STRM-SED-WET,Sediment,Stream,Wet,150,<110oC,,WVCY020S1,,,WVCY020S1,,,,000,5,,,,,0.24,,,18,6.6,40,,depositing,sunny/clear,very dense,,,,MRP-01959,2.84,0.035,1.25,1.28,0.105,0.14,0.02,0.282,-2,-10,-8,251,1,-50,-2,155,6,33,6,1,9,-4,69,11,200,-2,11,62,7,18,5,-50,47,-40,23,-100,27,18,2,43,MRP-01959,6.5,MRP-01959,-0.2,MRP-01959,0.02,,,,,,,,,,,,,,,,,,,,,,,,,,,,,,,,,,,,,,,,,,,,,,,,,,,,,,,,,,,,,,,,,,,,,,,,,2.78,,0.87,,,0.13,,,-0.01,,,,,,135,,,,,,8.9,-1.5,97,62,,1.5,200,,,,,,,,5.8,,12,,,,,24,5000,20,,,12.3,,,8.4,"SR1, SR2",250,5402C2
5306854,C-143329,,,WVPE010S1,19780509,WVPE010S1,"NURE sample, AEG014 1-02-306",,,1,Coarse,NURE2000,50,,brown,,,NAD27,,4-8',,<0.5',clear,normal,mod,332,cobbles,gentle,,,,conifers,,,,38.5825,-79.2424,39080NWG4,39080,39080NW,f54071,02070001,NURE,Charlottesville,STRM-SED-WET,Sediment,Stream,Wet,150,<110oC,,WVPE010S1,,,WVPE010S1,,,,000,5,,,,,0.12,,,9,7.5,29,,eroding,overcast,moderate,,,,MRP-01959,3.195,0.05,2,1.31,0.235,0.175,0.02,0.258,-2,12,-8,213,-1,-50,-2,68,9,53,8,1,5,-4,28,29,339,-2,11,26,14,14,6,-50,34,-40,9,-100,45,10,2,37,MRP-01959,11.5,MRP-01959,-0.2,MRP-01959,-0.02,,,,,,,,,,,,,,,,,,,,,,,,,,,,,,,,,,,,,,,,,,,,,,,,,,,,,,,,,,,,,,,,,,,,,,,,,2.89,,2.4,,,0.14,,,-0.01,,,,,,65,,,,,,,-1.9,15,23,,0.4,330,,,,,,,,7.8,,6,,,,,5,3500,40,,,,,,2.7,"SR1, SR2",268,5402C2
5313034,C-143337,,,WVMG021S1,19780903,WVMG021S1,"NURE sample, AEG014 1-02-314",,,1,Coarse,NURE2000,50,,tan,,,NAD27,,2-4',,<0.5',brown/clear,low,slow,332,pebbles,gentle,,,,deciduous,,,,39.5615,-78.4254,40080NEE4,40080,40080NE,f54065,02070003,NURE,Cumberland,STRM-SED-WET,Sediment,Stream,Wet,150,<110oC,,WVMG021S1,,,WVMG021S1,,,,000,5,,,,,0.18,,,19,6.7,62,,eroding,sunny/clear,dense,,,,MRP-01959,5.395,0.345,3.54,1.78,0.39,0.18,0.04,0.336,-2,16,-8,376,1,-50,-2,79,15,54,24,1,10,-4,35,43,542,-2,16,28,26,31,12,-50,78,-40,8,-100,78,14,2,60,MRP-01959,19.3,MRP-01959,0.3,MRP-01959,0.04,,,,,,,,,,,,,,,,,,,,,,,,,,,,,,,,,,,,,,,,,,,,,,,,,,,,,,,,,,,,,,,,,,,,,,,,,4.33,,3.84,,,0.14,,,-0.01,,,,,,81,,,,,,0,-1,10,33,,0.5,510,,,,,,,,7.8,,6,,,,,12,3700,60,,,-5,,,3.1,"SR1, SR2",254,5402C2
5313048,C-143354,,,WVMI001S1,19780624,WVMI001S1,"NURE sample, AEG014 1-02-331",,,1,Coarse,NURE2000,50,,tan,,,NAD27,,8-16',,0.5-1.0',brown/clear,normal,slow,331,silt,gentle,farm,,,grass,,,,39.3402,-79.2239,40080SWG2,40080,40080SW,f54057,02070002,NURE,Cumberland,STRM-SED-WET,Sediment,Stream,Wet,150,<110oC,,WVMI001S1,,,WVMI001S1,,,,000,5,,,,,0.2,,,11,7.1,30,,depositing,overcast,moderate,,,,MRP-01959,5.785,0.13,3.23,1.29,0.25,0.14,0.07,0.396,-2,-10,-8,364,2,-50,-2,88,13,79,15,2,13,-4,40,36,191,-2,17,34,32,29,12,-50,69,-40,12,-100,76,19,3,113,MRP-01959,17.4,MRP-01959,0.6,MRP-01959,0.18,,,,,,,,,,,,,,,,,,,,,,,,,,,,,,,,,,,,,,,,,,,,,,,,,,,,,,,,,,,,,,,,,,,,,,,,,4.96,,2.73,,,0.12,,,0.04,,,,,,82,,,,,,6.8,1.6,9,37,,0.4,190,,,,,,,,11.5,,6,,,,,14,4400,60,,,1.7,,,3.6,"SR1, SR2",267,5401C2
5310614,C-143355,,,WVMA009S1,19780727,WVMA009S1,"NURE sample, AEG014 1-02-332",R1,first,2,Coarse,NURE2000,50,,tan,,,NAD27,,2-4',,1-2',muddy,high,fast,321,pebbles,low,unknown,,,grass,,,,39.462,-80.1167,40082SEH1,40082,40082SE,f54049,05020003,NURE,Clarksburg,STRM-SED-WET,Sediment,Stream,Wet,150,<110oC,,WVMA009S1,,,WVMA009S1,,,,000,5,,,,,0.9,,,22,7.8,190,,eroding,overcast,moderate,,,,MRP-01959,3.685,2.485,3.47,0.85,0.305,0.255,0.045,0.384,-2,-10,-8,291,1,-50,-2,105,14,66,21,2,6,-4,44,24,711,3,12,35,22,91,8,-50,120,-40,13,-100,55,16,2,101,MRP-01959,10,MRP-01959,0.3,MRP-01959,0.08,,,,,,,,,,,,,,,,,,,,,,,,,,,,,,,,,,,,,,,,,,,,,,,,,,,,,,,,,,,,,,,,,,,,,,,,,2.65,,3.43,,,0.21,,,-0.01,,,,,,61,,,,,,,-1,23,31,,0.5,650,,,,,,,,6.2,,6,,,,,8,4500,40,,,3.7,,,,SR2,265,5401C2
5303623,C-143368,,,WVGE084S1,19781121,WVGE084S1,"NURE sample, AEG014 1-02-345",,,1,Coarse,NURE2000,50,,tan,,,NAD27,,1-2',,<0.5',brown/clear,low,slow,332,cobbles,mod,,,,deciduous,,,,37.9654,-80.6237,38082NED1,38082,38082NE,f54025,05050005,NURE,Bluefield,STRM-SED-WET,Sediment,Stream,Wet,150,<110oC,,WVGE084S1,,,WVGE084S1,,,,000,5,,,,,0.18,,,8,7.8,38,,eroding,overcast,dense,,,,MRP-01959,1.81,0.31,1.43,0.4,0.105,0.075,0.015,0.192,-2,-10,-8,97,-1,-50,-2,53,7,21,6,1,5,-4,22,11,230,-2,5,17,9,10,3,-50,25,-40,-6,-100,27,8,1,23,MRP-01959,9.7,MRP-01959,-0.2,MRP-01959,0.02,,,,,,,,,,,,,,,,,,,,,,,,,,,,,,,,,,,,,,,,,,,,,,,,,,,,,,,,,,,,,,,,,,,,,,,,,1.52,,1.33,,,0.09,,,-0.01,,,,,,49,,,,,,0.5,,28,21,,0.3,240,,,,,,,,5.4,,4,,,,,7,3000,30,,,2.2,,,3.4,"SR1, SR2",259,5403C2
5303747,C-143376,,,WVME022S1,19781021,WVME022S1,"NURE sample, AEG014 1-02-353",,,1,Fine,NURE2000,50,,brown,,,NAD27,,2-4',,<0.5',clear,normal,mod,333,pebbles,high,unknown,,,deciduous,,,,37.3466,-81.3202,38082SWF2,38082,38082SW,f54055,05050002,NURE,Bluefield,STRM-SED-WET,Sediment,Stream,Wet,150,<110oC,,WVME022S1,,,WVME022S1,,,,000,5,,,,,1.2,,,15,7.3,311,,depositing,sunny/clear,moderate,,,,MRP-01959,5.08,0.33,3.06,1.5,0.405,0.235,0.03,0.33,-2,-10,-8,351,2,-50,-2,82,12,86,31,2,11,-4,39,34,147,-2,18,29,39,58,10,-50,91,-40,9,-100,59,16,2,110,MRP-01959,11,MRP-01959,1.6,MRP-01959,0.07,,,,,,,,,,,,,,,,,,,,,,,,,,,,,,,,,,,,,,,,,,,,,,,,,,,,,,,,,,,,,,,,,,,,,,,,,4.21,,2.09,,,0.14,,,-0.01,,,,,,27,,,,,,3.2,-1,16,23,,0.3,100,,,,,,,,7.3,,4,,,,,7,2500,40,,,,,,3.4,"SR1, SR2",247,5403C2
5307782,C-143381,,,WVRN133S1,19780618,WVRN133S1,"NURE sample, AEG014 1-02-358",,,1,Coarse,NURE2000,50,,tan,,,NAD27,,8-16',,0.5-1.0',clear,low,fast,340,boulders,mod,mine,,,deciduous,,,,38.7169,-80.1324,39082NEG3,39082,39082NE,f54083,05020001,NURE,Charleston,STRM-SED-WET,Sediment,Stream,Wet,150,<110oC,,WVRN133S1,,,WVRN133S1,,,,000,9,,,,,0.04,,,16,6.7,29,,eroding,overcast,dense,,,,MRP-01959,4.125,0.06,2.28,1.08,0.21,0.065,0.025,0.288,-2,-10,-8,217,1,-50,-2,66,13,84,12,1,8,-4,30,25,461,3,14,27,21,18,8,-50,35,-40,9,-100,51,14,2,67,MRP-01959,6,MRP-01959,0.5,MRP-01959,0.05,,,,,,,,,,,,,,,,,,,,,,,,,,,,,,,,,,,,,,,,,,,,,,,,,,,,,,,,,,,,,,,,,,,,,,,,,3.37,,1.93,,,0.05,,,-0.01,,,,,,52,,,,,,0.3,-1,10,20,,0.3,410,,,,,,,,5,,3,,,,,5,3700,40,,,,,,2.4,"SR1, SR2",262,5402C2
5306917,C-143385,,,WVPE073S1,19780520,WVPE073S1,"NURE sample, AEG014 1-02-362",,,1,Coarse,NURE2000,50,,brown,,,NAD27,,4-8',,<0.5',clear,normal,mod,331,cobbles,gentle,farm,,,deciduous,,,,38.7789,-79.4391,39080NWE2,39080,39080NW,f54071,02070001,NURE,Charlottesville,STRM-SED-WET,Sediment,Stream,Wet,150,<110oC,,WVPE073S1,,,WVPE073S1,,,,000,5,,,,,1.3,,,17,8.1,129,,eroding,sunny/clear,moderate,,,,MRP-01959,2.745,0.275,1.81,0.81,0.29,0.24,0.02,0.282,-2,-10,-8,175,-1,-50,-2,60,7,30,11,1,5,-4,27,22,316,-2,11,22,15,17,6,-50,34,-40,9,-100,41,11,2,36,MRP-01959,6.3,MRP-01959,0.2,MRP-01959,-0.02,,,,,,,,,,,,,,,,,,,,,,,,,,,,,,,,,,,,,,,,,,,,,,,,,,,,,,,,,,,,,,,,,,,,,,,,,2.2,,1.72,,,0.22,,,-0.01,,,,,,43,,,,,,3.4,-1,18,22,,0.3,300,,,,,,,,4.4,,6,,,,,7,3000,30,,,1.9,,,2.5,"SR1, SR2",268,5402C2
5307103,C-143388,,,WVBO012S1,19781109,WVBO012S1,"NURE sample, AEG014 1-02-365",,,1,Coarse,NURE2000,50,,tan,,,NAD27,,4-8',,<0.5',clear,low,slow,331,pebbles,mod,,,,deciduous,,,,38.069,-81.8879,39082SWA4,39082,39082SW,f54005,05050009,NURE,Charleston,STRM-SED-WET,Sediment,Stream,Wet,150,<110oC,,WVBO012S1,,,WVBO012S1,,,,000,5,,,,,0.48,,,9,7.4,85,,depositing,overcast,moderate,,,,MRP-01959,4.595,0.095,2.09,1.66,0.275,0.675,0.035,0.24,-2,-10,-8,325,1,-50,-2,121,7,43,8,1,10,-4,56,19,269,-2,11,53,13,19,7,-50,56,-40,18,-100,41,17,2,63,MRP-01959,3.9,MRP-01959,0.2,MRP-01959,0.02,,,,,,,,,,,,,,,,,,,,,,,,,,,,,,,,,,,,,,,,,,,,,,,,,,,,,,,,,,,,,,,,,,,,,,,,,3.78,,0.86,,,0.38,,,-0.01,,,,,,37,,,,,,3.6,-1,55,27,,0.5,170,,,,,,,,5.8,,4,,,,,10,2000,20,,,3.1,,,5.6,"SR1, SR2",250,5403C2
5310936,C-143396,,,WVWT006S1,19780731,WVWT006S1,"NURE sample, AEG014 1-02-373",R1,first,2,Coarse,NURE2000,50,,,,,NAD27,,2-4',,0.5-1.0',cloudy,normal,fast,321,pebbles,gentle,,,,other,,,,39.6456,-80.4434,40082NEE3,40082,40082NE,f54103,05030106,NURE,Clarksburg,STRM-SED-WET,Sediment,Stream,Wet,150,<110oC,,WVWT006S1,,,WVWT006S1,,,,000,5,,,,,0.38,,,20,7.1,89,,eroding,overcast,moderate,,,,MRP-01959,5.14,0.155,3.23,1.24,0.36,0.48,0.05,0.312,-2,14,-8,371,2,-50,-2,110,15,85,13,1,9,-4,54,30,1010,3,14,40,23,23,9,-50,77,-40,15,-100,63,17,2,63,MRP-01959,15.1,MRP-01959,0.3,MRP-01959,0.04,,,,,,,,,,,,,,,,,,,,,,,,,,,,,,,,,,,,,,,,,,,,,,,,,,,,,,,,,,,,,,,,,,,,,,,,,4.44,,2.79,,,0.44,,,-0.01,,,,,,68,,,,,,,-1,18,40,,0.4,930,,,,,,,,5.4,,10,,,,,12,3700,50,,,3.4,,,4.1,"SR1, SR2",265,5401C2
5310666,C-143401,,,WVMO036S1,19780701,WVMO036S1,"NURE sample, AEG014 1-02-378",,,1,Fine,NURE2000,50,,tan,,,NAD27,,1-2',,<0.5',cloudy,normal,slow,341,pebbles,mod,farm,,,brush,,,,39.6892,-80.1435,40082NEG3,40082,40082NE,f54061,05020005,NURE,Clarksburg,STRM-SED-WET,Sediment,Stream,Wet,150,<110oC,,WVMO036S1,,,WVMO036S1,,,,000,5,,,,,3.1,,,20,7.9,482,,depositing,light rain,dense,,,,MRP-01959,6.41,0.255,3.97,1.54,0.445,0.485,0.06,0.366,-2,18,-8,400,2,-50,-2,105,18,90,20,2,12,-4,49,44,946,4,18,37,32,31,12,-50,104,-40,15,-100,78,18,2,89,MRP-01959,12.8,MRP-01959,0.4,MRP-01959,0.07,,,,,,,,,,,,,,,,,,,,,,,,,,,,,,,,,,,,,,,,,,,,,,,,,,,,,,,,,,,,,,,,,,,,,,,,,5.55,,3.49,,,0.39,,,-0.01,,,,,,62,,,,,,0.8,-1.1,11,39,,0.4,900,,,,,,,,6.8,,7,,,,,11,5400,70,,,3.8,,,8.6,"SR1, SR2",265,5401C2
5312793,C-143405,,,WVBA023S1,19780526,WVBA023S1,"NURE sample, AEG014 1-02-382",,,1,Coarse,NURE2000,50,,brown,,,NAD27,,8-16',,1-2',clear,normal,mod,333,cobbles,mod,,,,deciduous,,,,39.1712,-79.8884,40080SWA3,40080,40080SW,f54001,05020001,NURE,Cumberland,STRM-SED-WET,Sediment,Stream,Wet,150,<110oC,,WVBA023S1,,,WVBA023S1,,,,000,5,,,,,0.04,,,16,6.7,25,,depositing,sunny/clear,moderate,,,,MRP-01959,5.205,0.1,3.12,1.24,0.305,0.105,0.04,0.36,-2,-10,-8,312,2,-50,-2,106,17,85,13,3,9,-4,49,33,806,2,17,39,38,22,11,-50,97,-40,15,-100,74,17,3,107,MRP-01959,10.2,MRP-01959,0.3,MRP-01959,0.04,,,,,,,,,,,,,,,,,,,,,,,,,,,,,,,,,,,,,,,,,,,,,,,,,,,,,,,,,,,,,,,,,,,,,,,,,4.57,,3.29,,,0.11,,,-0.01,,,,,,45,,,,,,1.1,-1,38,36,,0.9,860,,,,,,,,9.8,,6,,,,,8,5500,60,,,5.3,,,4.4,"SR1, SR2",264,5401C2
5307604,C-143409,,,WVMS053S1,19780709,WVMS053S1,"NURE sample, AEG014 1-02-386",,,1,Coarse,NURE2000,50,,brown,,,NAD27,,4-8',,1-2',clear,normal,mod,291,silt,gentle,unknown,,,deciduous,,,,38.7701,-81.9542,39082NWA2,39082,39082NW,f54053,05050008,NURE,Charleston,STRM-SED-WET,Sediment,Stream,Wet,150,<110oC,,WVMS053S1,,,WVMS053S1,,,,000,5,,,,,2.7,,,22,8.1,280,,unknown,sunny/clear,sparse,,,,MRP-01959,6.34,0.23,3.49,1.49,0.515,0.64,0.05,0.384,-2,10,-8,357,2,-50,-2,116,18,52,20,1,13,-4,53,39,860,2,21,43,29,27,12,-50,78,-40,18,-100,79,20,3,70,MRP-01959,10.4,MRP-01959,0.2,MRP-01959,0.04,,,,,,,,,,,,,,,,,,,,,,,,,,,,,,,,,,,,,,,,,,,,,,,,,,,,,,,,,,,,,,,,,,,,,,,,,5.74,,4.12,,,0.66,,,-0.01,,,,,,128,,,,,,0.6,2.4,13,60,,0.8,970,,,,,,,,11,,9,,,,,12,,40,,,5.3,,,5.1,"SR1, SR2",251,5402C2
5310704,C-143411,,,WVMR025S1,19780803,WVMR025S1,"NURE sample, AEG014 1-02-388",R1,first,2,Coarse,NURE2000,50,,tan,,,NAD27,,>16',,1-2',clear,normal,mod,321,sand,gentle,unknown,,,grass,,,,39.8853,-80.7237,40082NEC1,40082,40082NE,f54051,05030106,NURE,Clarksburg,STRM-SED-WET,Sediment,Stream,Wet,150,<110oC,,WVMR025S1,,,WVMR025S1,,,,000,5,,,,,1.8,,,25,8.3,410,,eroding,overcast,moderate,,,,MRP-01959,5.56,0.685,3.74,1.36,0.465,0.65,0.07,0.294,-2,11,-8,365,2,-50,-2,102,13,126,22,3,9,-4,49,34,939,2,15,43,26,105,10,-50,113,-40,13,-100,65,18,2,193,MRP-01959,14.3,MRP-01959,0.2,MRP-01959,0.1,,,,,,,,,,,,,,,,,,,,,,,,,,,,,,,,,,,,,,,,,,,,,,,,,,,,,,,,,,,,,,,,,,,,,,,,,4.59,,3.56,,,0.54,,,-0.01,,,,,,99,,,,,,,-1.2,16,48,,0.4,830,,,,,,,,5,,8,,,,,14,3700,60,,,,,,3.7,"SR1, SR2",260,5401C2
5313016,C-143417,,,WVMG003S1,19780825,WVMG003S1,"NURE sample, AEG014 1-02-394",,,1,Coarse,NURE2000,750,,tan,,,NAD27,,dry,,dry,other,dry,dry,332,pebbles,gentle,,,,deciduous,,,,39.6764,-78.1077,40080NEH3,40080,40080NE,f54065,02070004,NURE,Cumberland,STRM-SED-DRY,Sediment,Stream,Dry,150,<110oC,"Original NURE code was 50, but stream was dry",WVMG003S1,,,WVMG003S1,,,,000,5,,,,,,,,,,,,unknown,overcast,dense,,,,MRP-01959,4.585,0.135,2.82,1.43,0.255,0.13,0.04,0.282,-2,-10,-8,294,1,-50,-2,73,11,97,14,1,8,-4,32,37,647,2,13,26,23,21,10,-50,57,-40,6,-100,68,12,2,57,MRP-01959,12.5,MRP-01959,0.2,MRP-01959,0.09,,,,,,,,,,,,,,,,,,,,,,,,,,,,,,,,,,,,,,,,,,,,,,,,,,,,,,,,,,,,,,,,,,,,,,,,,4.23,,2.24,,,0.12,,,-0.01,,,,,,46,,,,,,0.3,-1,8,26,,0.3,630,,,,,,,,5.9,,6,,,,,8,3500,60,,,3.9,,,2.8,"SR1, SR2",254,5402C2
5313122,C-143428,,,WVPR008S1,19780718,WVPR008S1,"NURE sample, AEG015 1-02-405",,,1,Coarse,NURE2000,50,,,,,NAD27,,2-4',,<0.5',clear,normal,mod,333,sand,mod,,,,deciduous,,,,39.7017,-79.7053,40080NWC3,40080,40080NW,f54077,05020004,NURE,Cumberland,STRM-SED-WET,Sediment,Stream,Wet,150,<110oC,,WVPR008S1,,,WVPR008S1,,,,000,5,,,,,0.14,,,15,6.7,41,,depositing,sunny/clear,moderate,,,,MRP-01960,3.134,0.061,2.15,0.61,0.105,0.045,0.026,0.269,-2,-10,-8,190,1,-50,-2,70,11,44,8,1,5,-4,34,16,380,-2,7,29,15,18,6,-50,43,-40,10,-100,42,12,2,59,MRP-01960,8.8,MRP-01960,0.2,MRP-01960,0.05,,,,,,,,,,,,,,,,,,,,,,,,,,,,,,,,,,,,,,,,,,,,,,,,,,,,,,,,,,,,,,,,,,,,,,,,,2.89,,2.44,,,0.05,,,-0.01,,,,,,79,,,,,,3.9,-1,45,32,,0.9,420,,,,,,,,5,,6,,,,,12,5500,50,,,5,,,4.4,"SR1, SR2",265,5401C2
5312806,C-143437,,,WVBE006S1,19780825,WVBE006S1,"NURE sample, AEG015 1-02-414",,,1,Fine,NURE2000,50,,tan,,,NAD27,,4-8',,<0.5',clear,normal,mod,333,pebbles,gentle,,,,brush,,,,39.5849,-78.0374,40080NEH4,40080,40080NE,f54003,02070004,NURE,Cumberland,STRM-SED-WET,Sediment,Stream,Wet,150,<110oC,,WVBE006S1,,,WVBE006S1,,,,000,7,,,,,1.6,,,20,7.5,197,,depositing,sunny/clear,dense,,,,MRP-01960,6.242,0.27,3.74,1.68,0.4,0.28,0.037,0.328,-2,12,-8,572,1,-50,-2,76,19,55,12,1,12,-4,35,46,679,3,14,28,28,32,13,-50,51,-40,13,-100,107,15,2,88,MRP-01960,10.7,MRP-01960,0.5,MRP-01960,0.08,,,,,,,,,,,,,,,,,,,,,,,,,,,,,,,,,,,,,,,,,,,,,,,,,,,,,,,,,,,,,,,,,,,,,,,,,4.61,,3.91,,,0.26,,,-0.01,,,,,,61,,,,,,0.8,-1,8,31,,-1,630,,,,,,,,12.2,,7,,,,,8,5100,90,,,-5,,,3.7,"SR1, SR2",254,5402C2
5310480,C-143441,,,WVDO025S1,19780713,WVDO025S1,"NURE sample, AEG015 1-02-418",R1,first,2,Coarse,NURE2000,50,,tan,,,NAD27,,4-8',,1-2',clear,normal,mod,291,silt,gentle,"farm, unknown",,,grass,,,,39.2062,-80.8564,40082SEB3,40082,40082SE,f54017,05030203,NURE,Clarksburg,STRM-SED-WET,Sediment,Stream,Wet,150,<110oC,,WVDO025S1,,,WVDO025S1,,,,000,5,,,,,0.85,,,20,8,130,,unknown,sunny/clear,moderate,,,,MRP-01960,6.19,0.226,3.43,1.46,0.445,0.505,0.053,0.334,-2,-10,-8,417,2,-50,-2,108,16,66,17,1,12,-4,51,36,873,-2,13,47,28,26,10,-50,70,-40,18,-100,73,19,3,68,MRP-01960,4.5,MRP-01960,0.3,MRP-01960,0.05,,,,,,,,,,,,,,,,,,,,,,,,,,,,,,,,,,,,,,,,,,,,,,,,,,,,,,,,,,,,,,,,,,,,,,,,,5.84,,2.93,,,0.47,,,-0.01,,,,,,101,,,,,,0.8,-1,17,48,,0.5,780,,,,,,,,9.9,,9,,,,,18,6400,70,,,2.9,,,4.8,"SR1, SR2",264,5401C2
5303980,C-143457,,,WVWY029S1,19781102,WVWY029S1,"NURE sample, AEG015 1-02-434",,,1,Coarse,NURE2000,50,,tan,,,NAD27,,4-8',,0.5-1.0',cloudy,low,slow,331,sand,gentle,farm,,,brush,,,,37.6379,-81.4566,38082NWE3,38082,38082NW,f54109,05070101,NURE,Bluefield,STRM-SED-WET,Sediment,Stream,Wet,150,<110oC,,WVWY029S1,,,WVWY029S1,,,,000,5,,,,,1,,,5,7.1,273,,depositing,sunny/clear,dense,,,,MRP-01960,2.168,0.044,0.9,0.56,0.1,0.185,0.021,0.197,-2,-10,-8,133,-1,-50,-2,95,5,66,5,1,6,-4,43,13,85,-2,7,39,8,13,3,-50,24,-40,10,-100,22,12,2,25,MRP-01960,5.8,MRP-01960,-0.2,MRP-01960,0.03,,,,,,,,,,,,,,,,,,,,,,,,,,,,,,,,,,,,,,,,,,,,,,,,,,,,,,,,,,,,,,,,,,,,,,,,,1.98,,1.09,,,0.18,,,-0.01,,,,,,74,,,,,,2.8,-1,51,33,,0.9,90,,,,,,,,1.9,,7,,,,,9,1700,20,,,5.5,,,4.1,"SR1, SR2",248,5403C2
5307717,C-143459,,,WVPO144S1,19780812,WVPO144S1,"NURE sample, AEG015 1-02-436",,,1,Coarse,NURE2000,50,,tan,,,NAD27,,2-4',,<0.5',clear,normal,mod,334,pebbles,gentle,,,,deciduous,,,,38.4023,-80.1799,39082SEG1,39082,39082SE,f54075,05050005,NURE,Charleston,STRM-SED-WET,Sediment,Stream,Wet,150,<110oC,,WVPO144S1,,,WVPO144S1,,,,000,5,,,,,0,,,20,4.6,90,,eroding,sunny/clear,dense,,,,MRP-01960,4.226,0.028,1.46,0.92,0.25,0.055,0.042,0.334,3,12,-8,246,-1,-50,-2,94,12,90,15,1,10,-4,41,26,784,-2,10,39,21,21,8,-50,39,-40,19,-100,63,15,2,50,MRP-01960,7.8,MRP-01960,0.6,MRP-01960,0.08,,,,,,,,,,,,,,,,,,,,,,,,,,,,,,,,,,,,,,,,,,,,,,,,,,,,,,,,,,,,,,,,,,,,,,,,,4.89,,3,,,0.09,,,-0.01,,,,,,64,,,,,,0.4,1.1,23,34,,0.4,1020,,,,,,,,8.8,,6,,,,,10,5400,80,,,2.5,,,3.9,"SR1, SR2",262,5403C2
5303530,C-143460,,,WVBO052S1,19781109,WVBO052S1,"NURE sample, AEG015 1-02-437",,,1,Fine,NURE2000,50,,tan,,,NAD27,,4-8',,<0.5',brown/clear,low,mod,332,cobbles,mod,mine,,,deciduous,,,,37.9017,-81.5972,38082NWD1,38082,38082NW,f54005,05050009,NURE,Bluefield,STRM-SED-WET,Sediment,Stream,Wet,150,<110oC,,WVBO052S1,,,WVBO052S1,,,,000,5,,,,,1.1,,,12,7.8,240,,eroding,overcast,moderate,,,,MRP-01960,4.61,0.099,2.01,1.58,0.255,0.235,0.026,0.308,-2,-10,-8,329,1,-50,-2,74,8,50,12,1,11,-4,34,24,192,-2,12,34,16,17,7,-50,58,-40,11,-100,49,14,2,43,MRP-01960,6.6,MRP-01960,0.5,MRP-01960,0.03,,,,,,,,,,,,,,,,,,,,,,,,,,,,,,,,,,,,,,,,,,,,,,,,,,,,,,,,,,,,,,,,,,,,,,,,,4.17,,2.08,,,0.2,,,-0.01,,,,,,33,,,,,,,1.2,21,42,,-0.3,130,,,,,,,,6.6,,,,,,,10,,50,,,,,,3.1,"SR1, SR2",252,5403C2
5313166,C-143464,,,WVPR052S1,19780720,WVPR052S1,"NURE sample, AEG015 1-02-441",,,1,Coarse,NURE2000,50,,tan,,,NAD27,,4-8',,<0.5',clear,normal,mod,333,pebbles,high,,,,deciduous,,,,39.3886,-79.7137,40080SWC1,40080,40080SW,f54077,05020004,NURE,Cumberland,STRM-SED-WET,Sediment,Stream,Wet,150,<110oC,,WVPR052S1,,,WVPR052S1,,,,000,5,,,,,0.02,,,20,5.8,58,,depositing,overcast,moderate,,,,MRP-01960,3.329,0.138,2.42,0.71,0.15,0.05,0.032,0.295,-2,-10,-8,206,1,-50,-2,71,13,92,13,1,6,-4,35,18,250,2,9,31,22,22,6,-50,82,-40,9,-100,48,13,2,88,MRP-01960,10.1,MRP-01960,0.4,MRP-01960,0.11,,,,,,,,,,,,,,,,,,,,,,,,,,,,,,,,,,,,,,,,,,,,,,,,,,,,,,,,,,,,,,,,,,,,,,,,,3.33,,1.44,,,0.06,,,-0.01,,,,,,31,,,,,,7.3,-1,40,30,,0.5,270,,,,,,,,4.7,,5,,,,,5,4800,50,,,3.8,,,4.2,"SR1, SR2",264,5401C2
5303569,C-143473,,,WVGE007S1,19781120,WVGE007S1,"NURE sample, AEG015 1-02-450",,,1,Coarse,NURE2000,50,,,,,NAD27,,4-8',,0.5-1.0',clear,low,mod,331,pebbles,gentle,farm,,,brush,,,,37.8535,-80.2475,38082NEG2,38082,38082NE,f54025,05050003,NURE,Bluefield,STRM-SED-WET,Sediment,Stream,Wet,150,<110oC,,WVGE007S1,,,WVGE007S1,,,,000,13,,,,,0.62,,,8,7.5,100,,eroding,sunny/clear,moderate,,,,MRP-01960,4.4,0.132,3.08,1.37,0.295,0.115,0.042,0.256,-2,12,-8,691,1,-50,-2,56,15,83,23,1,8,-4,29,41,481,9,10,27,42,29,9,-50,54,-40,-6,-100,107,14,2,102,MRP-01960,14.9,MRP-01960,0.9,MRP-01960,0.24,,,,,,,,,,,,,,,,,,,,,,,,,,,,,,,,,,,,,,,,,,,,,,,,,,,,,,,,,,,,,,,,,,,,,,,,,3.79,,2.09,,,0.09,,,-0.01,,,,,,24,,,,,,,-1,10,19,,0.3,420,,,,,,,,2.1,,4,,,,,5,3000,90,,,,,,3.5,"SR1, SR2",249,5403C2
5307174,C-143488,,,WVBR046S1,19780717,WVBR046S1,"NURE sample, AEG015 1-02-465",,,1,Coarse,NURE2000,50,,,,,NAD27,,4-8',,<0.5',clear,low,slow,345,sand,mod,unknown,,,deciduous,,,,38.7585,-80.6298,39082NEC2,39082,39082NE,f54007,05030203,NURE,Charleston,STRM-SED-WET,Sediment,Stream,Wet,150,<110oC,,WVBR046S1,,,WVBR046S1,,,,000,5,,,,,0.75,,,16,7.6,100,,eroding,sunny/clear,dense,,,,MRP-01960,6.867,0.187,5,1.5,0.535,0.525,0.053,0.432,-2,10,-8,456,2,-50,-2,103,22,63,27,1,13,-4,51,33,950,2,17,47,35,34,13,-50,64,-40,18,-100,98,18,3,90,MRP-01960,14,MRP-01960,-0.2,MRP-01960,0.04,,,,,,,,,,,,,,,,,,,,,,,,,,,,,,,,,,,,,,,,,,,,,,,,,,,,,,,,,,,,,,,,,,,,,,,,,5.95,,4.48,,,0.47,,,-0.01,,,,,,59,,,,,,0.6,-1.1,20,39,,0.3,890,,,,,,,,12.4,,6,,,,,9,5700,70,,,,,,4.3,"SR1, SR2",266,5402C2
5313194,C-143494,,,WVPR080S1,19780726,WVPR080S1,"NURE sample, AEG015 1-02-471",,,1,Coarse,NURE2000,50,,tan,,,NAD27,,4-8',,<0.5',clear,normal,mod,333,cobbles,high,,,,conifers,,,,39.5499,-79.5168,40080NWD4,40080,40080NW,f54077,05020004,NURE,Cumberland,STRM-SED-WET,Sediment,Stream,Wet,150,<110oC,,WVPR080S1,,,WVPR080S1,,,,000,5,,,,,0.24,,,19,6.3,60,,depositing,sunny/clear,moderate,,,,MRP-01960,1.628,0.066,1.19,0.56,0.095,0.055,0.016,0.197,-2,-10,-8,126,-1,-50,-2,35,6,30,6,1,-4,-4,17,19,223,-2,-4,15,10,11,3,-50,25,-40,-6,-100,23,7,1,42,MRP-01960,2.8,MRP-01960,-0.2,MRP-01960,0.03,,,,,,,,,,,,,,,,,,,,,,,,,,,,,,,,,,,,,,,,,,,,,,,,,,,,,,,,,,,,,,,,,,,,,,,,,1.58,,1.75,,,0.07,,,-0.01,,,,,,48,,,,,,2,-1,10,16,,-1,250,,,,,,,,3.9,,4,,,,,6,2900,20,,,-5,,,1.8,"SR1, SR2",267,5401C2
5312929,C-143497,,,WVHA051S1,19780904,WVHA051S1,"NURE sample, AEG015 1-02-474",,,1,Coarse,NURE2000,50,,tan,,,NAD27,,4-8',,<0.5',brown/clear,low,slow,332,pebbles,gentle,farm,,,grass,,,,39.4307,-78.7155,40080SEC1,40080,40080SE,f54027,02070001,NURE,Cumberland,STRM-SED-WET,Sediment,Stream,Wet,150,<110oC,,WVHA051S1,,,WVHA051S1,,,,000,5,,,,,1.05,,,18,7.4,179,,eroding,sunny/clear,moderate,,,,MRP-01960,5.345,3.85,3.65,1.74,0.61,0.215,0.037,0.301,-2,13,-8,477,1,-50,-2,66,14,95,21,1,11,-4,30,46,497,5,15,25,30,32,10,-50,108,-40,8,-100,94,13,2,72,MRP-01960,14,MRP-01960,0.5,MRP-01960,0.05,,,,,,,,,,,,,,,,,,,,,,,,,,,,,,,,,,,,,,,,,,,,,,,,,,,,,,,,,,,,,,,,,,,,,,,,,,,,,,,,,,,,,,,,,,,,,,,,,,,,,,,,,,,,,,,,,,,,,,,,,,,NONE,267,5402C2
5106223,C-143499,,,909025,19791017,909025,"1-38 MANTUA 7.5 MIN. TOPO., SCOOP SAMPLES TAKEN, STARTING 5M UPSTREAM OF CONFLUENCE, GOING UPSTREAM ALONG CENTER STREAM OVER A 60M INTERVAL: 1-71 SEDIMENT IS MED. TO FINE SAND, SILT AND CLAY, QTZ WITH QTZITE LITHIC FRAGM",,,1,Fine,NURE2000,712,,dark gray brown,,,NAD27,,dry,,dry,,dry,,PAH,pebbles,mod,none,,,deciduous,QUD,,,41.444,-111.917,42112SWA1,42112,42112SW,f49003,16010204,NURE,Ogden,STRM-SED-DRY,Sediment,Stream,Dry,150,<100oC,"Original NURE code was 12, but stream was dry",909025,,909025,,,1507,,,20,16,1,DS03,QUD,,,10.299,,,,-1,,windy/overcast,moderate,,,none,MRP-01960,4.688,0.473,1.97,1.64,0.435,0.535,0.053,0.282,-2,-10,-8,472,1,-50,-2,89,9,53,15,1,11,-4,48,30,436,-2,12,40,15,24,7,-50,96,-40,14,-100,53,20,2,43,MRP-01960,6.4,MRP-01960,0.2,MRP-01960,0.02,,,,,,,,,,,,,,,,,,,,,,,,,,,,,,,,,,,,,,,,,,,,,,,,,,,,,,,,,,,,,,,,,,,,,,,,,4.469,0.439,2.049,1.269,0.479,0.519,-2,3.5,,16,532,2,,,69,,9,36,,18,,,11,82,32,,454,-4,6,16,470,20,,,6,0.299,,,103,,,10,2216,55,,18,,54,80,4.299,"OR1, OR2, OR7, OR8",843,4901C2
5312891,C-143507,,,WVHA013S1,19780904,WVHA013S1,"NURE sample, AEG015 1-02-484",,,1,Coarse,NURE2000,50,,brown,,,NAD27,,2-4',,<0.5',clear,low,slow,331,cobbles,gentle,farm,,,deciduous,,,,39.2919,-78.5747,40080SED2,40080,40080SE,f54027,02070003,NURE,Cumberland,STRM-SED-WET,Sediment,Stream,Wet,150,<110oC,,WVHA013S1,,,WVHA013S1,,,,000,5,,,,,1.52,,,20,7.9,212,,eroding,sunny/clear,moderate,,,,MRP-01960,2.851,0.726,2.18,1.09,0.275,0.07,0.021,0.21,-2,-10,-8,219,-1,-50,-2,50,9,32,10,1,-4,-4,22,26,1190,-2,6,20,11,54,5,-50,48,-40,9,-100,43,9,1,42,MRP-01960,7.7,MRP-01960,-0.2,MRP-01960,0.04,,,,,,,,,,,,,,,,,,,,,,,,,,,,,,,,,,,,,,,,,,,,,,,,,,,,,,,,,,,,,,,,,,,,,,,,,2.91,,3.35,,,0.06,,,-0.01,,,,,,47,,,,,,5.3,-1,11,,,-1,1310,,,,,,,,2.2,,4,,,,,6,3500,40,,,,,,2.3,"SR1, SR2",267,5402C2
5312216,C-143509,,,WVJE009S1,19780612,WVJE009S1,"NURE sample, AEG015 1-02-486",,,1,Coarse,NURE2000,50,,tan,,,NAD27,,2-4',,<0.5',clear,normal,mod,292,sand,gentle,farm,,,grass,,,,39.4218,-77.8204,40078SWB1,40078,40078SW,f54037,02070004,NURE,Baltimore,STRM-SED-WET,Sediment,Stream,Wet,150,<110oC,,WVJE009S1,,,WVJE009S1,,,,000,5,,,,,5,,,23,8,411,,eroding,sunny/clear,moderate,,,,MRP-01960,2.835,16.8,0.68,2.35,0.235,0.19,0.042,0.105,-2,-10,-8,297,-1,-50,-2,29,5,40,15,1,5,-4,25,23,280,-2,4,18,7,22,-2,-50,205,-40,-6,-100,17,17,1,29,MRP-01960,2.5,MRP-01960,0.2,MRP-01960,0.04,,,,,,,,,,,,,,,,,,,,,,,,,,,,,,,,,,,,,,,,,,,,,,,,,,,,,,,,,,,,,,,,,,,,,,,,,2.17,,0.92,,,0.14,,,-0.01,,,,,,30,,,,,,-1,-1,6,26,,0.2,280,,,,,,,,2.6,,4,,,,,3,1500,20,,,-2,,,1,"SR1, SR2",254,5402C2
5307517,C-143517,,,WVKA071S1,19780629,WVKA071S1,"NURE sample, AEG015 1-02-494",,,1,Coarse,NURE2000,50,,,,,NAD27,,2-4',,0.5-1.0',cloudy,normal,mod,292,sand,mod,"unknown, sewage, farm",,,deciduous,,,,38.5069,-81.477,39082NWE4,39082,39082NW,f54039,05050007,NURE,Charleston,STRM-SED-WET,Sediment,Stream,Wet,150,<110oC,,WVKA071S1,,,WVKA071S1,,,,000,5,,,,,1.2,,,30,7.5,215,,eroding,sunny/clear,sparse,,,,MRP-01960,4.499,0.121,2.82,1.27,0.295,0.49,0.037,0.341,-2,-10,-8,314,1,-50,-2,116,11,36,13,1,10,-4,57,23,567,-2,12,49,18,26,7,-50,59,-40,23,-100,53,16,2,60,MRP-01960,8.2,MRP-01960,-0.2,MRP-01960,0.05,,,,,,,,,,,,,,,,,,,,,,,,,,,,,,,,,,,,,,,,,,,,,,,,,,,,,,,,,,,,,,,,,,,,,,,,,2.84,,2.19,,,0.42,,,-0.01,,,,,,93,,,,,,9.8,-1.4,37,46,,0.5,540,,,,,,,,5.2,,9,,,,,13,3400,40,,,3.5,,,5.2,"SR1, SR2",250,5402C2
5310442,C-143522,,,WVBA020S1,19780526,WVBA020S1,"NURE sample, AEG016 1-02-499",,,1,Coarse,NURE2000,50,,,,,NAD27,,8-16',,0.5-1.0',brown/clear,normal,mod,333,cobbles,mod,mine,,,deciduous,,,,39.1633,-80.0249,40082SEH3,40082,40082SE,f54001,05020001,NURE,Clarksburg,STRM-SED-WET,Sediment,Stream,Wet,150,<110oC,,WVBA020S1,,,WVBA020S1,,,,000,5,,,,,0,,,16,3.5,770,,depositing,sunny/clear,moderate,,,,MRP-01961,7.545,0.045,6.14,1.74,0.32,0.105,0.053,0.413,-2,40,-8,576,2,-50,-2,100,9,104,29,1,22,-4,51,61,107,4,21,39,27,35,15,-50,173,-40,14,-100,118,20,3,47,MRP-01961,38.1,MRP-01961,11.3,MRP-01961,1.13,,,,,,,,,,,,,,,,,,,,,,,,,,,,,,,,,,,,,,,,,,,,,,,,,,,,,,,,,,,,,,,,,,,,,,,,,6.01,,6.14,,,0.11,,,-0.01,,,,,,64,,,,,,3.1,3,9,39,,0.4,110,,,,,,,,12.6,,6,,,,,8,4300,80,,,3.2,,,4,"SR1, SR2",264,5401C2
5307576,C-143524,,,WVLI010S1,19780704,WVLI010S1,"NURE sample, AEG016 1-02-501",,,1,Fine,NURE2000,50,,tan,,,NAD27,,2-4',,<0.5',cloudy,normal,mod,292,pebbles,mod,farm,,,deciduous,,,,38.2263,-81.9983,39082SWA3,39082,39082SW,f54043,05070102,NURE,Charleston,STRM-SED-WET,Sediment,Stream,Wet,150,<110oC,,WVLI010S1,,,WVLI010S1,,,,000,9,,,,,1.1,,,23,8,489,,eroding,light rain,moderate,,,,MRP-01961,7.53,0.304,3.21,2.13,0.504,0.275,0.042,0.452,-2,19,-8,620,2,-50,-2,100,16,106,21,1,20,-4,50,52,872,-2,20,42,32,29,16,-50,112,-40,15,-100,98,23,3,72,MRP-01961,9.7,MRP-01961,0.7,MRP-01961,0.07,,,,,,,,,,,,,,,,,,,,,,,,,,,,,,,,,,,,,,,,,,,,,,,,,,,,,,,,,,,,,,,,,,,,,,,,,6.51,,2.92,,,0.24,,,-0.01,,,,,,85,,,,,,6,2.5,12,42,,0.5,730,,,,,,,,12.3,,6,,,,,12,13600,60,,,3.5,,,4.6,"SR1, SR2",255,5403C2
5307457,C-143526,,,WVKA011S1,19780622,WVKA011S1,"NURE sample, AEG016 1-02-503",,,1,Fine,NURE2000,50,,tan,,,NAD27,,<1',,<0.5',cloudy,low,slow,292,other,mod,"unknown, farm",,,deciduous,,,,38.269,-81.7766,39082SWB2,39082,39082SW,f54039,05050009,NURE,Charleston,STRM-SED-WET,Sediment,Stream,Wet,150,<110oC,,WVKA011S1,,,WVKA011S1,,,,000,7,,,,,1.3,,,28,8,411,,eroding,sunny/clear,sparse,,,,MRP-01961,5.795,0.332,2.61,1.77,0.383,0.22,0.042,0.387,-2,-10,-8,521,2,-50,-2,100,13,95,21,1,17,-4,50,35,534,-2,22,41,23,42,12,-50,76,-40,14,-100,73,21,3,97,MRP-01961,5.5,MRP-01961,0.8,MRP-01961,0.07,,,,,,,,,,,,,,,,,,,,,,,,,,,,,,,,,,,,,,,,,,,,,,,,,,,,,,,,,,,,,,,,,,,,,,,,,,,2.46,,,0.2,,,-0.01,,,,,,72,,,,,,,0.8,15,,,-1.5,490,,,,,,,,10.8,,4,,,,,18,5200,60,,,,,,4.9,"SR1, SR2",253,5402C2
5303897,C-143528,,,WVRA062S1,19781021,WVRA062S1,"NURE sample, AEG016 1-02-505",,,1,,NURE2000,50,,,,,NAD27,,2-4',,<0.5',cloudy,low,slow,332,pebbles,mod,"unknown, industry",,,brush,,,,37.8576,-81.2215,38082NWG2,38082,38082NW,f54081,05050006,NURE,Bluefield,STRM-SED-WET,Sediment,Stream,Wet,150,<110oC,,WVRA062S1,,,WVRA062S1,,,,000,5,,,,,0.7,,,15,7.7,152,,depositing,sunny/clear,moderate,,,,MRP-01961,2.64,0.124,2.13,0.65,0.142,0.125,0.016,0.21,-2,25,-8,158,1,-50,-2,59,7,75,27,1,9,-4,27,19,164,-2,9,22,19,16,6,-50,36,-40,8,-100,44,12,2,32,MRP-01961,26.5,MRP-01961,0.5,MRP-01961,0.04,,,,,,,,,,,,,,,,,,,,,,,,,,,,,,,,,,,,,,,,,,,,,,,,,,,,,,,,,,,,,,,,,,,,,,,,,2.65,,3.8,,,0.12,,,-0.01,,,,,,59,,,,,,,2.7,18,26,,0.4,180,,,,,,,,5.1,,5,,,,,8,4100,50,,,2.1,,,3.6,"SR1, SR2",258,5403C2
5303664,C-143534,,,WVLO052S1,19781107,WVLO052S1,"NURE sample, AEG016 1-02-511",,,1,Coarse,NURE2000,50,,light gray,,,NAD27,,8-16',,0.5-1.0',clear,low,mod,331,pebbles,gentle,mine,,,deciduous,,,,37.677,-81.8424,38082NWB3,38082,38082NW,f54045,05070101,NURE,Bluefield,STRM-SED-WET,Sediment,Stream,Wet,150,<110oC,,WVLO052S1,,,WVLO052S1,,,,000,5,,,,,0.6,,,11,7.4,358,,depositing,light rain,moderate,,,,MRP-01961,5.405,0.141,2.43,1.7,0.415,0.635,0.032,0.295,-2,15,-8,1140,2,-50,-2,78,10,57,18,1,15,-4,37,28,437,-2,14,31,24,22,9,-50,83,-40,10,-100,60,17,2,71,MRP-01961,10,MRP-01961,1.3,MRP-01961,0.05,,,,,,,,,,,,,,,,,,,,,,,,,,,,,,,,,,,,,,,,,,,,,,,,,,,,,,,,,,,,,,,,,,,,,,,,,5.73,,3.13,,,0.68,,,-0.01,,,,,,74,,,,,,3.9,-1.8,22,39,,0.8,490,,,,,,,,5.9,,8,,,,,10,3400,50,,,3.8,,,3.6,"SR1, SR2",256,5403C2
5303850,C-143537,,,WVRA015S1,19781020,WVRA015S1,"NURE sample, AEG016 1-02-514",,,1,Coarse,NURE2000,50,,tan,,,NAD27,,4-8',,<0.5',clear,normal,mod,331,pebbles,gentle,farm,,,deciduous,,,,37.882,-81.4805,38082NWE1,38082,38082NW,f54081,05050009,NURE,Bluefield,STRM-SED-WET,Sediment,Stream,Wet,150,<110oC,,WVRA015S1,,,WVRA015S1,,,,000,5,,,,,0.4,,,16,8.1,129,,depositing,sunny/clear,moderate,,,,MRP-01961,4.495,0.09,2.44,1.36,0.289,0.585,0.032,0.236,-2,-10,-8,302,1,-50,-2,68,8,36,10,1,12,-4,33,20,319,-2,9,27,15,15,7,-50,53,-40,9,-100,47,13,2,50,MRP-01961,3.8,MRP-01961,0.4,MRP-01961,0.03,,,,,,,,,,,,,,,,,,,,,,,,,,,,,,,,,,,,,,,,,,,,,,,,,,,,,,,,,,,,,,,,,,,,,,,,,2.65,,1.67,,,0.34,,,-0.01,,,,,,34,,,,,,0.2,-1,15,18,,0.3,180,,,,,,,,5.5,,3,,,,,5,1900,30,,,1.5,,,2.7,"SR1, SR2",251,5403C2
5313179,C-143545,,,WVPR065S1,19780725,WVPR065S1,"NURE sample, AEG016 1-02-522",,,1,Coarse,NURE2000,50,,brown,,,NAD27,,8-16',,0.5-1.0',clear,normal,mod,333,cobbles,mod,"farm, unknown",,,deciduous,,,,39.4888,-79.6312,40080SWC1,40080,40080SW,f54077,05020004,NURE,Cumberland,STRM-SED-WET,Sediment,Stream,Wet,150,<110oC,,WVPR065S1,,,WVPR065S1,,,,000,5,,,,,0.16,,,18,7.2,90,,depositing,overcast,moderate,,,,MRP-01961,6.535,0.669,8.58,1.27,0.31,0.11,0.053,0.439,-2,48,-8,546,3,-50,-2,89,35,101,33,2,9,-4,44,69,763,7,23,31,61,27,14,-50,197,-40,13,-100,110,27,3,130,MRP-01961,44.1,MRP-01961,2.9,MRP-01961,0.44,,,,,,,,,,,,,,,,,,,,,,,,,,,,,,,,,,,,,,,,,,,,,,,,,,,,,,,,,,,,,,,,,,,,,,,,,5.89,,9.68,,,0.11,,,-0.01,,,,,,74,,,,,,0,-1,11,38,,0.4,720,,,,,,,,10.9,,7,,,,,7,4100,90,,,-5,,,4.2,"SR1, SR2",265,5401C2
5303764,C-143549,,,WVME039S1,19781023,WVME039S1,"NURE sample, AEG016 1-02-526",,,1,Coarse,NURE2000,50,,brown,,,NAD27,,1-2',,<0.5',brown/clear,low,stagnant,332,cobbles,mod,,,,deciduous,,,,37.3189,-81.0252,38082SWH2,38082,38082SW,f54055,05050002,NURE,Bluefield,STRM-SED-WET,Sediment,Stream,Wet,150,<110oC,,WVME039S1,,,WVME039S1,,,,000,5,,,,,2.9,,,15,8.3,333,,eroding,overcast,dense,,,,MRP-01961,3.035,0.861,2.3,0.76,0.373,0.17,0.026,0.256,-2,13,-8,214,-1,-50,-2,59,11,81,11,1,9,-4,27,23,469,-2,7,26,19,18,6,-50,56,-40,6,-100,47,13,2,47,MRP-01961,6.1,MRP-01961,0.2,MRP-01961,0.03,,,,,,,,,,,,,,,,,,,,,,,,,,,,,,,,,,,,,,,,,,,,,,,,,,,,,,,,,,,,,,,,,,,,,,,,,1.88,,1.77,,,0.07,,,-0.01,,,,,,43,,,,,,1.6,,31,21,,0.4,570,,,,,,,,3.6,,4,,,,,5,2400,10,,,5.3,,,2.9,"SR1, SR2",247,5403C2
5307359,C-143551,,,WVGI004S1,19780717,WVGI004S1,"NURE sample, AEG016 1-02-528",,,1,Coarse,NURE2000,50,,brown,,,NAD27,,>16',,2-4',cloudy,normal,slow,345,sand,gentle,"farm, unknown",,,deciduous,,,,38.9256,-80.7376,39082NEC1,39082,39082NE,f54021,05030203,NURE,Charleston,STRM-SED-WET,Sediment,Stream,Wet,150,<110oC,,WVGI004S1,,,WVGI004S1,,,,000,5,,,,,0.6,,,18,7.3,140,,depositing,sunny/clear,moderate,,,,MRP-01961,5.085,0.158,3.7,1.18,0.446,0.645,0.053,0.367,-2,12,-8,364,2,-50,-2,232,15,45,14,2,13,-4,111,28,592,-2,16,97,24,23,10,-50,63,-40,31,-100,73,29,4,76,MRP-01961,8.5,MRP-01961,-0.2,MRP-01961,0.04,,,,,,,,,,,,,,,,,,,,,,,,,,,,,,,,,,,,,,,,,,,,,,,,,,,,,,,,,,,,,,,,,,,,,,,,,5.13,,3.91,,,0.56,,,-0.01,,,,,,163,,,,,,9.8,-1,77,83,,1.5,510,,,,,,,,6.8,,13,,,,,26,4700,60,,,10.9,,,10.2,"SR1, SR2",263,5401C2
5310651,C-143554,,,WVMA046S1,19780730,WVMA046S1,"NURE sample, AEG016 1-02-531",R1,first,2,Coarse,NURE2000,50,,tan,,,NAD27,,<1',,0.5-1.0',cloudy,high,fast,321,cobbles,gentle,farm,,,brush,,,,39.5215,-80.4806,40082NEE4,40082,40082NE,f54049,05020003,NURE,Clarksburg,STRM-SED-WET,Sediment,Stream,Wet,150,<110oC,,WVMA046S1,,,WVMA046S1,,,,000,5,,,,,0.28,,,19,6.5,85,,eroding,light rain,dense,,,,MRP-01961,4.565,0.214,2.88,1.01,0.352,0.405,0.063,0.36,-2,20,-8,385,2,-50,-2,94,13,86,52,1,11,-4,45,28,658,-2,18,38,22,51,9,-50,58,-40,15,-100,61,17,2,132,MRP-01961,11.9,MRP-01961,0.2,MRP-01961,0.18,,,,,,,,,,,,,,,,,,,,,,,,,,,,,,,,,,,,,,,,,,,,,,,,,,,,,,,,,,,,,,,,,,,,,,,,,5.09,,3.76,,,0.41,,,-0.01,,,,,,92,,,,,,6.6,-1,26,45,,0.7,650,,,,,,,,10.2,,8,,,,,17,5800,60,,,,,,5.2,"SR1, SR2",265,5401C2
5313124,C-143555,,,WVPR010S1,19780718,WVPR010S1,"NURE sample, AEG016 1-02-532",,,1,Coarse,NURE2000,50,,tan,,,NAD27,,8-16',,1-2',clear,normal,mod,333,sand,mod,,,,deciduous,,,,39.6609,-79.6897,40080NWC3,40080,40080NW,f54077,05020004,NURE,Cumberland,STRM-SED-WET,Sediment,Stream,Wet,150,<110oC,,WVPR010S1,,,WVPR010S1,,,,000,5,,,,,0.1,,,18,6.7,51,,depositing,sunny/clear,moderate,,,,MRP-01961,1.915,0.045,1.24,0.37,0.068,0.025,0.016,0.308,-2,-10,-8,124,-1,-50,-2,84,6,62,6,1,6,-4,37,10,104,-2,8,31,10,10,5,-50,40,-40,9,-100,29,14,2,33,MRP-01961,2,MRP-01961,-0.2,MRP-01961,0.04,,,,,,,,,,,,,,,,,,,,,,,,,,,,,,,,,,,,,,,,,,,,,,,,,,,,,,,,,,,,,,,,,,,,,,,,,2.01,,1.15,,,0.03,,,0.093,,,,,,25,,,,,,5.6,-1,49,24,,0.7,120,,,,,,,,4.6,,4,,,,,7,4300,30,,,3.8,,,4.2,"SR1, SR2",265,5401C2
[truncated: 11,635,678 more chars]
