# Supplementary material for: Association of Arsenic Exposure with Lung Cancer Incidence Rates in the United States
Source: PLoS One. 2011 Oct 7;6(10):e25886. doi: 10.1371/journal.pone.0025886 (PMC3189216; doi:10.1371/journal.pone.0025886)
Supplement: File S4 — The aggregated county level lung cancer incidence rates, exposure levels and covariates are included in “county_level_data.csv”. (CSV) [file pone.0025886.s004.csv]

	County	FIPS	AdjRate	PopCounty	Population	SFIPS	CFIPS	MedIncome	SESName	rateDay	rateAny	rate100	MetalName	Ascounty	smkrate	lnAs	lnInc	lnsmk	wvkyid
1	Alameda County, California	06001	59	Alameda County, California	1443741	6	001	55551	Alameda County	0.0936254980079681	0.127490039840637	0.428286852589641	Alameda County, California	9.7	0.428286852589641	0.092749610203891	0.459845370046061	0.428286852589641	0
2	Alpine County, California	06003	51	Alpine County, California	1208	6	003	39640	Alpine County	NA	NA	NA	Alpine County, California	6	NA	-0.387616806077391	0.122382561784059	NA	0
3	Amador County, California	06005	75	Amador County, California	35100	6	005	42701	Amador County	0.125	0.166666666666667	0.5	Amador County, California	11	0.5	0.218518997492925	0.196766191486374	0.5	0
4	Butte County, California	06007	76	Butte County, California	203171	6	007	31963	Butte County	0.128440366972477	0.155963302752294	0.486238532110092	Butte County, California	5.12702702702703	0.486238532110092	-0.544850311008702	-0.0928771638507495	0.486238532110092	0
5	Calaveras County, California	06009	63	Calaveras County, California	40554	6	009	41460	Calaveras County	0.233333333333333	0.3	0.7	Calaveras County, California	7.2	0.7	-0.205295249283436	0.167272959329905	0.7	0
6	Colusa County, California	06011	67	Colusa County, California	18804	6	011	35623	Colusa County	0.090909090909091	0.181818181818182	0.454545454545455	Colusa County, California	10.0214285714286	0.454545454545455	0.125349382187711	0.0155353489842813	0.454545454545455	0
7	Contra Costa County, California	06013	60	Contra Costa County, California	948816	6	013	64040	Contra Costa County	0.0825242718446602	0.111650485436893	0.412621359223301	Contra Costa County, California	9.54	0.412621359223301	0.0761172101547491	0.602051740450786	0.412621359223301	0
8	Del Norte County, California	06015	82	Del Norte County, California	27507	6	015	30166	Del Norte County	0.25	0.25	0.416666666666667	Del Norte County, California	11.1	0.416666666666667	0.227568833012842	-0.150740685331668	0.416666666666667	0
9	El Dorado County, California	06017	64	El Dorado County, California	156299	6	017	52155	El Dorado County	0.0891089108910891	0.138613861386139	0.356435643564356	El Dorado County, California	15.9	0.356435643564356	0.58694283392074	0.396763906450207	0.356435643564356	0
10	Fresno County, California	06019	59	Fresno County, California	799407	6	019	34930	Fresno County	0.111498257839721	0.146341463414634	0.397212543554007	Fresno County, California	6.44058823529412	0.397212543554007	-0.316756398476329	-0.00411008885898667	0.397212543554007	0
11	Glenn County, California	06021	63	Glenn County, California	26453	6	021	32321	Glenn County	0.0833333333333333	0.0833333333333333	0.25	Glenn County, California	8.472	0.25	-0.0426096670063405	-0.0817389739094239	0.25	0
12	Humboldt County, California	06023	76	Humboldt County, California	126518	6	023	32098	Humboldt County	0.141176470588235	0.2	0.529411764705882	Humboldt County, California	7.82739726027397	0.529411764705882	-0.121746226657165	-0.0886624247787626	0.529411764705882	0
13	Imperial County, California	06025	55	Imperial County, California	142361	6	025	31651	Imperial County	0.109090909090909	0.181818181818182	0.436363636363636	Imperial County, California	6.95375	0.436363636363636	-0.24009519289808	-0.102686404010052	0.436363636363636	0
14	Inyo County, California	06027	74	Inyo County, California	17945	6	027	36377	Inyo County	0.0526315789473684	0.0526315789473684	0.473684210526316	Inyo County, California	13.6681614349776	0.473684210526316	0.435692870040972	0.0364805591202977	0.473684210526316	0
15	Kern County, California	06029	71	Kern County, California	661645	6	029	36446	Kern County	0.131578947368421	0.161654135338346	0.473684210526316	Kern County, California	15.5255707762557	0.473684210526316	0.563112116814494	0.0383755653861364	0.473684210526316	0
16	Kings County, California	06031	61	Kings County, California	129461	6	031	34724	Kings County	0.142857142857143	0.238095238095238	0.5	Kings County, California	5.80588235294118	0.5	-0.420504672922226	-0.0100250571481659	0.5	0
17	Lake County, California	06033	102	Lake County, California	58309	6	033	29935	Lake County	0.125	0.2	0.725	Lake County, California	10.0828571428571	0.725	0.131460393886365	-0.158427783300413	0.725	0
18	Lassen County, California	06035	46	Lassen County, California	33828	6	035	37358	Lassen County	0	0	0.444444444444444	Lassen County, California	4.9390243902439	0.444444444444444	-0.58220845546316	0.0630909310593832	0.444444444444444	0
19	Los Angeles County, California	06037	52	Los Angeles County, California	9519338	6	037	42045	Los Angeles County	0.0655405405405405	0.107432432432432	0.382432432432432	Los Angeles County, California	11.7197183098592	0.382432432432432	0.281896473559623	0.181284325607134	0.382432432432432	0
20	Madera County, California	06039	63	Madera County, California	123109	6	039	35248	Madera County	0.181818181818182	0.218181818181818	0.509090909090909	Madera County, California	4.68039215686275	0.509090909090909	-0.635994374684987	0.00495264238225879	0.509090909090909	0
21	Marin County, California	06041	51	Marin County, California	247289	6	041	72301	Marin County	0.0504201680672269	0.0840336134453782	0.495798319327731	Marin County, California	7.64285714285714	0.495798319327731	-0.145604770458798	0.723381812649984	0.495798319327731	0
22	Mariposa County, California	06043	79	Mariposa County, California	17130	6	043	35151	Mariposa County	0.222222222222222	0.222222222222222	0.555555555555556	Mariposa County, California	13.3230769230769	0.555555555555556	0.410121363361352	0.00219691967640046	0.555555555555556	0
23	Mendocino County, California	06045	70	Mendocino County, California	86265	6	045	36240	Mendocino County	0.145454545454545	0.181818181818182	0.545454545454545	Mendocino County, California	7.45657894736842	0.545454545454545	-0.170279552416203	0.0327073334970507	0.545454545454545	0
24	Merced County, California	06047	63	Merced County, California	210554	6	047	34474	Merced County	0.0842105263157895	0.147368421052632	0.389473684210526	Merced County, California	6.31363636363636	0.389473684210526	-0.336664478903464	-0.0172507309455288	0.389473684210526	0
25	Modoc County, California	06049	49	Modoc County, California	9449	6	049	28859	Modoc County	NA	NA	NA	Modoc County, California	8.03488372093023	NA	-0.095583747791284	-0.195034244966980	NA	0
26	Mono County, California	06051	33	Mono County, California	12853	6	051	44382	Mono County	0	0.090909090909091	0.363636363636364	Mono County, California	17.15	0.363636363636364	0.662621898306503	0.235377834156058	0.363636363636364	0
27	Monterey County, California	06053	56	Monterey County, California	401762	6	053	47073	Monterey County	0.08	0.1	0.393333333333333	Monterey County, California	7.32962962962963	0.393333333333333	-0.187451288701255	0.294243440567314	0.393333333333333	0
28	Napa County, California	06055	67	Napa County, California	124279	6	055	52262	Napa County	0.0317460317460317	0.0952380952380952	0.46031746031746	Napa County, California	10.5375	0.46031746031746	0.175564048022528	0.398813381869978	0.46031746031746	0
29	Nevada County, California	06057	63	Nevada County, California	92033	6	057	46777	Nevada County	0.0684931506849315	0.0821917808219178	0.506849315068493	Nevada County, California	11.7157894736842	0.506849315068493	0.281561184369558	0.287935481451818	0.506849315068493	0
30	Orange County, California	06059	56	Orange County, California	2846289	6	059	55654	Orange County	0.0560253699788584	0.090909090909091	0.413319238900634	Orange County, California	10.7555555555556	0.413319238900634	0.196046141640866	0.461697805268468	0.413319238900634	0
31	Placer County, California	06061	69	Placer County, California	248399	6	061	59153	Placer County	0.0632911392405063	0.0759493670886076	0.360759493670886	Placer County, California	9.92962962962963	0.360759493670886	0.116146903932139	0.522671159972784	0.360759493670886	0
32	Plumas County, California	06063	82	Plumas County, California	20824	6	063	38225	Plumas County	0	0	0.533333333333333	Plumas County, California	12.5705882352941	0.533333333333333	0.35198354296344	0.0860336041373984	0.533333333333333	0
33	Riverside County, California	06065	66	Riverside County, California	1545387	6	065	43558	Riverside County	0.105797101449275	0.144927536231884	0.433333333333333	Riverside County, California	6.15128205128205	0.433333333333333	-0.362715751589443	0.216637235650689	0.433333333333333	0
34	Sacramento County, California	06067	71	Sacramento County, California	1223499	6	067	44796	Sacramento County	0.0857664233576642	0.125912408759124	0.427007299270073	Sacramento County, California	9.45	0.427007299270073	0.0666384662002053	0.244662702042719	0.427007299270073	0
35	San Benito County, California	06069	43	San Benito County, California	53234	6	069	56191	San Benito County	0	0	0.0833333333333333	San Benito County, California	10.3942857142857	0.0833333333333333	0.161879929289162	0.471300454049008	0.0833333333333333	0
36	San Bernardino County, California	06071	66	San Bernardino County, California	1709434	6	071	40950	San Bernardino County	0.128571428571429	0.171428571428571	0.407936507936508	San Bernardino County, California	13.9399684044234	0.407936507936508	0.455383863483716	0.154895662621351	0.407936507936508	0
37	San Diego County, California	06073	60	San Diego County, California	2813833	6	073	48363	San Diego County	0.0769230769230769	0.126696832579186	0.424434389140271	San Diego County, California	3.88837209302326	0.424434389140271	-0.821385690348407	0.321278910884244	0.424434389140271	0
38	San Francisco County, California	06075	57	San Francisco County, California	776733	6	075	55761	San Francisco County	0.0551948051948052	0.090909090909091	0.392857142857143	San Francisco County, California	NA	0.392857142857143	NA	0.463618552616598	0.392857142857143	0
39	San Joaquin County, California	06077	73	San Joaquin County, California	563598	6	077	40633	San Joaquin County	0.106194690265487	0.146017699115044	0.420353982300885	San Joaquin County, California	7.58571428571429	0.420353982300885	-0.153109496112866	0.147124396662292	0.420353982300885	0
40	San Luis Obispo County, California	06079	62	San Luis Obispo County, California	246681	6	079	42498	San Luis Obispo County	0.062992125984252	0.0708661417322835	0.448818897637795	San Luis Obispo County, California	6.16875	0.448818897637795	-0.359880051105791	0.192000868321813	0.448818897637795	0
41	San Mateo County, California	06081	54	San Mateo County, California	707161	6	081	70492	San Mateo County	0.0614035087719298	0.100877192982456	0.394736842105263	San Mateo County, California	3.82	0.394736842105263	-0.839125852686962	0.698043080524394	0.394736842105263	0
42	Santa Barbara County, California	06083	52	Santa Barbara County, California	399347	6	083	46908	Santa Barbara County	0.0845070422535211	0.0985915492957746	0.408450704225352	Santa Barbara County, California	8.04137931034483	0.408450704225352	-0.0947756508155826	0.290732088921091	0.408450704225352	0
43	Santa Clara County, California	06085	49	Santa Clara County, California	1682585	6	085	74705	Santa Clara County	0.0555555555555556	0.0770609318996416	0.340501792114695	Santa Clara County, California	6.66923076923077	0.340501792114695	-0.281871748980487	0.75609087662532	0.340501792114695	0
44	Santa Cruz County, California	06087	54	Santa Cruz County, California	255602	6	087	53787	Santa Cruz County	0.0575539568345324	0.0863309352517986	0.446043165467626	Santa Cruz County, California	5.51666666666667	0.446043165467626	-0.471602462150484	0.427575654603672	0.446043165467626	0
45	Shasta County, California	06089	88	Shasta County, California	163256	6	089	34991	Shasta County	0.121739130434783	0.156521739130435	0.452173913043478	Shasta County, California	7.44626865671642	0.452173913043478	-0.17166321982942	-0.00236526211235066	0.452173913043478	0
46	Sierra County, California	06091	71	Sierra County, California	3555	6	091	37770	Sierra County	NA	NA	NA	Sierra County, California	8.55714285714286	NA	-0.0326099192393556	0.0740589890466374	NA	0
47	Siskiyou County, California	06093	76	Siskiyou County, California	44301	6	093	30589	Siskiyou County	0.178571428571429	0.214285714285714	0.535714285714286	Siskiyou County, California	5.86694915254237	0.535714285714286	-0.410041512087131	-0.136815680470965	0.535714285714286	0
48	Solano County, California	06095	72	Solano County, California	394542	6	095	53954	Solano County	0.0725806451612903	0.129032258064516	0.387096774193548	Solano County, California	13.41	0.387096774193548	0.416624421988141	0.430675684002725	0.387096774193548	0
49	Sonoma County, California	06097	62	Sonoma County, California	458614	6	097	53193	Sonoma County	0.0740740740740741	0.0987654320987654	0.502057613168724	Sonoma County, California	7.79130434782609	0.502057613168724	-0.126367990693765	0.416470661065233	0.502057613168724	0
50	Stanislaus County, California	06099	69	Stanislaus County, California	446997	6	099	40054	Stanislaus County	0.141304347826087	0.168478260869565	0.445652173913043	Stanislaus County, California	4.96774193548387	0.445652173913043	-0.576410877376963	0.132772396005505	0.445652173913043	0
51	Sutter County, California	06101	73	Sutter County, California	78930	6	101	38698	Sutter County	0.21875	0.25	0.4375	Sutter County, California	10.588	0.4375	0.180345009059409	0.0983317714360084	0.4375	0
52	Tehama County, California	06103	100	Tehama County, California	56039	6	103	31575	Tehama County	0	0.0714285714285714	0.428571428571429	Tehama County, California	5.34230769230769	0.428571428571429	-0.50371856356663	-0.105090479441174	0.428571428571429	0
53	Trinity County, California	06105	89	Trinity County, California	13022	6	105	28752	Trinity County	0.25	0.25	1	Trinity County, California	10.2256410256410	1	0.145522116652591	-0.198748817636524	1	0
54	Tulare County, California	06107	59	Tulare County, California	368021	6	107	32253	Tulare County	0.129032258064516	0.148387096774194	0.445161290322581	Tulare County, California	4.97166666666667	0.445161290322581	-0.575621146006844	-0.0838450855065265	0.445161290322581	0
55	Tuolumne County, California	06109	82	Tuolumne County, California	54501	6	109	38770	Tuolumne County	0.15625	0.25	0.59375	Tuolumne County, California	5.10476190476190	0.59375	-0.549202464392167	0.100190604005110	0.59375	0
56	Ventura County, California	06111	56	Ventura County, California	753197	6	111	57164	Ventura County	0.0766550522648084	0.132404181184669	0.439024390243902	Ventura County, California	6.77777777777778	0.439024390243902	-0.265726988468354	0.488468181941821	0.439024390243902	0
57	Yolo County, California	06113	66	Yolo County, California	168660	6	113	42670	Yolo County	0.0769230769230769	0.128205128205128	0.41025641025641	Yolo County, California	9.8	0.41025641025641	0.103006110371080	0.196039949522181	0.41025641025641	0
58	Yuba County, California	06115	100	Yuba County, California	60219	6	115	30954	Yuba County	0.0555555555555556	0.0833333333333333	0.5	Yuba County, California	7.75	0.5	-0.131683431940190	-0.124953916187160	0.5	0
59	Fairfield County, Connecticut	09001	62	Fairfield County, Connecticut	882567	9	001	63762	Fairfield County	0.0606413994169096	0.0973760932944606	0.449562682215743	Fairfield County, Connecticut	6.64615384615385	0.449562682215743	-0.285337956956973	0.597701253940885	0.449562682215743	0
60	Hartford County, Connecticut	09003	67	Hartford County, Connecticut	857183	9	003	49461	Hartford County	0.10621387283237	0.149566473988439	0.484104046242775	Hartford County, Connecticut	4.26666666666667	0.484104046242775	-0.728543393047984	0.343728332569423	0.484104046242775	0
61	Litchfield County, Connecticut	09005	69	Litchfield County, Connecticut	182193	9	005	56215	Litchfield County	0.099526066350711	0.137440758293839	0.535545023696682	Litchfield County, Connecticut	5.22424242424242	0.535545023696682	-0.526066478542333	0.471727477523995	0.535545023696682	0
62	Middlesex County, Connecticut	09007	68	Middlesex County, Connecticut	155071	9	007	60706	Middlesex County	0.119469026548673	0.15929203539823	0.469026548672566	Middlesex County, Connecticut	3.38461538461538	0.469026548672566	-0.960135998848721	0.548586392290183	0.469026548672566	0
63	New Haven County, Connecticut	09009	73	New Haven County, Connecticut	824008	9	009	49428	New Haven County	0.124590163934426	0.167868852459016	0.507540983606557	New Haven County, Connecticut	3.95	0.507540983606557	-0.805660696392416	0.343060917564216	0.507540983606557	0
64	New London County, Connecticut	09011	79	New London County, Connecticut	259088	9	011	49365	New London County	0.120320855614973	0.160427807486631	0.518716577540107	New London County, Connecticut	4.04705882352941	0.518716577540107	-0.781385874422364	0.341785523385685	0.518716577540107	0
65	Tolland County, Connecticut	09013	74	Tolland County, Connecticut	136364	9	013	60190	Tolland County	0.119402985074627	0.160447761194030	0.503731343283582	Tolland County, Connecticut	5.38666666666667	0.503731343283582	-0.495449510880606	0.540050077881952	0.503731343283582	0
66	Windham County, Connecticut	09015	79	Windham County, Connecticut	109091	9	015	45270	Windham County	0.140350877192982	0.175438596491228	0.52046783625731	Windham County, Connecticut	10.4863636363636	0.52046783625731	0.170699436515946	0.255188413770140	0.52046783625731	0
67	Adair County, Iowa	19001	66	Adair County, Iowa	8243	19	001	37428	Adair County	NA	NA	NA	Adair County, Iowa	11.7375	NA	0.283412569228935	0.0649629397359384	NA	0
68	Adams County, Iowa	19003	68	Adams County, Iowa	4482	19	003	32373	Adams County	NA	NA	NA	Adams County, Iowa	10.4833333333333	NA	0.170410419172894	-0.0801314056280216	NA	0
69	Allamakee County, Iowa	19005	52	Allamakee County, Iowa	14675	19	005	35216	Allamakee County	0.12	0.16	0.52	Allamakee County, Iowa	10.9384615384615	0.52	0.212908884602158	0.00404437710637851	0.52	0
70	Appanoose County, Iowa	19007	61	Appanoose County, Iowa	13721	19	007	29929	Appanoose County	0.173913043478261	0.217391304347826	0.391304347826087	Appanoose County, Iowa	9.53571428571429	0.391304347826087	0.0756678729195999	-0.158628237664306	0.391304347826087	0
71	Audubon County, Iowa	19009	52	Audubon County, Iowa	6830	19	009	33989	Audubon County	NA	NA	NA	Audubon County, Iowa	13.7047619047619	NA	0.438367081424398	-0.0314192048202617	NA	0
72	Benton County, Iowa	19011	65	Benton County, Iowa	25308	19	011	44742	Benton County	0.153846153846154	0.205128205128205	0.641025641025641	Benton County, Iowa	9.575	0.641025641025641	0.0797792597612634	0.243456510111985	0.641025641025641	0
73	Black Hawk County, Iowa	19013	70	Black Hawk County, Iowa	128012	19	013	37872	Black Hawk County	0.134920634920635	0.210317460317460	0.492063492063492	Black Hawk County, Iowa	8.44	0.492063492063492	-0.0463939666975803	0.0767559050939006	0.492063492063492	0
74	Boone County, Iowa	19015	72	Boone County, Iowa	26224	19	015	41973	Boone County	0.196428571428571	0.232142857142857	0.5	Boone County, Iowa	8.69285714285714	0.5	-0.0168746049272230	0.179570406741531	0.5	0
75	Bremer County, Iowa	19017	51	Bremer County, Iowa	23325	19	017	42753	Bremer County	0.179104477611940	0.194029850746269	0.358208955223881	Bremer County, Iowa	8.07857142857143	0.358208955223881	-0.0901612217986298	0.197983220681458	0.358208955223881	0
76	Buchanan County, Iowa	19019	73	Buchanan County, Iowa	21093	19	019	39651	Buchanan County	0.148148148148148	0.222222222222222	0.481481481481481	Buchanan County, Iowa	7.73	0.481481481481481	-0.134267412706115	0.122660020766052	0.481481481481481	0
77	Buena Vista County, Iowa	19021	55	Buena Vista County, Iowa	20411	19	021	36401	Buena Vista County	0.0869565217391304	0.130434782608696	0.369565217391304	Buena Vista County, Iowa	9.62777777777778	0.369565217391304	0.08527616351995	0.0371400991150761	0.369565217391304	0
78	Butler County, Iowa	19023	51	Butler County, Iowa	15305	19	023	37880	Butler County	0.111111111111111	0.111111111111111	0.333333333333333	Butler County, Iowa	7.69166666666667	0.333333333333333	-0.13923878358464	0.0769671206401501	0.333333333333333	0
79	Calhoun County, Iowa	19025	56	Calhoun County, Iowa	11115	19	025	34677	Calhoun County	NA	NA	NA	Calhoun County, Iowa	9.08461538461538	NA	0.0272060904363340	-0.0113795046974872	NA	0
80	Carroll County, Iowa	19027	63	Carroll County, Iowa	21421	19	027	39014	Carroll County	0.135135135135135	0.189189189189189	0.351351351351351	Carroll County, Iowa	11.5538461538462	0.351351351351351	0.267642106563052	0.106464408395013	0.351351351351351	0
81	Cass County, Iowa	19029	58	Cass County, Iowa	14684	19	029	34618	Cass County	0.185185185185185	0.185185185185185	0.444444444444444	Cass County, Iowa	13.2533333333333	0.444444444444444	0.404872817814818	-0.0130823696735209	0.444444444444444	0
82	Cedar County, Iowa	19031	67	Cedar County, Iowa	18187	19	031	44431	Cedar County	0.090909090909091	0.181818181818182	0.363636363636364	Cedar County, Iowa	10.3482758620690	0.363636363636364	0.157443647154401	0.236481276331681	0.363636363636364	0
83	Cerro Gordo County, Iowa	19033	72	Cerro Gordo County, Iowa	46447	19	033	37503	Cerro Gordo County	0.125	0.170454545454545	0.511363636363636	Cerro Gordo County, Iowa	8.38529411764706	0.511363636363636	-0.0528968040029811	0.0669647820988075	0.511363636363636	0
84	Cherokee County, Iowa	19035	60	Cherokee County, Iowa	13035	19	035	37054	Cherokee County	NA	NA	NA	Cherokee County, Iowa	11.8363636363636	NA	0.291800181670652	0.0549201604500933	NA	0
85	Chickasaw County, Iowa	19037	72	Chickasaw County, Iowa	13095	19	037	39009	Chickasaw County	NA	NA	NA	Chickasaw County, Iowa	9.35384615384615	NA	0.056411336765084	0.106336241059564	NA	0
86	Clarke County, Iowa	19039	53	Clarke County, Iowa	9133	19	039	36330	Clarke County	NA	NA	NA	Clarke County, Iowa	9.11666666666667	NA	0.0307279648944347	0.0351876985553830	NA	0
87	Clay County, Iowa	19041	64	Clay County, Iowa	17372	19	041	38258	Clay County	0.190476190476190	0.238095238095238	0.523809523809524	Clay County, Iowa	10.5736842105263	0.523809523809524	0.178992017349002	0.0868965410527345	0.523809523809524	0
88	Clayton County, Iowa	19043	61	Clayton County, Iowa	18678	19	043	35635	Clayton County	0.129032258064516	0.161290322580645	0.483870967741935	Clayton County, Iowa	8.565625	0.483870967741935	-0.0316191747964325	0.0158721532761064	0.483870967741935	0
89	Clinton County, Iowa	19045	72	Clinton County, Iowa	50149	19	045	38707	Clinton County	0.142857142857143	0.171428571428571	0.514285714285714	Clinton County, Iowa	8.69333333333333	0.514285714285714	-0.0168198269151034	0.0985643145544266	0.514285714285714	0
90	Crawford County, Iowa	19047	53	Crawford County, Iowa	16942	19	047	35406	Crawford County	0.136363636363636	0.204545454545455	0.477272727272727	Crawford County, Iowa	12.7461538461538	0.477272727272727	0.365853291665534	0.00942514962535945	0.477272727272727	0
91	Dallas County, Iowa	19049	70	Dallas County, Iowa	40750	19	049	51375	Dallas County	0.0737704918032787	0.106557377049180	0.360655737704918	Dallas County, Iowa	10.115	0.360655737704918	0.134643195314263	0.381695525138671	0.360655737704918	0
92	Davis County, Iowa	19051	55	Davis County, Iowa	8541	19	051	33949	Davis County	NA	NA	NA	Davis County, Iowa	10.3866666666667	NA	0.161146657028992	-0.0325967491878334	NA	0
93	Decatur County, Iowa	19053	56	Decatur County, Iowa	8689	19	053	28475	Decatur County	NA	NA	NA	Decatur County, Iowa	12.2388888888889	NA	0.325242220606687	-0.208429638344482	NA	0
94	Delaware County, Iowa	19055	55	Delaware County, Iowa	18404	19	055	39292	Delaware County	0.08	0.2	0.44	Delaware County, Iowa	6.44166666666667	0.44	-0.31658896950007	0.113564788134896	0.44	0
95	Des Moines County, Iowa	19057	81	Des Moines County, Iowa	42351	19	057	38529	Des Moines County	0.0961538461538462	0.134615384615385	0.471153846153846	Des Moines County, Iowa	8.075	0.471153846153846	-0.0906034061967258	0.0939550568213008	0.471153846153846	0
96	Dickinson County, Iowa	19059	62	Dickinson County, Iowa	16424	19	059	41086	Dickinson County	0.0740740740740741	0.111111111111111	0.407407407407407	Dickinson County, Iowa	8.97142857142857	0.407407407407407	0.0146686491133936	0.158211283192591	0.407407407407407	0
97	Dubuque County, Iowa	19061	72	Dubuque County, Iowa	89143	19	061	41259	Dubuque County	0.0614035087719298	0.087719298245614	0.307017543859649	Dubuque County, Iowa	9.51428571428571	0.307017543859649	0.073418153185584	0.162413123122953	0.307017543859649	0
98	Emmet County, Iowa	19063	67	Emmet County, Iowa	11027	19	063	34709	Emmet County	NA	NA	NA	Emmet County, Iowa	7.04090909090909	NA	-0.227638981240939	-0.0104571283602226	NA	0
99	Fayette County, Iowa	19065	60	Fayette County, Iowa	22008	19	065	33874	Fayette County	0.225	0.3	0.575	Fayette County, Iowa	10.1933333333333	0.575	0.142357636527361	-0.0348083892087985	0.575	0
100	Floyd County, Iowa	19067	58	Floyd County, Iowa	16900	19	067	36349	Floyd County	0.181818181818182	0.242424242424242	0.454545454545455	Floyd County, Iowa	8.99333333333333	0.454545454545455	0.0171072868060542	0.0357105456070155	0.454545454545455	0
101	Franklin County, Iowa	19069	54	Franklin County, Iowa	10704	19	069	37747	Franklin County	NA	NA	NA	Franklin County, Iowa	8.36875	NA	-0.0548717448481004	0.0734498546607067	NA	0
102	Fremont County, Iowa	19071	70	Fremont County, Iowa	8010	19	071	38830	Fremont County	NA	NA	NA	Fremont County, Iowa	10.9625	NA	0.215104082392855	0.101736996065847	NA	0
103	Greene County, Iowa	19073	58	Greene County, Iowa	10366	19	073	35214	Greene County	NA	NA	NA	Greene County, Iowa	7.175	NA	-0.208773513659761	0.00398758312652525	NA	0
104	Grundy County, Iowa	19075	51	Grundy County, Iowa	12369	19	075	42286	Grundy County	NA	NA	NA	Grundy County, Iowa	10.1285714285714	NA	0.135984009177323	0.18699991432495	NA	0
105	Guthrie County, Iowa	19077	61	Guthrie County, Iowa	11353	19	077	38157	Guthrie County	NA	NA	NA	Guthrie County, Iowa	11.5785714285714	NA	0.269779823820926	0.0842530794597298	NA	0
106	Hamilton County, Iowa	19079	68	Hamilton County, Iowa	16438	19	079	40324	Hamilton County	0.176470588235294	0.235294117647059	0.470588235294118	Hamilton County, Iowa	7.3125	0.470588235294118	-0.189791062747471	0.139490677513967	0.470588235294118	0
107	Hancock County, Iowa	19081	59	Hancock County, Iowa	12100	19	081	39398	Hancock County	NA	NA	NA	Hancock County, Iowa	8.06315789473684	NA	-0.0920709971653957	0.116258905916435	NA	0
108	Hardin County, Iowa	19083	61	Hardin County, Iowa	18812	19	083	36582	Hardin County	0.214285714285714	0.25	0.535714285714286	Hardin County, Iowa	5.67272727272727	0.535714285714286	-0.443706272728434	0.0421001684760061	0.535714285714286	0
109	Harrison County, Iowa	19085	79	Harrison County, Iowa	15666	19	085	39295	Harrison County	0.133333333333333	0.166666666666667	0.4	Harrison County, Iowa	11.9263157894737	0.4	0.299371094122019	0.113641136640410	0.4	0
110	Henry County, Iowa	19087	68	Henry County, Iowa	20336	19	087	40485	Henry County	0.136363636363636	0.159090909090909	0.522727272727273	Henry County, Iowa	8.58461538461538	0.522727272727273	-0.029404582819772	0.143475387460350	0.522727272727273	0
111	Howard County, Iowa	19089	45	Howard County, Iowa	9932	19	089	36380	Howard County	NA	NA	NA	Howard County, Iowa	8.83846153846154	NA	-0.000263447912272508	0.0365630254122493	NA	0
112	Humboldt County, Iowa	19091	67	Humboldt County, Iowa	10381	19	091	39526	Humboldt County	NA	NA	NA	Humboldt County, Iowa	7.475	NA	-0.167812156028696	0.119502535540516	NA	0
113	Ida County, Iowa	19093	51	Ida County, Iowa	7837	19	093	36572	Ida County	NA	NA	NA	Ida County, Iowa	13.3	NA	0.408387759922262	0.0418267726244519	NA	0
114	Iowa County, Iowa	19095	61	Iowa County, Iowa	15671	19	095	43649	Iowa County	0.125	0.166666666666667	0.5	Iowa County, Iowa	10.5222222222222	0.5	0.174113147550367	0.218724224838011	0.5	0
115	Jackson County, Iowa	19097	66	Jackson County, Iowa	20296	19	097	36066	Jackson County	0.107142857142857	0.142857142857143	0.357142857142857	Jackson County, Iowa	9.42	0.357142857142857	0.0634588132828258	0.0278944456073518	0.357142857142857	0
116	Jasper County, Iowa	19099	74	Jasper County, Iowa	37213	19	099	44046	Jasper County	0.072463768115942	0.130434782608696	0.391304347826087	Jasper County, Iowa	11.1666666666667	0.391304347826087	0.233556874857465	0.227778394678971	0.391304347826087	0
117	Jefferson County, Iowa	19101	56	Jefferson County, Iowa	16181	19	101	35808	Jefferson County	0.0769230769230769	0.115384615384615	0.538461538461538	Jefferson County, Iowa	9.9	0.538461538461538	0.113158481835098	0.0207151844517863	0.538461538461538	0
118	Johnson County, Iowa	19103	64	Johnson County, Iowa	111006	19	103	42827	Johnson County	0.0711610486891386	0.108614232209738	0.408239700374532	Johnson County, Iowa	10.4846153846154	0.408239700374532	0.170532705935504	0.199712597134901	0.408239700374532	0
119	Jones County, Iowa	19105	68	Jones County, Iowa	20221	19	105	38612	Jones County	0.195121951219512	0.195121951219512	0.51219512195122	Jones County, Iowa	6.46363636363636	0.51219512195122	-0.313184211294621	0.0961069613086405	0.51219512195122	0
120	Keokuk County, Iowa	19107	70	Keokuk County, Iowa	11400	19	107	35333	Keokuk County	NA	NA	NA	Keokuk County, Iowa	11.5631578947368	NA	0.268447724918678	0.00736122375946557	NA	0
121	Kossuth County, Iowa	19109	59	Kossuth County, Iowa	17163	19	109	36412	Kossuth County	0.181818181818182	0.242424242424242	0.575757575757576	Kossuth County, Iowa	7.51190476190476	0.575757575757576	-0.162887211607547	0.0374422429653141	0.575757575757576	0
122	Lee County, Iowa	19111	85	Lee County, Iowa	38052	19	111	37192	Lee County	0.136363636363636	0.181818181818182	0.511363636363636	Lee County, Iowa	9.48125	0.511363636363636	0.0699398888092593	0.058637536710556	0.511363636363636	0
123	Linn County, Iowa	19113	77	Linn County, Iowa	191701	19	113	48597	Linn County	0.112050739957717	0.169133192389006	0.465116279069767	Linn County, Iowa	8.625	0.465116279069767	-0.0247113123880225	0.326105652928383	0.465116279069767	0
124	Louisa County, Iowa	19115	60	Louisa County, Iowa	12183	19	115	41180	Louisa County	NA	NA	NA	Louisa County, Iowa	6.3	NA	-0.338826641907959	0.160496553921915	NA	0
125	Lucas County, Iowa	19117	56	Lucas County, Iowa	9422	19	117	32947	Lucas County	NA	NA	NA	Lucas County, Iowa	13.7285714285714	NA	0.440102891615488	-0.0625559379152154	NA	0
126	Lyon County, Iowa	19119	39	Lyon County, Iowa	11763	19	119	38539	Lyon County	NA	NA	NA	Lyon County, Iowa	11.3090909090909	NA	0.246230632201263	0.0942145679038795	NA	0
127	Madison County, Iowa	19121	69	Madison County, Iowa	14019	19	121	43836	Madison County	0.0833333333333333	0.0833333333333333	0.291666666666667	Madison County, Iowa	13.0789473684211	0.291666666666667	0.391627591064797	0.222999249923419	0.291666666666667	0
128	Mahaska County, Iowa	19123	79	Mahaska County, Iowa	22335	19	123	39904	Mahaska County	0.114285714285714	0.228571428571429	0.542857142857143	Mahaska County, Iowa	12.4076923076923	0.542857142857143	0.338940352364181	0.129020421819899	0.542857142857143	0
129	Marion County, Iowa	19125	61	Marion County, Iowa	32052	19	125	45003	Marion County	0.175438596491228	0.210526315789474	0.473684210526316	Marion County, Iowa	10.90625	0.473684210526316	0.209959744097254	0.249273006537136	0.473684210526316	0
130	Marshall County, Iowa	19127	75	Marshall County, Iowa	39311	19	127	39123	Marshall County	0.126213592233010	0.184466019417476	0.456310679611651	Marshall County, Iowa	8.476	0.456310679611651	-0.0421376348993934	0.109254381665147	0.456310679611651	0
131	Mills County, Iowa	19129	64	Mills County, Iowa	14547	19	129	42625	Mills County	0.185185185185185	0.222222222222222	0.518518518518518	Mills County, Iowa	11.3333333333333	0.518518518518518	0.248371960642606	0.194984787925954	0.518518518518518	0
132	Mitchell County, Iowa	19131	52	Mitchell County, Iowa	10874	19	131	36666	Mitchell County	NA	NA	NA	Mitchell County, Iowa	9.44	NA	0.065579704851963	0.044393747463106	NA	0
133	Monona County, Iowa	19133	72	Monona County, Iowa	10020	19	133	34179	Monona County	NA	NA	NA	Monona County, Iowa	10.88125	NA	0.207664849228916	-0.0258447272936397	NA	0
134	Monroe County, Iowa	19135	81	Monroe County, Iowa	8016	19	135	36031	Monroe County	NA	NA	NA	Monroe County, Iowa	10.4818181818182	NA	0.170265879171197	0.026923531346025	NA	0
135	Montgomery County, Iowa	19137	71	Montgomery County, Iowa	11771	19	137	34710	Montgomery County	NA	NA	NA	Montgomery County, Iowa	12.3	NA	0.330222987072926	-0.0104283178040330	NA	0
136	Muscatine County, Iowa	19139	72	Muscatine County, Iowa	41722	19	139	43948	Muscatine County	0.112359550561798	0.134831460674157	0.51685393258427	Muscatine County, Iowa	6.9	0.51685393258427	-0.247854863702232	0.225550969160906	0.51685393258427	0
137	OBrien County, Iowa	19141	59	OBrien County, Iowa	15102	19	141	37747	O'Brien County	0.148148148148148	0.185185185185185	0.444444444444444	OBrien County, Iowa	10.9923076923077	0.444444444444444	0.217819452168839	0.0734498546607067	0.444444444444444	0
138	Osceola County, Iowa	19143	53	Osceola County, Iowa	7003	19	143	36830	Osceola County	NA	NA	NA	Osceola County, Iowa	11.8583333333333	NA	0.293654580002360	0.048856582779246	NA	0
139	Page County, Iowa	19145	74	Page County, Iowa	16976	19	145	36848	Page County	0.166666666666667	0.2	0.4	Page County, Iowa	10.88	0.4	0.207549966122351	0.0493451954006012	0.4	0
140	Palo Alto County, Iowa	19147	68	Palo Alto County, Iowa	10147	19	147	33824	Palo Alto County	NA	NA	NA	Palo Alto County, Iowa	10.3608695652174	NA	0.158659892870101	-0.036285537989901	NA	0
141	Plymouth County, Iowa	19149	54	Plymouth County, Iowa	24849	19	149	43900	Plymouth County	0.186046511627907	0.209302325581395	0.418604651162791	Plymouth County, Iowa	12.5317073170732	0.418604651162791	0.348885742666029	0.224458172403398	0.418604651162791	0
142	Pocahontas County, Iowa	19151	63	Pocahontas County, Iowa	8662	19	151	34722	Pocahontas County	NA	NA	NA	Pocahontas County, Iowa	8.86666666666667	NA	0.00292265181409768	-0.0100826558579712	NA	0
143	Polk County, Iowa	19153	78	Polk County, Iowa	374601	19	153	48413	Polk County	0.124675324675325	0.159740259740260	0.463636363636364	Polk County, Iowa	8.715	0.463636363636364	-0.0143305963334619	0.322312225020990	0.463636363636364	0
144	Pottawattamie County, Iowa	19155	83	Pottawattamie County, Iowa	87704	19	155	40722	Pottawattamie County	0.237179487179487	0.256410256410256	0.532051282051282	Pottawattamie County, Iowa	12.7770833333333	0.532051282051282	0.368276926418601	0.149312339271949	0.532051282051282	0
145	Poweshiek County, Iowa	19157	52	Poweshiek County, Iowa	18815	19	157	39806	Poweshiek County	0.206896551724138	0.241379310344828	0.413793103448276	Poweshiek County, Iowa	NA	0.413793103448276	NA	0.126561507019302	0.413793103448276	0
146	Ringgold County, Iowa	19159	59	Ringgold County, Iowa	5469	19	159	30521	Ringgold County	NA	NA	NA	Ringgold County, Iowa	11.3769230769231	NA	0.252210736949771	-0.139041176398507	NA	0
147	Sac County, Iowa	19161	62	Sac County, Iowa	11529	19	161	34176	Sac County	NA	NA	NA	Sac County, Iowa	10.4157894736842	NA	0.163946598136634	-0.0259325043399983	NA	0
148	Scott County, Iowa	19163	78	Scott County, Iowa	158668	19	163	45332	Scott County	0.116402116402116	0.169312169312169	0.468253968253968	Scott County, Iowa	8.86666666666667	0.468253968253968	0.00292265181409768	0.256557037192975	0.468253968253968	0
149	Shelby County, Iowa	19165	50	Shelby County, Iowa	13173	19	165	38407	Shelby County	NA	NA	NA	Shelby County, Iowa	11.2214285714286	NA	0.238448940340871	0.090783586969513	NA	0
150	Sioux County, Iowa	19167	35	Sioux County, Iowa	31589	19	167	41787	Sioux County	0.0652173913043478	0.0760869565217391	0.315217391304348	Sioux County, Iowa	10.0043478260870	0.315217391304348	0.123643505806724	0.175129138696276	0.315217391304348	0
151	Story County, Iowa	19169	53	Story County, Iowa	79981	19	169	42911	Story County	0.111111111111111	0.122807017543860	0.368421052631579	Story County, Iowa	7.82142857142857	0.368421052631579	-0.122509055664149	0.201672055645162	0.368421052631579	0
152	Tama County, Iowa	19171	63	Tama County, Iowa	18103	19	171	38609	Tama County	0.090909090909091	0.136363636363636	0.409090909090909	Tama County, Iowa	10.915	0.409090909090909	0.210761714696461	0.0960292622371064	0.409090909090909	0
153	Taylor County, Iowa	19173	55	Taylor County, Iowa	6958	19	173	32375	Taylor County	NA	NA	NA	Taylor County, Iowa	12.3368421052632	NA	0.333213803230971	-0.080069627658025	NA	0
154	Union County, Iowa	19175	75	Union County, Iowa	12309	19	175	33473	Union County	NA	NA	NA	Union County, Iowa	9.28333333333333	NA	0.0488444023997374	-0.0467170039645239	NA	0
155	Van Buren County, Iowa	19177	62	Van Buren County, Iowa	7809	19	177	32243	Van Buren County	NA	NA	NA	Van Buren County, Iowa	11.85	NA	0.292951592275694	-0.0841551822591988	NA	0
156	Wapello County, Iowa	19179	83	Wapello County, Iowa	36051	19	179	33177	Wapello County	0.105263157894737	0.147368421052632	0.452631578947368	Wapello County, Iowa	10.45	0.452631578947368	0.167225703105374	-0.0555992829163952	0.452631578947368	0
157	Warren County, Iowa	19181	68	Warren County, Iowa	40671	19	181	51426	Warren County	0.0952380952380952	0.142857142857143	0.444444444444444	Warren County, Iowa	9.86875	0.444444444444444	0.109996923716369	0.382687733467073	0.444444444444444	0
158	Washington County, Iowa	19183	49	Washington County, Iowa	20670	19	183	40464	Washington County	0.0810810810810811	0.162162162162162	0.405405405405405	Washington County, Iowa	10.42	0.405405405405405	0.164350761019775	0.142956542249882	0.405405405405405	0
159	Wayne County, Iowa	19185	73	Wayne County, Iowa	6730	19	185	30116	Wayne County	NA	NA	NA	Wayne County, Iowa	9.81153846153846	NA	0.104182811820838	-0.152399555689852	NA	0
160	Webster County, Iowa	19187	76	Webster County, Iowa	40235	19	187	35999	Webster County	0.133333333333333	0.188888888888889	0.6	Webster County, Iowa	8.98064516129032	0.6	0.0156954486696725	0.0260350126147948	0.6	0
161	Winnebago County, Iowa	19189	46	Winnebago County, Iowa	11723	19	189	39710	Winnebago County	NA	NA	NA	Winnebago County, Iowa	7.74634146341463	NA	-0.132155612636773	0.124146897465433	NA	0
162	Winneshiek County, Iowa	19191	43	Winneshiek County, Iowa	21310	19	191	40313	Winneshiek County	0.0526315789473684	0.105263157894737	0.421052631578947	Winneshiek County, Iowa	8.35384615384615	0.421052631578947	-0.0566542252671476	0.139217849902121	0.421052631578947	0
163	Woodbury County, Iowa	19193	74	Woodbury County, Iowa	103877	19	193	39632	Woodbury County	0.158371040723982	0.208144796380091	0.552036199095023	Woodbury County, Iowa	12.5769230769231	0.552036199095023	0.352487357570325	0.122180725069276	0.552036199095023	0
164	Worth County, Iowa	19195	61	Worth County, Iowa	7909	19	195	37452	Worth County	NA	NA	NA	Worth County, Iowa	6.15	NA	-0.362924193487019	0.0656039653989158	NA	0
165	Wright County, Iowa	19197	62	Wright County, Iowa	14334	19	197	37624	Wright County	0.103448275862069	0.103448275862069	0.448275862068966	Wright County, Iowa	9.53684210526316	0.448275862068966	0.0757861391369925	0.0701859969650194	0.448275862068966	0
166	Adair County, Kentucky	21001	99	Adair County, Kentucky	17244	21	001	24574	Adair County	0.25	0.275	0.625	Adair County, Kentucky	6.3	0.625	-0.338826641907959	-0.355767174232348	0.625	1
167	Allen County, Kentucky	21003	105	Allen County, Kentucky	17800	21	003	32317	Allen County	0.315789473684211	0.368421052631579	0.552631578947368	Allen County, Kentucky	8.25	0.552631578947368	-0.0691630749588565	-0.0818627401152199	0.552631578947368	1
168	Anderson County, Kentucky	21005	115	Anderson County, Kentucky	19111	21	005	46617	Anderson County	0.111111111111111	0.111111111111111	0.5	Anderson County, Kentucky	32.8571428571429	0.5	1.31279288456244	0.284509133794979	0.5	1
169	Ballard County, Kentucky	21007	85	Ballard County, Kentucky	8286	21	007	33950	Ballard County	NA	NA	NA	Ballard County, Kentucky	14.685	NA	0.507450289345138	-0.0325672936730221	NA	1
170	Barren County, Kentucky	21009	99	Barren County, Kentucky	38033	21	009	32458	Barren County	0.0779220779220779	0.129870129870130	0.441558441558442	Barren County, Kentucky	8.0375	0.441558441558442	-0.095258185741708	-0.0775092017840375	0.441558441558442	1
171	Bath County, Kentucky	21011	96	Bath County, Kentucky	11085	21	011	27539	Bath County	NA	NA	NA	Bath County, Kentucky	52.3	NA	1.77762009576543	-0.241852965857097	NA	1
172	Bell County, Kentucky	21013	110	Bell County, Kentucky	30060	21	013	20483	Bell County	0.173076923076923	0.230769230769231	0.596153846153846	Bell County, Kentucky	6.76756756756757	0.596153846153846	-0.267234548723727	-0.537860873859209	0.596153846153846	1
173	Boone County, Kentucky	21015	98	Boone County, Kentucky	85991	21	015	55418	Boone County	0.15748031496063	0.165354330708661	0.433070866141732	Boone County, Kentucky	20.525	0.433070866141732	0.842267380033046	0.457448303051061	0.433070866141732	1
174	Bourbon County, Kentucky	21017	110	Bourbon County, Kentucky	19360	21	017	36769	Bourbon County	0.142857142857143	0.142857142857143	0.380952380952381	Bourbon County, Kentucky	27.625	0.380952380952381	1.13934488453247	0.0471989511818691	0.380952380952381	1
175	Boyd County, Kentucky	21019	106	Boyd County, Kentucky	49752	21	019	33567	Boyd County	0.197674418604651	0.244186046511628	0.505813953488372	Boyd County, Kentucky	10.95	0.505813953488372	0.213963180957064	-0.0439127061840345	0.505813953488372	1
176	Boyle County, Kentucky	21021	95	Boyle County, Kentucky	27697	21	021	36573	Boyle County	0.1875	0.25	0.46875	Boyle County, Kentucky	11.5166666666667	0.46875	0.264418986240123	0.0418541155733916	0.46875	1
177	Bracken County, Kentucky	21023	106	Bracken County, Kentucky	8279	21	023	35719	Bracken County	NA	NA	NA	Bracken County, Kentucky	6.25	NA	-0.346794811557136	0.0182266124179726	NA	1
178	Breathitt County, Kentucky	21025	124	Breathitt County, Kentucky	16100	21	025	20850	Breathitt County	0.228571428571429	0.271428571428571	0.6	Breathitt County, Kentucky	4.2578125	0.6	-0.730620744561819	-0.520102199432918	0.6	1
179	Breckinridge County, Kentucky	21027	83	Breckinridge County, Kentucky	18648	21	027	31624	Breckinridge County	0.208333333333333	0.229166666666667	0.520833333333333	Breckinridge County, Kentucky	9.575	0.520833333333333	0.0797792597612634	-0.103539821683343	0.520833333333333	1
180	Bullitt County, Kentucky	21029	115	Bullitt County, Kentucky	61236	21	029	46867	Bullitt County	0.210526315789474	0.280701754385965	0.56140350877193	Bullitt County, Kentucky	8.675	0.56140350877193	-0.0189309494725229	0.289857655380967	0.56140350877193	1
181	Butler County, Kentucky	21031	120	Butler County, Kentucky	13010	21	031	30431	Butler County	0.214285714285714	0.25	0.535714285714286	Butler County, Kentucky	6.39230769230769	0.535714285714286	-0.32428093090558	-0.141994322001867	0.535714285714286	1
182	Caldwell County, Kentucky	21033	95	Caldwell County, Kentucky	13060	21	033	30351	Caldwell County	0.236842105263158	0.263157894736842	0.578947368421053	Caldwell County, Kentucky	7.16	0.578947368421053	-0.210866294332892	-0.144626681785864	0.578947368421053	1
183	Calloway County, Kentucky	21035	75	Calloway County, Kentucky	34177	21	035	31557	Calloway County	0.126582278481013	0.151898734177215	0.405063291139241	Calloway County, Kentucky	5.54842105263158	0.405063291139241	-0.465862883044825	-0.105660713252481	0.405063291139241	1
184	Campbell County, Kentucky	21037	106	Campbell County, Kentucky	88616	21	037	43042	Campbell County	0.196428571428571	0.241071428571429	0.473214285714286	Campbell County, Kentucky	11.6	0.473214285714286	0.271628822806873	0.204720235497666	0.473214285714286	1
185	Carlisle County, Kentucky	21039	107	Carlisle County, Kentucky	5351	21	039	32092	Carlisle County	NA	NA	NA	Carlisle County, Kentucky	10.7142857142857	NA	0.192201689175551	-0.0888493697863186	NA	1
186	Carroll County, Kentucky	21041	139	Carroll County, Kentucky	10155	21	041	36819	Carroll County	NA	NA	NA	Carroll County, Kentucky	10.65	NA	0.186183616849988	0.0485578686057533	NA	1
187	Carter County, Kentucky	21043	121	Carter County, Kentucky	26889	21	043	28057	Carter County	0.196428571428571	0.223214285714286	0.491071428571429	Carter County, Kentucky	9.96	0.491071428571429	0.119200796291061	-0.223217992475332	0.491071428571429	1
188	Casey County, Kentucky	21045	104	Casey County, Kentucky	15447	21	045	23342	Casey County	0.108108108108108	0.216216216216216	0.675675675675676	Casey County, Kentucky	13.9555555555556	0.675675675675676	0.456501401392433	-0.407201834687566	0.675675675675676	1
189	Christian County, Kentucky	21047	84	Christian County, Kentucky	72265	21	047	31789	Christian County	0.163934426229508	0.229508196721311	0.459016393442623	Christian County, Kentucky	9.51666666666667	0.459016393442623	0.0736683721284637	-0.0983358296826218	0.459016393442623	1
190	Clark County, Kentucky	21049	100	Clark County, Kentucky	33144	21	049	40736	Clark County	0.192307692307692	0.230769230769231	0.538461538461538	Clark County, Kentucky	15.0666666666667	0.538461538461538	0.53310852286463	0.149656074697269	0.538461538461538	1
191	Clay County, Kentucky	21051	111	Clay County, Kentucky	24556	21	051	18256	Clay County	0.25	0.291666666666667	0.541666666666667	Clay County, Kentucky	8.88356164383562	0.541666666666667	0.00482628730266166	-0.652962354558008	0.541666666666667	1
192	Clinton County, Kentucky	21053	86	Clinton County, Kentucky	9634	21	053	21293	Clinton County	NA	NA	NA	Clinton County, Kentucky	5.53333333333333	NA	-0.468585868611058	-0.499077767473466	NA	1
193	Crittenden County, Kentucky	21055	109	Crittenden County, Kentucky	9384	21	055	29905	Crittenden County	NA	NA	NA	Crittenden County, Kentucky	7.88888888888889	NA	-0.11392097560035	-0.159430457181207	NA	1
194	Cumberland County, Kentucky	21057	76	Cumberland County, Kentucky	7147	21	057	22416	Cumberland County	NA	NA	NA	Cumberland County, Kentucky	6.1	NA	-0.371087504126181	-0.447681158083077	NA	1
195	Daviess County, Kentucky	21059	98	Daviess County, Kentucky	91545	21	059	38067	Daviess County	0.167381974248927	0.201716738197425	0.527896995708155	Daviess County, Kentucky	6.68333333333333	0.527896995708155	-0.279759410220978	0.0818916174051587	0.527896995708155	1
196	Edmonson County, Kentucky	21061	134	Edmonson County, Kentucky	11644	21	061	27332	Edmonson County	NA	NA	NA	Edmonson County, Kentucky	3.53333333333333	NA	-0.917134562855534	-0.249397970759196	NA	1
197	Elliott County, Kentucky	21063	71	Elliott County, Kentucky	6748	21	063	22450	Elliott County	NA	NA	NA	Elliott County, Kentucky	7.5	NA	-0.164473254763181	-0.446165533489465	NA	1
198	Estill County, Kentucky	21065	99	Estill County, Kentucky	15307	21	065	25160	Estill County	0.235294117647059	0.294117647058824	0.529411764705882	Estill County, Kentucky	16.2731707317073	0.529411764705882	0.610141509034783	-0.332200715845488	0.529411764705882	1
199	Fayette County, Kentucky	21067	90	Fayette County, Kentucky	260512	21	067	40696	Fayette County	0.110266159695817	0.144486692015209	0.475285171102662	Fayette County, Kentucky	27.35	0.475285171102662	1.12934025356254	0.148673659842736	0.475285171102662	1
200	Fleming County, Kentucky	21069	87	Fleming County, Kentucky	13792	21	069	29235	Fleming County	0.168	0.232	0.488	Fleming County, Kentucky	28.575	0.488	1.17315593437543	-0.182089526050094	0.488	1
201	Floyd County, Kentucky	21071	150	Floyd County, Kentucky	42441	21	071	22959	Floyd County	0.194444444444444	0.259259259259259	0.518518518518518	Floyd County, Kentucky	3.84	0.518518518518518	-0.83390390870581	-0.423746131181835	0.518518518518518	1
202	Franklin County, Kentucky	21073	114	Franklin County, Kentucky	47687	21	073	41542	Franklin County	0.151515151515152	0.212121212121212	0.46969696969697	Franklin County, Kentucky	17.55	0.46969696969697	0.685677674606429	0.169248815976189	0.46969696969697	1
203	Fulton County, Kentucky	21075	87	Fulton County, Kentucky	7752	21	075	25792	Fulton County	NA	NA	NA	Fulton County, Kentucky	7.4925	NA	-0.165473755096765	-0.307391781353511	NA	1
204	Gallatin County, Kentucky	21077	135	Gallatin County, Kentucky	7870	21	077	35900	Gallatin County	NA	NA	NA	Gallatin County, Kentucky	11.6333333333333	NA	0.274498265234826	0.0232811478165047	NA	1
205	Garrard County, Kentucky	21079	98	Garrard County, Kentucky	14792	21	079	35440	Garrard County	0.235294117647059	0.294117647058824	0.588235294117647	Garrard County, Kentucky	24.6333333333333	0.588235294117647	1.0247242639806	0.0103849780591521	0.588235294117647	1
206	Grant County, Kentucky	21081	116	Grant County, Kentucky	22384	21	081	39243	Grant County	0.2	0.2	0.55	Grant County, Kentucky	10.35	0.55	0.157610244405932	0.112316936696471	0.55	1
207	Graves County, Kentucky	21083	95	Graves County, Kentucky	37028	21	083	32234	Graves County	0.157142857142857	0.228571428571429	0.485714285714286	Graves County, Kentucky	7.23090909090909	0.485714285714286	-0.201011508324272	-0.084434351577201	0.485714285714286	1
208	Grayson County, Kentucky	21085	98	Grayson County, Kentucky	24053	21	085	28974	Grayson County	0.227272727272727	0.257575757575758	0.590909090909091	Grayson County, Kentucky	6.575	0.590909090909091	-0.296101697241618	-0.191057271558268	0.590909090909091	1
209	Green County, Kentucky	21087	82	Green County, Kentucky	11518	21	087	26271	Green County	NA	NA	NA	Green County, Kentucky	9.16	NA	0.0354699033805930	-0.288990478469531	NA	1
210	Greenup County, Kentucky	21089	94	Greenup County, Kentucky	36891	21	089	33229	Greenup County	0.209150326797386	0.228758169934641	0.57516339869281	Greenup County, Kentucky	13.6833333333333	0.57516339869281	0.436802271924881	-0.0540331590532332	0.57516339869281	1
211	Hancock County, Kentucky	21091	113	Hancock County, Kentucky	8392	21	091	40005	Hancock County	NA	NA	NA	Hancock County, Kentucky	5.6	NA	-0.456609677564342	0.131548298624359	NA	1
212	Hardin County, Kentucky	21093	111	Hardin County, Kentucky	94174	21	093	39641	Hardin County	0.183544303797468	0.215189873417722	0.518987341772152	Hardin County, Kentucky	5.675	0.518987341772152	-0.44330571193798	0.122407788509253	0.518987341772152	1
213	Harlan County, Kentucky	21095	117	Harlan County, Kentucky	33202	21	095	20660	Harlan County	0.239130434782609	0.239130434782609	0.456521739130435	Harlan County, Kentucky	6.24285714285714	0.456521739130435	-0.347938322259215	-0.529256683986235	0.456521739130435	1
214	Harrison County, Kentucky	21097	92	Harrison County, Kentucky	17983	21	097	37191	Harrison County	0.266666666666667	0.333333333333333	0.8	Harrison County, Kentucky	13.4	0.8	0.41587843165142	0.0586106488463916	0.8	1
215	Hart County, Kentucky	21099	105	Hart County, Kentucky	17445	21	099	26587	Hart County	0.25	0.25	0.45	Hart County, Kentucky	3.9	0.45	-0.818399722169845	-0.277033773158012	0.45	1
216	Henderson County, Kentucky	21101	94	Henderson County, Kentucky	44829	21	101	36902	Henderson County	0.115702479338843	0.140495867768595	0.462809917355372	Henderson County, Kentucky	7.85	0.462809917355372	-0.118862743511129	0.0508096024419622	0.462809917355372	1
217	Henry County, Kentucky	21103	108	Henry County, Kentucky	15060	21	103	37760	Henry County	0.285714285714286	0.357142857142857	0.5	Henry County, Kentucky	14.125	0.5	0.468570001727059	0.0737941935995714	0.5	1
218	Hickman County, Kentucky	21105	87	Hickman County, Kentucky	5262	21	105	33208	Hickman County	NA	NA	NA	Hickman County, Kentucky	11.06	NA	0.223958720788743	-0.0546653369269894	NA	1
219	Hopkins County, Kentucky	21107	107	Hopkins County, Kentucky	46519	21	107	32033	Hopkins County	0.125	0.171875	0.421875	Hopkins County, Kentucky	12.21	0.421875	0.322879012817167	-0.0906895262509941	0.421875	1
220	Jackson County, Kentucky	21109	97	Jackson County, Kentucky	13495	21	109	21856	Jackson County	0.472222222222222	0.5	0.666666666666667	Jackson County, Kentucky	5.53698630136986	0.666666666666667	-0.467925911484316	-0.472980664289349	0.666666666666667	1
221	Jefferson County, Kentucky	21111	102	Jefferson County, Kentucky	693604	21	111	42394	Jefferson County	0.145	0.2	0.496666666666667	Jefferson County, Kentucky	33.5428571428571	0.496666666666667	1.33344766359318	0.189550695112818	0.496666666666667	1
222	Jessamine County, Kentucky	21113	102	Jessamine County, Kentucky	39041	21	113	40729	Jessamine County	0.113636363636364	0.136363636363636	0.545454545454545	Jessamine County, Kentucky	7.9	0.545454545454545	-0.11251351583247	0.149484221753864	0.545454545454545	1
223	Johnson County, Kentucky	21115	113	Johnson County, Kentucky	23445	21	115	26130	Johnson County	0.146341463414634	0.207317073170732	0.573170731707317	Johnson County, Kentucky	3.5375	0.573170731707317	-0.91595601233609	-0.294372068145206	0.573170731707317	1
224	Kenton County, Kentucky	21117	109	Kenton County, Kentucky	151464	21	117	44657	Kenton County	0.168674698795181	0.246987951807229	0.506024096385542	Kenton County, Kentucky	13.8166666666667	0.506024096385542	0.446499317607748	0.241554922272892	0.506024096385542	1
225	Knott County, Kentucky	21119	146	Knott County, Kentucky	17649	21	119	22250	Knott County	0.253164556962025	0.316455696202532	0.544303797468354	Knott County, Kentucky	3.20153846153846	0.544303797468354	-1.01574481180149	-0.455114139065479	0.544303797468354	1
226	Knox County, Kentucky	21121	122	Knox County, Kentucky	31795	21	121	20362	Knox County	0.188405797101449	0.231884057971014	0.507246376811594	Knox County, Kentucky	5.2	0.507246376811594	-0.530717649718064	-0.543785728992724	0.507246376811594	1
227	Larue County, Kentucky	21123	78	Larue County, Kentucky	13373	21	123	33282	Larue County	0.1875	0.25	0.46875	Larue County, Kentucky	8.75	0.46875	-0.0103225749359228	-0.0524394373765755	0.46875	1
228	Laurel County, Kentucky	21125	106	Laurel County, Kentucky	52715	21	125	29014	Laurel County	0.2	0.238095238095238	0.571428571428571	Laurel County, Kentucky	6.6875	0.571428571428571	-0.279136163083321	-0.189677675561017	0.571428571428571	1
229	Lawrence County, Kentucky	21127	122	Lawrence County, Kentucky	15569	21	127	23544	Lawrence County	0.28125	0.328125	0.578125	Lawrence County, Kentucky	5.45833333333333	0.578125	-0.48223278245224	-0.398585136746556	0.578125	1
230	Lee County, Kentucky	21129	136	Lee County, Kentucky	7916	21	129	19975	Lee County	NA	NA	NA	Lee County, Kentucky	9.14024390243902	NA	0.0333107949729534	-0.562974656025389	NA	1
231	Leslie County, Kentucky	21131	133	Leslie County, Kentucky	12401	21	131	20521	Leslie County	NA	NA	NA	Leslie County, Kentucky	4.25945945945946	NA	-0.730234010525892	-0.5360073956191	NA	1
232	Letcher County, Kentucky	21133	119	Letcher County, Kentucky	25277	21	133	23003	Letcher County	0.264705882352941	0.323529411764706	0.568627450980392	Letcher County, Kentucky	5.52826086956522	0.568627450980392	-0.469502999366467	-0.421831505471847	0.568627450980392	1
233	Lewis County, Kentucky	21135	116	Lewis County, Kentucky	14092	21	135	23537	Lewis County	0.243243243243243	0.324324324324324	0.540540540540541	Lewis County, Kentucky	26.2833333333333	0.540540540540541	1.08955874943549	-0.398882496617908	0.540540540540541	1
234	Lincoln County, Kentucky	21137	124	Lincoln County, Kentucky	23361	21	137	28443	Lincoln County	0.2	0.24	0.6	Lincoln County, Kentucky	7.67777777777778	0.6	-0.141046121868041	-0.209554063073796	0.6	1
235	Livingston County, Kentucky	21139	95	Livingston County, Kentucky	9804	21	139	33313	Livingston County	NA	NA	NA	Livingston County, Kentucky	7.80714285714286	NA	-0.124337209738212	-0.0515084364834415	NA	1
236	Logan County, Kentucky	21141	117	Logan County, Kentucky	26573	21	141	33503	Logan County	0.244444444444444	0.244444444444444	0.511111111111111	Logan County, Kentucky	5.85714285714286	0.511111111111111	-0.411714357656451	-0.0458211606174626	0.511111111111111	1
237	Lyon County, Kentucky	21143	90	Lyon County, Kentucky	8080	21	143	32241	Lyon County	NA	NA	NA	Lyon County, Kentucky	7.72	NA	-0.135561911268761	-0.0842172131506018	NA	1
238	McCracken County, Kentucky	21145	103	McCracken County, Kentucky	65514	21	145	35999	McCracken County	0.182608695652174	0.226086956521739	0.495652173913044	McCracken County, Kentucky	15.1466666666667	0.495652173913044	0.53840421043934	0.0260350126147948	0.495652173913044	1
239	McCreary County, Kentucky	21147	167	McCreary County, Kentucky	17080	21	147	20083	McCreary County	0.229166666666667	0.270833333333333	0.541666666666667	McCreary County, Kentucky	3.1625	0.541666666666667	-1.02801342125181	-0.557582461623186	0.541666666666667	1
240	McLean County, Kentucky	21149	106	McLean County, Kentucky	9938	21	149	32346	McLean County	NA	NA	NA	McLean County, Kentucky	7.26666666666667	NA	-0.196078594178512	-0.0809657819801419	NA	1
241	Madison County, Kentucky	21151	104	Madison County, Kentucky	70872	21	151	34354	Madison County	0.142857142857143	0.174603174603175	0.476190476190476	Madison County, Kentucky	9.59	0.476190476190476	0.0813446135899007	-0.0207376874628942	0.476190476190476	1
242	Magoffin County, Kentucky	21153	113	Magoffin County, Kentucky	13332	21	153	21127	Magoffin County	0.222222222222222	0.25	0.583333333333333	Magoffin County, Kentucky	4.81898734177215	0.583333333333333	-0.606812464384016	-0.50690430435963	0.583333333333333	1
243	Marion County, Kentucky	21155	89	Marion County, Kentucky	18212	21	155	31264	Marion County	0.193548387096774	0.193548387096774	0.483870967741935	Marion County, Kentucky	12.1	0.483870967741935	0.313829177297249	-0.114988871817356	0.483870967741935	1
244	Marshall County, Kentucky	21157	86	Marshall County, Kentucky	30125	21	157	36675	Marshall County	0.177083333333333	0.21875	0.53125	Marshall County, Kentucky	8.04884615384615	0.53125	-0.0938475290743499	0.0446391763513176	0.53125	1
245	Martin County, Kentucky	21159	129	Martin County, Kentucky	12578	21	159	20348	Martin County	NA	NA	NA	Martin County, Kentucky	1.7734375	NA	-1.60645652174366	-0.54447352071721	NA	1
246	Mason County, Kentucky	21161	87	Mason County, Kentucky	16800	21	161	31829	Mason County	0.150684931506849	0.171232876712329	0.472602739726027	Mason County, Kentucky	26.9	0.472602739726027	1.11275001130235	-0.0970783237795416	0.472602739726027	1
247	Meade County, Kentucky	21163	121	Meade County, Kentucky	26349	21	163	39820	Meade County	0.285714285714286	0.306122448979592	0.530612244897959	Meade County, Kentucky	12.4833333333333	0.530612244897959	0.345018145989673	0.126913150958323	0.530612244897959	1
248	Menifee County, Kentucky	21165	93	Menifee County, Kentucky	6556	21	165	23745	Menifee County	NA	NA	NA	Menifee County, Kentucky	15.0941176470588	NA	0.534928832819874	-0.390084165676642	NA	1
249	Mercer County, Kentucky	21167	113	Mercer County, Kentucky	20817	21	167	37379	Mercer County	0.192307692307692	0.230769230769231	0.5	Mercer County, Kentucky	7.2	0.5	-0.205295249283436	0.063652901717898	0.5	1
250	Metcalfe County, Kentucky	21169	123	Metcalfe County, Kentucky	10037	21	169	24568	Metcalfe County	NA	NA	NA	Metcalfe County, Kentucky	5.13333333333333	NA	-0.543621054553972	-0.356011364539206	NA	1
251	Monroe County, Kentucky	21171	81	Monroe County, Kentucky	11756	21	171	23753	Monroe County	NA	NA	NA	Monroe County, Kentucky	9.125	NA	0.0316416241631092	-0.389747309384772	NA	1
252	Montgomery County, Kentucky	21173	110	Montgomery County, Kentucky	22554	21	173	32576	Montgomery County	0.201183431952663	0.260355029585799	0.538461538461538	Montgomery County, Kentucky	9.78	0.538461538461538	0.10096320874128	-0.07388032674967	0.538461538461538	1
253	Morgan County, Kentucky	21175	89	Morgan County, Kentucky	13948	21	175	23231	Morgan County	0.219298245614035	0.245614035087719	0.491228070175439	Morgan County, Kentucky	5.62	0.491228070175439	-0.453044611399846	-0.4119685540389	0.491228070175439	1
254	Muhlenberg County, Kentucky	21177	109	Muhlenberg County, Kentucky	31839	21	177	29787	Muhlenberg County	0.205882352941176	0.245098039215686	0.431372549019608	Muhlenberg County, Kentucky	7.6	0.431372549019608	-0.151228028013161	-0.163384090958161	0.431372549019608	1
255	Nelson County, Kentucky	21179	84	Nelson County, Kentucky	37477	21	179	40625	Nelson County	0.148148148148148	0.222222222222222	0.493827160493827	Nelson County, Kentucky	13.5142857142857	0.493827160493827	0.424371051697073	0.146927492972173	0.493827160493827	1
256	Nicholas County, Kentucky	21181	79	Nicholas County, Kentucky	6813	21	181	30695	Nicholas County	NA	NA	NA	Nicholas County, Kentucky	13.0333333333333	NA	0.388133903017764	-0.133356372798268	NA	1
257	Ohio County, Kentucky	21183	111	Ohio County, Kentucky	22916	21	183	30580	Ohio County	0.126760563380282	0.169014084507042	0.408450704225352	Ohio County, Kentucky	5.975	0.408450704225352	-0.391792177487872	-0.137109947176812	0.408450704225352	1
258	Oldham County, Kentucky	21185	126	Oldham County, Kentucky	46178	21	185	64895	Oldham County	0.145833333333333	0.166666666666667	0.375	Oldham County, Kentucky	80.2	0.375	2.20514723956702	0.615314431461995	0.375	1
259	Owen County, Kentucky	21187	87	Owen County, Kentucky	10547	21	187	33773	Owen County	NA	NA	NA	Owen County, Kentucky	10.9857142857143	NA	0.217219452150839	-0.0377944809807698	NA	1
260	Owsley County, Kentucky	21189	65	Owsley County, Kentucky	4858	21	189	17062	Owsley County	NA	NA	NA	Owsley County, Kentucky	8.81285714285714	NA	-0.00316458113921225	-0.720602379191225	NA	1
261	Pendleton County, Kentucky	21191	101	Pendleton County, Kentucky	14390	21	191	39263	Pendleton County	0.2	0.24	0.56	Pendleton County, Kentucky	18.1166666666667	0.56	0.717456049593663	0.112826451903786	0.56	1
262	Perry County, Kentucky	21193	158	Perry County, Kentucky	29390	21	193	23868	Perry County	0.219047619047619	0.314285714285714	0.533333333333333	Perry County, Kentucky	4.08941176470588	0.533333333333333	-0.770975138404525	-0.384917498017892	0.533333333333333	1
263	Pike County, Kentucky	21195	113	Pike County, Kentucky	68736	21	195	25786	Pike County	0.271276595744681	0.324468085106383	0.526595744680851	Pike County, Kentucky	5.11288659793814	0.526595744680851	-0.547612138616826	-0.307624438689082	0.526595744680851	1
264	Powell County, Kentucky	21197	131	Powell County, Kentucky	13237	21	197	27063	Powell County	0.153846153846154	0.153846153846154	0.384615384615385	Powell County, Kentucky	29.7824561403509	0.384615384615385	1.21454322471972	-0.259288666335117	0.384615384615385	1
265	Pulaski County, Kentucky	21199	100	Pulaski County, Kentucky	56217	21	199	28266	Pulaski County	0.152866242038217	0.210191082802548	0.484076433121019	Pulaski County, Kentucky	5.32222222222222	0.484076433121019	-0.507485348224796	-0.215796478731768	0.484076433121019	1
266	Robertson County, Kentucky	21201	118	Robertson County, Kentucky	2266	21	201	30559	Robertson County	NA	NA	NA	Robertson County, Kentucky	8.36666666666667	NA	-0.0551207178358175	-0.137796906427891	NA	1
267	Rockcastle County, Kentucky	21203	113	Rockcastle County, Kentucky	16582	21	203	25054	Rockcastle County	0.195652173913043	0.195652173913043	0.565217391304348	Rockcastle County, Kentucky	5.04	0.565217391304348	-0.561970193222169	-0.336422652255727	0.565217391304348	1
268	Rowan County, Kentucky	21205	93	Rowan County, Kentucky	22094	21	205	29020	Rowan County	0.188311688311688	0.220779220779221	0.538961038961039	Rowan County, Kentucky	16.8666666666667	0.538961038961039	0.645963012319864	-0.189470900221686	0.538961038961039	1
269	Russell County, Kentucky	21207	112	Russell County, Kentucky	16315	21	207	23394	Russell County	0.265625	0.296875	0.609375	Russell County, Kentucky	8.78	0.609375	-0.00689986765842088	-0.404976568449213	0.609375	1
270	Scott County, Kentucky	21209	92	Scott County, Kentucky	33061	21	209	48878	Scott County	0.119047619047619	0.119047619047619	0.428571428571429	Scott County, Kentucky	40.1875	0.428571428571429	1.51417972669239	0.33187124981823	0.428571428571429	1
271	Shelby County, Kentucky	21211	112	Shelby County, Kentucky	33337	21	211	46806	Shelby County	0.107142857142857	0.142857142857143	0.571428571428571	Shelby County, Kentucky	21.7818181818182	0.571428571428571	0.901699318137478	0.288555252156502	0.571428571428571	1
272	Simpson County, Kentucky	21213	94	Simpson County, Kentucky	16405	21	213	37587	Simpson County	0	0.176470588235294	0.705882352941177	Simpson County, Kentucky	9.1	0.705882352941177	0.0288981382173583	0.0692020982537969	0.705882352941177	1
273	Spencer County, Kentucky	21215	89	Spencer County, Kentucky	11766	21	215	47202	Spencer County	0.526315789473684	0.578947368421053	0.736842105263158	Spencer County, Kentucky	22.4666666666667	0.736842105263158	0.932656453944706	0.296980116897434	0.736842105263158	1
274	Taylor County, Kentucky	21217	111	Taylor County, Kentucky	22927	21	217	28712	Taylor County	0.145161290322581	0.193548387096774	0.548387096774194	Taylor County, Kentucky	7.95	0.548387096774194	-0.106204346639205	-0.200140993832422	0.548387096774194	1
275	Todd County, Kentucky	21219	87	Todd County, Kentucky	11971	21	219	30903	Todd County	NA	NA	NA	Todd County, Kentucky	3.9	NA	-0.818399722169845	-0.126602881108061	NA	1
276	Trigg County, Kentucky	21221	105	Trigg County, Kentucky	12597	21	221	34220	Trigg County	0.106382978723404	0.191489361702128	0.489361702127660	Trigg County, Kentucky	6.44444444444444	0.489361702127660	-0.316157842095246	-0.024645879213681	0.489361702127660	1
277	Trimble County, Kentucky	21223	88	Trimble County, Kentucky	8125	21	223	36509	Trimble County	NA	NA	NA	Trimble County, Kentucky	12.55	NA	0.350344390272347	0.0401026578584798	NA	1
278	Union County, Kentucky	21225	123	Union County, Kentucky	15637	21	225	35049	Union County	0.114285714285714	0.2	0.542857142857143	Union County, Kentucky	10.6333333333333	0.542857142857143	0.184617445817243	-0.000709065274607568	0.542857142857143	1
279	Warren County, Kentucky	21227	93	Warren County, Kentucky	92522	21	227	37385	Warren County	0.215568862275449	0.239520958083832	0.491017964071856	Warren County, Kentucky	6.625	0.491017964071856	-0.28852590343316	0.0638134067741518	0.491017964071856	1
280	Washington County, Kentucky	21229	60	Washington County, Kentucky	10916	21	229	34102	Washington County	NA	NA	NA	Washington County, Kentucky	6.23333333333333	NA	-0.349465040113015	-0.0281001140817683	NA	1
281	Wayne County, Kentucky	21231	111	Wayne County, Kentucky	19923	21	231	22368	Wayne County	0.207547169811321	0.264150943396226	0.566037735849057	Wayne County, Kentucky	4.76315789473684	0.566037735849057	-0.618465403766006	-0.449824781626328	0.566037735849057	1
282	Webster County, Kentucky	21233	101	Webster County, Kentucky	14120	21	233	33346	Webster County	0.227272727272727	0.318181818181818	0.590909090909091	Webster County, Kentucky	10.45	0.590909090909091	0.167225703105374	-0.0505183225394603	0.590909090909091	1
283	Whitley County, Kentucky	21235	130	Whitley County, Kentucky	35865	21	235	23413	Whitley County	0.276315789473684	0.355263157894737	0.631578947368421	Whitley County, Kentucky	5.44038461538462	0.631578947368421	-0.485526515579352	-0.404164724022372	0.631578947368421	1
284	Wolfe County, Kentucky	21237	167	Wolfe County, Kentucky	7065	21	237	19977	Wolfe County	NA	NA	NA	Wolfe County, Kentucky	6.07301587301587	NA	-0.375520944690826	-0.562874535881132	NA	1
285	Woodford County, Kentucky	21239	105	Woodford County, Kentucky	23208	21	239	51459	Woodford County	0	0.0789473684210526	0.605263157894737	Woodford County, Kentucky	42.3	0.605263157894737	1.56541081074679	0.38332922641807	0.605263157894737	1
286	Acadia Parish, Louisiana	22001	82	Acadia Parish, Louisiana	58861	22	001	28022	Acadia Parish	0.214285714285714	0.261904761904762	0.357142857142857	Acadia Parish, Louisiana	4.95714285714286	0.357142857142857	-0.578546737407946	-0.224466231728687	0.357142857142857	0
287	Allen Parish, Louisiana	22003	64	Allen Parish, Louisiana	25440	22	003	28385	Allen Parish	0.209302325581395	0.232558139534884	0.418604651162791	Allen Parish, Louisiana	2.725	0.418604651162791	-1.17690784719024	-0.211595311055039	0.418604651162791	0
288	Ascension Parish, Louisiana	22005	86	Ascension Parish, Louisiana	76627	22	005	45398	Ascension Parish	0.101449275362319	0.144927536231884	0.376811594202899	Ascension Parish, Louisiana	8.42727272727273	0.376811594202899	-0.0479030755320071	0.258011903535783	0.376811594202899	0
289	Assumption Parish, Louisiana	22007	75	Assumption Parish, Louisiana	23388	22	007	31923	Assumption Parish	0.146341463414634	0.146341463414634	0.390243902439024	Assumption Parish, Louisiana	17.1	0.390243902439024	0.659702188203168	-0.0941293945500234	0.390243902439024	0
290	Avoyelles Parish, Louisiana	22009	80	Avoyelles Parish, Louisiana	41481	22	009	24925	Avoyelles Parish	0.208333333333333	0.25	0.583333333333333	Avoyelles Parish, Louisiana	7.99565217391304	0.583333333333333	-0.100478359624320	-0.341584831829826	0.583333333333333	0
291	Beauregard Parish, Louisiana	22011	76	Beauregard Parish, Louisiana	32986	22	011	33830	Beauregard Parish	0.157142857142857	0.2	0.428571428571429	Beauregard Parish, Louisiana	2.05833333333333	0.428571428571429	-1.45747968145951	-0.0361081648851105	0.428571428571429	0
292	Bienville Parish, Louisiana	22013	71	Bienville Parish, Louisiana	15752	22	013	24861	Bienville Parish	0.142857142857143	0.2	0.457142857142857	Bienville Parish, Louisiana	2.15833333333333	0.457142857142857	-1.41003995638795	-0.344155837142713	0.457142857142857	0
293	Bossier Parish, Louisiana	22015	81	Bossier Parish, Louisiana	98310	22	015	39570	Bossier Parish	0.171641791044776	0.231343283582090	0.432835820895522	Bossier Parish, Louisiana	5.80769230769231	0.432835820895522	-0.420192976512004	0.120615107719605	0.432835820895522	0
294	Caddo Parish, Louisiana	22017	72	Caddo Parish, Louisiana	252161	22	017	32265	Caddo Parish	0.141791044776119	0.189054726368159	0.447761194029851	Caddo Parish, Louisiana	5.38	0.447761194029851	-0.496687901131753	-0.083473096289925	0.447761194029851	0
295	Calcasieu Parish, Louisiana	22019	82	Calcasieu Parish, Louisiana	183577	22	019	36307	Calcasieu Parish	0.138047138047138	0.168350168350168	0.454545454545455	Calcasieu Parish, Louisiana	2.26086956521739	0.454545454545455	-1.36362677265317	0.0345544124678874	0.454545454545455	0
296	Caldwell Parish, Louisiana	22021	97	Caldwell Parish, Louisiana	10560	22	021	27411	Caldwell Parish	NA	NA	NA	Caldwell Parish, Louisiana	4.175	NA	-0.750261917002627	-0.246511754993135	NA	0
297	Cameron Parish, Louisiana	22023	87	Cameron Parish, Louisiana	9991	22	023	36018	Cameron Parish	NA	NA	NA	Cameron Parish, Louisiana	8.66666666666667	NA	-0.0198920259520738	0.026562665820034	NA	0
298	Catahoula Parish, Louisiana	22025	69	Catahoula Parish, Louisiana	10920	22	025	23738	Catahoula Parish	NA	NA	NA	Catahoula Parish, Louisiana	3.35555555555556	NA	-0.968758928260841	-0.390379008043414	NA	0
299	Claiborne Parish, Louisiana	22027	70	Claiborne Parish, Louisiana	16851	22	027	26100	Claiborne Parish	0.263157894736842	0.315789473684211	0.473684210526316	Claiborne Parish, Louisiana	1.975	0.473684210526316	-1.49880787695236	-0.29552083334908	0.473684210526316	0
300	Concordia Parish, Louisiana	22029	70	Concordia Parish, Louisiana	20247	22	029	23865	Concordia Parish	0.12	0.24	0.4	Concordia Parish, Louisiana	9.4375	0.4	0.0653148392696972	-0.385043197219868	0.4	0
301	De Soto Parish, Louisiana	22031	76	De Soto Parish, Louisiana	25494	22	031	29004	De Soto Parish	0.226415094339623	0.320754716981132	0.60377358490566	De Soto Parish, Louisiana	3.26538461538462	0.60377358490566	-0.995998720009626	-0.190022396168381	0.60377358490566	0
302	East Baton Rouge Parish, Louisiana	22033	61	East Baton Rouge Parish, Louisiana	412852	22	033	37943	East Baton Rouge Parish	0.129133858267717	0.166929133858268	0.390551181102362	East Baton Rouge Parish, Louisiana	4.76666666666667	0.390551181102362	-0.617729026707694	0.0786288859223916	0.390551181102362	0
303	East Carroll Parish, Louisiana	22035	65	East Carroll Parish, Louisiana	9421	22	035	20566	East Carroll Parish	NA	NA	NA	East Carroll Parish, Louisiana	12.2235294117647	NA	0.323986459303465	-0.533816920870729	NA	0
304	East Feliciana Parish, Louisiana	22037	86	East Feliciana Parish, Louisiana	21360	22	037	31307	East Feliciana Parish	0.16	0.2	0.48	East Feliciana Parish, Louisiana	3.12222222222222	0.48	-1.04083127630197	-0.113614432963280	0.48	0
305	Evangeline Parish, Louisiana	22039	75	Evangeline Parish, Louisiana	35434	22	039	22405	Evangeline Parish	0.122448979591837	0.163265306122449	0.326530612244898	Evangeline Parish, Louisiana	4.5	0.326530612244898	-0.675298878529172	-0.448171999439621	0.326530612244898	0
306	Franklin Parish, Louisiana	22041	75	Franklin Parish, Louisiana	21263	22	041	23698	Franklin Parish	0.115384615384615	0.192307692307692	0.230769230769231	Franklin Parish, Louisiana	10.0888888888889	0.230769230769231	0.132058432965582	-0.39206549128318	0.230769230769231	0
307	Grant Parish, Louisiana	22043	84	Grant Parish, Louisiana	18698	22	043	30757	Grant Parish	0.25	0.305555555555556	0.5	Grant Parish, Louisiana	2.14444444444444	0.5	-1.41649575673083	-0.131338537055349	0.5	0
308	Iberia Parish, Louisiana	22045	83	Iberia Parish, Louisiana	73266	22	045	32019	Iberia Parish	0.0918367346938776	0.112244897959184	0.336734693877551	Iberia Parish, Louisiana	13.4333333333333	0.336734693877551	0.418362904979082	-0.0911266710777898	0.336734693877551	0
309	Iberville Parish, Louisiana	22047	80	Iberville Parish, Louisiana	33320	22	047	29869	Iberville Parish	0.25	0.321428571428571	0.571428571428571	Iberville Parish, Louisiana	12.7428571428571	0.571428571428571	0.365594615225204	-0.160634994416551	0.571428571428571	0
310	Jackson Parish, Louisiana	22049	77	Jackson Parish, Louisiana	15397	22	049	29901	Jackson Parish	0.0714285714285714	0.107142857142857	0.321428571428571	Jackson Parish, Louisiana	1.69	0.321428571428571	-1.65464774637046	-0.159564223024299	0.321428571428571	0
311	Jefferson Parish, Louisiana	22051	77	Jefferson Parish, Louisiana	455466	22	051	37695	Jefferson Parish	0.155268022181146	0.179297597042514	0.438077634011091	Jefferson Parish, Louisiana	NA	0.438077634011091	NA	0.0720713119859369	0.438077634011091	0
312	Jefferson Davis Parish, Louisiana	22053	81	Jefferson Davis Parish, Louisiana	31435	22	053	29083	Jefferson Davis Parish	0.232558139534884	0.302325581395349	0.581395348837209	Jefferson Davis Parish, Louisiana	3.6	0.581395348837209	-0.898442429843382	-0.187302336647035	0.581395348837209	0
313	Lafayette Parish, Louisiana	22055	80	Lafayette Parish, Louisiana	190503	22	055	37673	Lafayette Parish	0.105660377358491	0.173584905660377	0.381132075471698	Lafayette Parish, Louisiana	5.425	0.381132075471698	-0.488358375878923	0.0714875098252108	0.381132075471698	0
314	Lafourche Parish, Louisiana	22057	64	Lafourche Parish, Louisiana	89974	22	057	36058	Lafourche Parish	0.179487179487179	0.185897435897436	0.467948717948718	Lafourche Parish, Louisiana	10.3285714285714	0.467948717948718	0.15553770480396	0.0276726054422802	0.467948717948718	0
315	La Salle Parish, Louisiana	22059	76	La Salle Parish, Louisiana	14282	22	059	29359	La Salle Parish	0.176470588235294	0.235294117647059	0.470588235294118	La Salle Parish, Louisiana	5.7375	0.470588235294118	-0.432352699918783	-0.177857004456969	0.470588235294118	0
316	Lincoln Parish, Louisiana	22061	66	Lincoln Parish, Louisiana	42509	22	061	28493	Lincoln Parish	0.107142857142857	0.125	0.303571428571429	Lincoln Parish, Louisiana	2.4125	0.303571428571429	-1.29871272107444	-0.207797704606278	0.303571428571429	0
317	Livingston Parish, Louisiana	22063	82	Livingston Parish, Louisiana	91814	22	063	40277	Livingston Parish	0.187919463087248	0.194630872483221	0.483221476510067	Livingston Parish, Louisiana	4.01428571428571	0.483221476510067	-0.78951684802106	0.138324438749507	0.483221476510067	0
318	Madison Parish, Louisiana	22065	68	Madison Parish, Louisiana	13728	22	065	21277	Madison Parish	NA	NA	NA	Madison Parish, Louisiana	12.5875	NA	0.353327982739235	-0.499829470586146	NA	0
319	Morehouse Parish, Louisiana	22067	76	Morehouse Parish, Louisiana	31021	22	067	25795	Morehouse Parish	0.119047619047619	0.166666666666667	0.452380952380952	Morehouse Parish, Louisiana	7.10666666666667	0.452380952380952	-0.218342964675912	-0.307275472981114	0.452380952380952	0
320	Natchitoches Parish, Louisiana	22069	67	Natchitoches Parish, Louisiana	39080	22	069	26809	Natchitoches Parish	0.164179104477612	0.179104477611940	0.373134328358209	Natchitoches Parish, Louisiana	8.15217391304348	0.373134328358209	-0.08109164582413	-0.268718495640611	0.373134328358209	0
321	Orleans Parish, Louisiana	22071	70	Orleans Parish, Louisiana	484674	22	071	27788	Orleans Parish	0.115015974440895	0.156549520766773	0.405750798722045	Orleans Parish, Louisiana	14.5	0.405750798722045	0.494772374121083	-0.232851874847093	0.405750798722045	0
322	Ouachita Parish, Louisiana	22073	72	Ouachita Parish, Louisiana	147250	22	073	31808	Ouachita Parish	0.11731843575419	0.167597765363128	0.452513966480447	Ouachita Parish, Louisiana	5.35	0.452513966480447	-0.502279714397531	-0.0977383172035644	0.452513966480447	0
323	Plaquemines Parish, Louisiana	22075	98	Plaquemines Parish, Louisiana	26757	22	075	37305	Plaquemines Parish	0.0769230769230769	0.115384615384615	0.230769230769231	Plaquemines Parish, Louisiana	6.62	0.230769230769231	-0.289280905356529	0.0616712182457491	0.230769230769231	0
324	Pointe Coupee Parish, Louisiana	22077	72	Pointe Coupee Parish, Louisiana	22763	22	077	31675	Pointe Coupee Parish	0.0357142857142857	0.0714285714285714	0.392857142857143	Pointe Coupee Parish, Louisiana	7.33846153846154	0.392857142857143	-0.186247054312742	-0.101928421470525	0.392857142857143	0
325	Rapides Parish, Louisiana	22079	75	Rapides Parish, Louisiana	126337	22	079	30636	Rapides Parish	0.134078212290503	0.173184357541899	0.41340782122905	Rapides Parish, Louisiana	4.87222222222222	0.41340782122905	-0.595826133823473	-0.135280359630380	0.41340782122905	0
326	Red River Parish, Louisiana	22081	69	Red River Parish, Louisiana	9622	22	081	24249	Red River Parish	NA	NA	NA	Red River Parish, Louisiana	8.41	NA	-0.0499548013205895	-0.369080768257911	NA	0
327	Richland Parish, Louisiana	22083	93	Richland Parish, Louisiana	20981	22	083	24238	Richland Parish	0.166666666666667	0.2	0.333333333333333	Richland Parish, Louisiana	9.1	0.333333333333333	0.0288981382173583	-0.369534498131433	0.333333333333333	0
328	Sabine Parish, Louisiana	22085	87	Sabine Parish, Louisiana	23459	22	085	28150	Sabine Parish	0.244897959183673	0.306122448979592	0.591836734693878	Sabine Parish, Louisiana	3.26666666666667	0.591836734693878	-0.99560617829703	-0.219908793092028	0.591836734693878	0
329	St. Bernard Parish, Louisiana	22087	92	St. Bernard Parish, Louisiana	67229	22	087	35711	St. Bernard Parish	0.3	0.35	0.45	St. Bernard Parish, Louisiana	NA	0.45	NA	0.0180026168969452	0.45	0
330	St. Charles Parish, Louisiana	22089	79	St. Charles Parish, Louisiana	48072	22	089	45786	St. Charles Parish	0.125	0.1375	0.3875	St. Charles Parish, Louisiana	6.34285714285714	0.3875	-0.33204695492258	0.266522219857823	0.3875	0
331	St. Helena Parish, Louisiana	22091	64	St. Helena Parish, Louisiana	10525	22	091	26649	St. Helena Parish	NA	NA	NA	St. Helena Parish, Louisiana	4.10666666666667	NA	-0.766764605868182	-0.274704521222054	NA	0
332	St. James Parish, Louisiana	22093	58	St. James Parish, Louisiana	21216	22	093	35465	St. James Parish	0.111111111111111	0.111111111111111	0.333333333333333	St. James Parish, Louisiana	14.675	0.333333333333333	0.506769090408714	0.0110901469763220	0.333333333333333	0
333	St. John the Baptist Parish, Louisiana	22095	77	St. John the Baptist Parish, Louisiana	43044	22	095	38674	St. John the Baptist Parish	0.127272727272727	0.145454545454545	0.272727272727273	St. John the Baptist Parish, Louisiana	10.1	0.272727272727273	0.133159148541768	0.0977113919506731	0.272727272727273	0
334	St. Landry Parish, Louisiana	22097	79	St. Landry Parish, Louisiana	87700	22	097	23952	St. Landry Parish	0.141304347826087	0.206521739130435	0.369565217391304	St. Landry Parish, Louisiana	5.58181818181818	0.369565217391304	-0.45986171295072	-0.381404320000454	0.369565217391304	0
335	St. Martin Parish, Louisiana	22099	85	St. Martin Parish, Louisiana	48583	22	099	30935	St. Martin Parish	0.117647058823529	0.161764705882353	0.485294117647059	St. Martin Parish, Louisiana	11.5	0.485294117647059	0.262970760063758	-0.125567918694776	0.485294117647059	0
336	St. Mary Parish, Louisiana	22101	75	St. Mary Parish, Louisiana	53500	22	101	29797	St. Mary Parish	0.125	0.192307692307692	0.490384615384615	St. Mary Parish, Louisiana	NA	0.490384615384615	NA	-0.163048430374989	0.490384615384615	0
337	St. Tammany Parish, Louisiana	22103	81	St. Tammany Parish, Louisiana	191268	22	103	50376	St. Tammany Parish	0.171428571428571	0.212698412698413	0.473015873015873	St. Tammany Parish, Louisiana	2.62857142857143	0.473015873015873	-1.21293575974582	0.362058723508714	0.473015873015873	0
338	Tangipahoa Parish, Louisiana	22105	74	Tangipahoa Parish, Louisiana	100588	22	105	29332	Tangipahoa Parish	0.1328125	0.1796875	0.421875	Tangipahoa Parish, Louisiana	4.05833333333333	0.421875	-0.778603895004902	-0.178777077446174	0.421875	0
339	Tensas Parish, Louisiana	22107	75	Tensas Parish, Louisiana	6618	22	107	20635	Tensas Parish	NA	NA	NA	Tensas Parish, Louisiana	15.1678571428571	NA	0.539802251838576	-0.530467484473183	NA	0
340	Terrebonne Parish, Louisiana	22109	74	Terrebonne Parish, Louisiana	104503	22	109	36050	Terrebonne Parish	0.100917431192661	0.110091743119266	0.412844036697248	Terrebonne Parish, Louisiana	8.58333333333333	0.412844036697248	-0.0295539368638105	0.0274507160532309	0.412844036697248	0
341	Union Parish, Louisiana	22111	81	Union Parish, Louisiana	22803	22	111	29788	Union Parish	0.225	0.25	0.425	Union Parish, Louisiana	4.41428571428571	0.425	-0.69453024045706	-0.163350519829329	0.425	0
342	Vermilion Parish, Louisiana	22113	77	Vermilion Parish, Louisiana	53807	22	113	30415	Vermilion Parish	0.186666666666667	0.226666666666667	0.453333333333333	Vermilion Parish, Louisiana	3.85	0.453333333333333	-0.831303127005753	-0.142520239905059	0.453333333333333	0
343	Vernon Parish, Louisiana	22115	80	Vernon Parish, Louisiana	52531	22	115	32768	Vernon Parish	0.145833333333333	0.1875	0.479166666666667	Vernon Parish, Louisiana	2.67692307692308	0.479166666666667	-1.19470824598655	-0.0680037182606856	0.479166666666667	0
344	Washington Parish, Louisiana	22117	88	Washington Parish, Louisiana	43926	22	117	25052	Washington Parish	0.287128712871287	0.346534653465347	0.554455445544555	Washington Parish, Louisiana	2.44166666666667	0.554455445544555	-1.28669540907042	-0.336502483014561	0.554455445544555	0
345	Webster Parish, Louisiana	22119	87	Webster Parish, Louisiana	41831	22	119	29338	Webster Parish	0.171875	0.171875	0.390625	Webster Parish, Louisiana	2.58	0.390625	-1.23158687637192	-0.178572543612157	0.390625	0
346	West Baton Rouge Parish, Louisiana	22121	78	West Baton Rouge Parish, Louisiana	21601	22	121	37574	West Baton Rouge Parish	0.142857142857143	0.171428571428571	0.2	West Baton Rouge Parish, Louisiana	35.3	0.2	1.38450668863381	0.0688561741673794	0.2	0
347	West Carroll Parish, Louisiana	22123	71	West Carroll Parish, Louisiana	12314	22	123	25368	West Carroll Parish	NA	NA	NA	West Carroll Parish, Louisiana	9.61111111111111	NA	0.0835435612961684	-0.323967610441681	NA	0
348	West Feliciana Parish, Louisiana	22125	91	West Feliciana Parish, Louisiana	15111	22	125	38779	West Feliciana Parish	0.2	0.2	0.6	West Feliciana Parish, Louisiana	3.16666666666667	0.6	-1.02669676536706	0.100422715316421	0.6	0
349	Winn Parish, Louisiana	22127	83	Winn Parish, Louisiana	16894	22	127	26100	Winn Parish	0.090909090909091	0.090909090909091	0.409090909090909	Winn Parish, Louisiana	3.57931034482759	0.409090909090909	-0.904206134560132	-0.29552083334908	0.409090909090909	0
350	Atlantic County, New Jersey	34001	84	Atlantic County, New Jersey	252552	34	001	42849	Atlantic County	0.145161290322581	0.189516129032258	0.514112903225806	Atlantic County, New Jersey	5.2285294117647	0.514112903225806	-0.525246219987013	0.200226159870873	0.514112903225806	0
351	Bergen County, New Jersey	34003	59	Bergen County, New Jersey	884118	34	003	64214	Bergen County	0.105351170568562	0.137123745819398	0.433110367892977	Bergen County, New Jersey	2.3	0.433110367892977	-1.34646715237034	0.604765107780526	0.433110367892977	0
352	Burlington County, New Jersey	34005	74	Burlington County, New Jersey	423394	34	005	58793	Burlington County	0.106261859582543	0.132827324478178	0.436432637571158	Burlington County, New Jersey	9.43125	0.436432637571158	0.0646523682285762	0.516566652521076	0.436432637571158	0
353	Camden County, New Jersey	34007	80	Camden County, New Jersey	508932	34	007	47020	Camden County	0.130353817504655	0.165735567970205	0.4487895716946	Camden County, New Jersey	5.9	0.4487895716946	-0.404423924393772	0.293116895434196	0.4487895716946	0
354	Cape May County, New Jersey	34009	85	Cape May County, New Jersey	102326	34	009	40822	Cape May County	0.116424116424116	0.145530145530146	0.51975051975052	Cape May County, New Jersey	8.52857142857143	0.51975051975052	-0.0359544039622031	0.151765004094123	0.51975051975052	0
355	Cumberland County, New Jersey	34011	76	Cumberland County, New Jersey	146438	34	011	38346	Cumberland County	0.145962732919255	0.195652173913043	0.462732919254658	Cumberland County, New Jersey	10.1664285714286	0.462732919254658	0.139714700161830	0.0891940722184721	0.462732919254658	0
356	Essex County, New Jersey	34013	60	Essex County, New Jersey	793633	34	013	41988	Essex County	0.0878306878306878	0.135449735449735	0.373544973544974	Essex County, New Jersey	NA	0.373544973544974	NA	0.179927715495824	0.373544973544974	0
357	Gloucester County, New Jersey	34015	91	Gloucester County, New Jersey	254673	34	015	54431	Gloucester County	0.120967741935484	0.165322580645161	0.487903225806452	Gloucester County, New Jersey	13.05	0.487903225806452	0.389411858463256	0.439477696820815	0.487903225806452	0
358	Hudson County, New Jersey	34017	58	Hudson County, New Jersey	608975	34	017	38907	Hudson County	0.135815991237678	0.177437020810515	0.406352683461117	Hudson County, New Jersey	NA	0.406352683461117	NA	0.103718035343986	0.406352683461117	0
359	Hunterdon County, New Jersey	34019	64	Hunterdon County, New Jersey	121989	34	019	80429	Hunterdon County	0.088421052631579	0.124210526315789	0.469473684210526	Hunterdon County, New Jersey	11.9571428571429	0.469473684210526	0.301952553134671	0.829918659989255	0.469473684210526	0
360	Mercer County, New Jersey	34021	67	Mercer County, New Jersey	350761	34	021	55474	Mercer County	0.0955414012738854	0.135881104033970	0.443736730360934	Mercer County, New Jersey	10.892	0.443736730360934	0.208652299506067	0.458458294840558	0.443736730360934	0
361	Middlesex County, New Jersey	34023	66	Middlesex County, New Jersey	750162	34	023	58765	Middlesex County	0.0830564784053156	0.121262458471761	0.395348837209302	Middlesex County, New Jersey	17.5333333333333	0.395348837209302	0.684727555770108	0.516090291907089	0.395348837209302	0
362	Monmouth County, New Jersey	34025	73	Monmouth County, New Jersey	615301	34	025	66283	Monmouth County	0.0919324577861163	0.121951219512195	0.472795497185741	Monmouth County, New Jersey	18.6963636363636	0.472795497185741	0.748952771697228	0.636477306378948	0.472795497185741	0
363	Morris County, New Jersey	34027	62	Morris County, New Jersey	470212	34	027	77524	Morris County	0.0642201834862385	0.0948012232415902	0.402140672782875	Morris County, New Jersey	5.42	0.402140672782875	-0.489280459853891	0.793131418160774	0.402140672782875	0
364	Ocean County, New Jersey	34029	83	Ocean County, New Jersey	510916	34	029	46940	Ocean County	0.124197002141328	0.15203426124197	0.483940042826552	Ocean County, New Jersey	3.68	0.483940042826552	-0.876463523124607	0.291414042745149	0.483940042826552	0
365	Passaic County, New Jersey	34031	60	Passaic County, New Jersey	489049	34	031	45783	Passaic County	0.112359550561798	0.157303370786517	0.415730337078652	Passaic County, New Jersey	3.7	0.415730337078652	-0.871043455655267	0.266456695499119	0.415730337078652	0
366	Salem County, New Jersey	34033	83	Salem County, New Jersey	64285	34	033	46026	Salem County	0.163636363636364	0.212121212121212	0.466666666666667	Salem County, New Jersey	8.27222222222222	0.466666666666667	-0.0664730935116475	0.271750306527487	0.466666666666667	0
367	Somerset County, New Jersey	34035	55	Somerset County, New Jersey	297490	34	035	77646	Somerset County	0.0632183908045977	0.109195402298851	0.431034482758621	Somerset County, New Jersey	10.64	0.431034482758621	0.185244208608053	0.79470388738986	0.431034482758621	0
368	Sussex County, New Jersey	34037	74	Sussex County, New Jersey	144166	34	037	65497	Sussex County	0.121338912133891	0.161087866108787	0.52092050209205	Sussex County, New Jersey	10.9857142857143	0.52092050209205	0.217219452150839	0.62454819238784	0.52092050209205	0
369	Union County, New Jersey	34039	57	Union County, New Jersey	522541	34	039	54138	Union County	0.066815144766147	0.118040089086860	0.360801781737194	Union County, New Jersey	NA	0.360801781737194	NA	0.434080194562691	0.360801781737194	0
370	Warren County, New Jersey	34041	72	Warren County, New Jersey	102437	34	041	57245	Warren County	0.148225469728601	0.200417536534447	0.544885177453027	Warren County, New Jersey	4.6	0.544885177453027	-0.653319971810397	0.489884154698048	0.544885177453027	0
371	Bernalillo County, New Mexico	35001	47	Bernalillo County, New Mexico	556678	35	001	39072	Bernalillo County	0.0980952380952381	0.150476190476190	0.460952380952381	Bernalillo County, New Mexico	4.81538461538462	0.460952380952381	-0.60756035466093	0.107949950250566	0.460952380952381	0
372	Catron County, New Mexico	35003	39	Catron County, New Mexico	3543	35	003	23788	Catron County	NA	NA	NA	Catron County, New Mexico	4.36867469879518	NA	-0.704916584781293	-0.38827489583338	NA	0
373	Chaves County, New Mexico	35005	64	Chaves County, New Mexico	61382	35	005	28724	Chaves County	0.171052631578947	0.220394736842105	0.509868421052632	Chaves County, New Mexico	4.29827586206897	0.509868421052632	-0.721162295322353	-0.199723137429658	0.509868421052632	0
374	Cibola County, New Mexico	35006	46	Cibola County, New Mexico	25595	35	006	27396	Cibola County	0.0918367346938776	0.214285714285714	0.489795918367347	Cibola County, New Mexico	5.76326530612245	0.489795918367347	-0.427872067796986	-0.247059130342070	0.489795918367347	0
375	Colfax County, New Mexico	35007	46	Colfax County, New Mexico	14189	35	007	31098	Colfax County	0.142857142857143	0.194805194805195	0.532467532467532	Colfax County, New Mexico	13.2837209302326	0.532467532467532	0.407163020026366	-0.120312639242103	0.532467532467532	0
376	Curry County, New Mexico	35009	63	Curry County, New Mexico	45044	35	009	29703	Curry County	0.166666666666667	0.237373737373737	0.48989898989899	Curry County, New Mexico	5.58181818181818	0.48989898989899	-0.45986171295072	-0.166208096869241	0.48989898989899	0
377	De Baca County, New Mexico	35011	76	De Baca County, New Mexico	2240	35	011	25794	DeBaca County	NA	NA	NA	De Baca County, New Mexico	4.80434782608696	NA	-0.609854970276788	-0.307314240935527	NA	0
378	Dona Ana County, New Mexico	35013	45	Dona Ana County, New Mexico	174682	35	013	29647	Dona Ana County	0.0872727272727273	0.156363636363636	0.418181818181818	Dona Ana County, New Mexico	7.30181818181818	0.418181818181818	-0.191252892160398	-0.168095207791527	0.418181818181818	0
379	Eddy County, New Mexico	35015	62	Eddy County, New Mexico	51658	35	015	31913	Eddy County	0.135021097046413	0.185654008438819	0.523206751054852	Eddy County, New Mexico	3.53513513513513	0.523206751054852	-0.916624748926572	-0.0944426973911092	0.523206751054852	0
380	Grant County, New Mexico	35017	45	Grant County, New Mexico	31002	35	017	30315	Grant County	0.128787878787879	0.189393939393939	0.515151515151515	Grant County, New Mexico	7.344	0.515151515151515	-0.185492621987257	-0.145813508154033	0.515151515151515	0
381	Guadalupe County, New Mexico	35019	49	Guadalupe County, New Mexico	4680	35	019	24562	Guadalupe County	NA	NA	NA	Guadalupe County, New Mexico	4.47575757575758	NA	-0.680700647234592	-0.356255614489536	NA	0
382	Harding County, New Mexico	35021	39	Harding County, New Mexico	810	35	021	26217	Harding County	NA	NA	NA	Harding County, New Mexico	5.81052631578947	NA	-0.419705120628892	-0.291048092364210	NA	0
383	Hidalgo County, New Mexico	35023	37	Hidalgo County, New Mexico	5932	35	023	24689	Hidalgo County	NA	NA	NA	Hidalgo County, New Mexico	8.49491525423729	NA	-0.0399084961892524	-0.351098347368499	NA	0
384	Lea County, New Mexico	35025	73	Lea County, New Mexico	55511	35	025	31686	Lea County	0.154716981132075	0.211320754716981	0.509433962264151	Lea County, New Mexico	4.67692307692308	0.509433962264151	-0.636735843794861	-0.101581204724877	0.509433962264151	0
385	Lincoln County, New Mexico	35027	41	Lincoln County, New Mexico	19411	35	027	32192	Lincoln County	0.2	0.242105263157895	0.547368421052632	Lincoln County, New Mexico	5.03673469387755	0.547368421052632	-0.56261828138484	-0.0857381732004541	0.547368421052632	0
386	Los Alamos County, New Mexico	35028	30	Los Alamos County, New Mexico	18343	35	028	80383	Los Alamos County	0.0439560439560440	0.0659340659340659	0.296703296703297	Los Alamos County, New Mexico	NA	0.296703296703297	NA	0.829346563363945	0.296703296703297	0
387	Luna County, New Mexico	35029	51	Luna County, New Mexico	25016	35	029	21546	Luna County	0.0853658536585366	0.158536585365854	0.536585365853659	Luna County, New Mexico	11.1898305084746	0.536585365853659	0.235629100207927	-0.487265963205727	0.536585365853659	0
388	McKinley County, New Mexico	35031	25	McKinley County, New Mexico	74798	35	031	25745	McKinley County	0.0888888888888889	0.138271604938272	0.362962962962963	McKinley County, New Mexico	6.5938524590164	0.362962962962963	-0.293238505941659	-0.309215714179624	0.362962962962963	0
389	Mora County, New Mexico	35033	26	Mora County, New Mexico	5180	35	033	23817	Mora County	NA	NA	NA	Mora County, New Mexico	5.771875	NA	-0.426379290899978	-0.387056536266641	NA	0
390	Otero County, New Mexico	35035	54	Otero County, New Mexico	62298	35	035	30777	Otero County	0.153153153153153	0.202702702702703	0.536036036036036	Otero County, New Mexico	3.45084745762712	0.536036036036036	-0.940756434534798	-0.130688489904042	0.536036036036036	0
391	Quay County, New Mexico	35037	63	Quay County, New Mexico	10155	35	037	24948	Quay County	NA	NA	NA	Quay County, New Mexico	5.20714285714286	NA	-0.529344965906092	-0.340662489013852	NA	0
392	Rio Arriba County, New Mexico	35039	30	Rio Arriba County, New Mexico	41190	35	039	29279	Rio Arriba County	0.131428571428571	0.177142857142857	0.405714285714286	Rio Arriba County, New Mexico	5.30067567567568	0.405714285714286	-0.511541976896474	-0.180585612173308	0.405714285714286	0
393	Roosevelt County, New Mexico	35041	70	Roosevelt County, New Mexico	18018	35	041	26978	Roosevelt County	0.151162790697674	0.232558139534884	0.5	Roosevelt County, New Mexico	6.36818181818182	0.5	-0.328062275320800	-0.262434428630240	0.5	0
394	Sandoval County, New Mexico	35043	48	Sandoval County, New Mexico	89908	35	043	43608	Sandoval County	0.118243243243243	0.168918918918919	0.449324324324324	Sandoval County, New Mexico	5.75753424657534	0.449324324324324	-0.428866974442766	0.217784472084253	0.449324324324324	0
395	San Juan County, New Mexico	35045	49	San Juan County, New Mexico	113801	35	045	33791	San Juan County	0.153846153846154	0.222453222453222	0.482328482328482	San Juan County, New Mexico	5.225	0.482328482328482	-0.525921477454571	-0.0372616528348377	0.482328482328482	0
396	San Miguel County, New Mexico	35047	37	San Miguel County, New Mexico	30126	35	047	25889	San Miguel County	0.153846153846154	0.211538461538462	0.442307692307692	San Miguel County, New Mexico	5.70769230769231	0.442307692307692	-0.437561482593648	-0.303637979611963	0.442307692307692	0
397	Santa Fe County, New Mexico	35049	37	Santa Fe County, New Mexico	129292	35	049	40787	Santa Fe County	0.080078125	0.126953125	0.4921875	Santa Fe County, New Mexico	4.55625	0.4921875	-0.662876358530615	0.150907255508896	0.4921875	0
398	Sierra County, New Mexico	35051	69	Sierra County, New Mexico	13270	35	051	23883	Sierra County	0.232142857142857	0.25	0.696428571428571	Sierra County, New Mexico	6.35	0.696428571428571	-0.330921462400846	-0.384289238903177	0.696428571428571	0
399	Socorro County, New Mexico	35053	47	Socorro County, New Mexico	18078	35	053	24102	Socorro County	0.163934426229508	0.19672131147541	0.442622950819672	Socorro County, New Mexico	6.07162162162162	0.442622950819672	-0.375750552433502	-0.375161323072527	0.442622950819672	0
400	Taos County, New Mexico	35055	32	Taos County, New Mexico	29979	35	055	26976	Taos County	0.108695652173913	0.195652173913043	0.644927536231884	Taos County, New Mexico	5.07619047619048	0.644927536231884	-0.554815201297125	-0.262508565858283	0.644927536231884	0
401	Torrance County, New Mexico	35057	52	Torrance County, New Mexico	16911	35	057	29927	Torrance County	0.245283018867925	0.264150943396226	0.641509433962264	Torrance County, New Mexico	4.84642857142857	0.641509433962264	-0.601134218639827	-0.158695064715923	0.641509433962264	0
402	Union County, New Mexico	35059	46	Union County, New Mexico	4174	35	059	29217	Union County	NA	NA	NA	Union County, New Mexico	6.62894736842105	NA	-0.287930251673267	-0.182705416030556	NA	0
403	Valencia County, New Mexico	35061	57	Valencia County, New Mexico	66152	35	061	34921	Valencia County	0.162162162162162	0.216216216216216	0.505791505791506	Valencia County, New Mexico	5.95	0.505791505791506	-0.395985055747908	-0.00436778023204631	0.505791505791506	0
404	Beaver County, Utah	49001	58	Beaver County, Utah	6005	49	001	36568	Beaver County	NA	NA	NA	Beaver County, Utah	8.03611111111111	NA	-0.0954310017794664	0.0417173933517159	NA	0
405	Box Elder County, Utah	49003	23	Box Elder County, Utah	42745	49	003	46520	Box Elder County	0.0729166666666667	0.09375	0.260416666666667	Box Elder County, Utah	7.5890625	0.260416666666667	-0.152668209313419	0.282426179972736	0.260416666666667	0
406	Cache County, Utah	49005	13	Cache County, Utah	91391	49	005	41164	Cache County	0.0173410404624277	0.0289017341040462	0.138728323699422	Cache County, Utah	6.16153846153846	0.138728323699422	-0.361049778692669	0.160107940296118	0.138728323699422	0
407	Carbon County, Utah	49007	43	Carbon County, Utah	20422	49	007	35882	Carbon County	0.121951219512195	0.211382113821138	0.390243902439024	Carbon County, Utah	5.13529411764706	0.390243902439024	-0.543239156516106	0.0227796293194658	0.390243902439024	0
408	Daggett County, Utah	49009	37	Daggett County, Utah	921	49	009	33368	Daggett County	NA	NA	NA	Daggett County, Utah	6.77142857142857	NA	-0.266664195659728	-0.0498587907830839	NA	0
409	Davis County, Utah	49011	29	Davis County, Utah	238994	49	011	55115	Davis County	0.0451612903225806	0.0559139784946237	0.206451612903226	Davis County, Utah	5.75	0.206451612903226	-0.430176420496187	0.451965763737551	0.206451612903226	0
410	Duchesne County, Utah	49013	46	Duchesne County, Utah	14371	49	013	33234	Duchesne County	0.145631067961165	0.223300970873786	0.456310679611651	Duchesne County, Utah	6.75625	0.456310679611651	-0.268908272900065	-0.0538826993987058	0.456310679611651	0
411	Emery County, Utah	49015	35	Emery County, Utah	10860	49	015	41071	Emery County	NA	NA	NA	Emery County, Utah	5.66153846153846	NA	-0.445680607032152	0.157846128667313	NA	0
412	Garfield County, Utah	49017	22	Garfield County, Utah	4735	49	017	35079	Garfield County	NA	NA	NA	Garfield County, Utah	5.56909090909091	NA	-0.462144446699187	0.000146513148562732	NA	0
413	Grand County, Utah	49019	73	Grand County, Utah	8485	49	019	32608	Grand County	NA	NA	NA	Grand County, Utah	6.37625	NA	-0.326796125050447	-0.0728984906374137	NA	0
414	Iron County, Utah	49021	39	Iron County, Utah	33779	49	021	34121	Iron County	0.118644067796610	0.135593220338983	0.372881355932203	Iron County, Utah	6.88888888888889	0.372881355932203	-0.249466467596574	-0.0275431171601657	0.372881355932203	0
415	Juab County, Utah	49023	28	Juab County, Utah	8238	49	023	39173	Juab County	NA	NA	NA	Juab County, Utah	7.35	NA	-0.184675962080701	0.110531586293655	NA	0
416	Kane County, Utah	49025	36	Kane County, Utah	6046	49	025	34937	Kane County	NA	NA	NA	Kane County, Utah	5.03428571428571	NA	-0.56310462329278	-0.00390970813494285	NA	0
417	Millard County, Utah	49027	21	Millard County, Utah	12405	49	027	37363	Millard County	NA	NA	NA	Millard County, Utah	6.95142857142857	NA	-0.240429087005383	0.0632247622449267	NA	0
418	Morgan County, Utah	49029	25	Morgan County, Utah	7129	49	029	54015	Morgan County	NA	NA	NA	Morgan County, Utah	6.8125	NA	-0.260617115316083	0.43180563809122	NA	0
419	Piute County, Utah	49031	73	Piute County, Utah	1435	49	031	29877	Piute County	NA	NA	NA	Piute County, Utah	5.73333333333333	NA	-0.433079180154148	-0.160367194060116	NA	0
420	Rich County, Utah	49033	5	Rich County, Utah	1961	49	033	41064	Rich County	NA	NA	NA	Rich County, Utah	4.15	NA	-0.756267941062839	0.157675677580274	NA	0
421	Salt Lake County, Utah	49035	33	Salt Lake County, Utah	898387	49	035	48688	Salt Lake County	0.0821316614420063	0.109717868338558	0.320376175548589	Salt Lake County, Utah	26.8	0.320376175548589	1.10902561221137	0.327976445476887	0.320376175548589	0
422	San Juan County, Utah	49037	34	San Juan County, Utah	14413	49	037	28562	San Juan County	NA	NA	NA	San Juan County, Utah	22.0571428571429	NA	0.914260213229916	-0.205378984646986	NA	0
423	Sanpete County, Utah	49039	31	Sanpete County, Utah	22763	49	039	33354	Sanpete County	0.0588235294117647	0.0823529411764706	0.258823529411765	Sanpete County, Utah	6.64117647058824	0.258823529411765	-0.286087148206046	-0.0502784424783407	0.258823529411765	0
424	Sevier County, Utah	49041	34	Sevier County, Utah	18842	49	041	36654	Sevier County	0.107142857142857	0.154761904761905	0.392857142857143	Sevier County, Utah	10.1272727272727	0.392857142857143	0.135855779389367	0.0440664152179568	0.392857142857143	0
425	Summit County, Utah	49043	32	Summit County, Utah	29736	49	043	66608	Summit County	0.030188679245283	0.060377358490566	0.313207547169811	Summit County, Utah	5	0.313207547169811	-0.569938362871346	0.641368542774892	0.313207547169811	0
426	Tooele County, Utah	49045	44	Tooele County, Utah	40735	49	045	48434	Tooele County	0.101973684210526	0.121710526315789	0.365131578947368	Tooele County, Utah	9.6515625	0.365131578947368	0.0877435440367358	0.322745898760582	0.365131578947368	0
427	Uintah County, Utah	49047	47	Uintah County, Utah	25224	49	047	36334	Uintah County	0.118518518518519	0.177777777777778	0.407407407407407	Uintah County, Utah	8.19090909090909	0.407407407407407	-0.0763513834895244	0.0352977943388257	0.407407407407407	0
428	Utah County, Utah	49049	20	Utah County, Utah	368536	49	049	47499	Utah County	0.0349907918968692	0.0423572744014733	0.147329650092081	Utah County, Utah	9.756	0.147329650092081	0.0985062050482277	0.303252510509679	0.147329650092081	0
429	Wasatch County, Utah	49051	27	Wasatch County, Utah	15215	49	051	50313	Wasatch County	0.05	0.103571428571429	0.346428571428571	Wasatch County, Utah	6.93076923076923	0.346428571428571	-0.243405468152690	0.360807345339873	0.346428571428571	0
430	Washington County, Utah	49053	31	Washington County, Utah	90354	49	053	37854	Washington County	0.0481927710843374	0.0602409638554217	0.355421686746988	Washington County, Utah	7.00588235294118	0.355421686746988	-0.232626143000408	0.0762805069389998	0.355421686746988	0
431	Wayne County, Utah	49055	28	Wayne County, Utah	2509	49	055	33236	Wayne County	NA	NA	NA	Wayne County, Utah	4.135	NA	-0.759888946829791	-0.0538225218749933	NA	0
432	Weber County, Utah	49057	36	Weber County, Utah	196533	49	057	46216	Weber County	0.0752941176470588	0.112941176470588	0.350588235294118	Weber County, Utah	10.7	0.350588235294118	0.190867466162414	0.275869910801237	0.350588235294118	0
433	Adair County, Missouri	29001	72	Adair County, Missouri	24977	29	001	28683	Adair	0.232558139534884	0.255813953488372	0.511627906976744	Adair County, Missouri	9.36363636363636	0.511627906976744	0.0574574401258192	-0.201151534906309	0.511627906976744	0
434	Andrew County, Missouri	29003	58	Andrew County, Missouri	16492	29	003	42209	Andrew	0.304347826086957	0.326086956521739	0.521739130434783	Andrew County, Missouri	16.2	0.521739130434783	0.605634966932892	0.185177320767574	0.521739130434783	0
435	Atchison County, Missouri	29005	65	Atchison County, Missouri	6430	29	005	32550	Atchison	NA	NA	NA	Atchison County, Missouri	14.8857142857143	NA	0.521025704958507	-0.0746787790231487	NA	0
436	Audrain County, Missouri	29007	101	Audrain County, Missouri	25853	29	007	33602	Audrain	0.304347826086957	0.347826086956522	0.521739130434783	Audrain County, Missouri	8.85833333333333	0.521739130434783	0.00198236025445597	-0.0428705586705167	0.521739130434783	0
437	Barry County, Missouri	29009	80	Barry County, Missouri	34010	29	009	30127	Barry	0.24	0.28	0.6	Barry County, Missouri	8.33571428571429	0.6	-0.0588270656281944	-0.152034368029137	0.6	0
438	Barton County, Missouri	29011	54	Barton County, Missouri	12541	29	011	30810	Barton	NA	NA	NA	Barton County, Missouri	7	NA	-0.233466126250133	-0.129616835069152	NA	0
439	Bates County, Missouri	29013	76	Bates County, Missouri	16653	29	013	32010	Bates	0.0769230769230769	0.153846153846154	0.384615384615385	Bates County, Missouri	8.24285714285714	0.384615384615385	-0.0700292508467051	-0.0914077936959554	0.384615384615385	0
440	Benton County, Missouri	29015	128	Benton County, Missouri	17180	29	015	27345	Benton	0.1875	0.25	0.5	Benton County, Missouri	9.41818181818182	0.5	0.063265781721566	-0.248922450878991	0.5	0
441	Bollinger County, Missouri	29017	92	Bollinger County, Missouri	12029	29	017	30987	Bollinger	NA	NA	NA	Bollinger County, Missouri	7.36153846153846	NA	-0.183107334308074	-0.123888385985122	NA	0
442	Boone County, Missouri	29019	69	Boone County, Missouri	135454	29	019	40040	Boone	0.125984251968504	0.220472440944882	0.480314960629921	Boone County, Missouri	9.34444444444444	0.480314960629921	0.0554057143372373	0.132422806769291	0.480314960629921	0
443	Buchanan County, Missouri	29021	90	Buchanan County, Missouri	85998	29	021	35239	Buchanan	0.21	0.26	0.585	Buchanan County, Missouri	21.3	0.585	0.879330797409934	0.00469727614312632	0.585	0
444	Butler County, Missouri	29023	111	Butler County, Missouri	40867	29	023	28105	Butler	0.270833333333333	0.333333333333333	0.645833333333333	Butler County, Missouri	11.1961538461538	0.645833333333333	0.236194037424649	-0.22150865122369	0.645833333333333	0
445	Caldwell County, Missouri	29025	70	Caldwell County, Missouri	8969	29	025	33070	Caldwell	NA	NA	NA	Caldwell County, Missouri	18.1833333333333	NA	0.721129148305524	-0.0588296206840262	NA	0
446	Callaway County, Missouri	29027	79	Callaway County, Missouri	40766	29	027	39482	Callaway	0.2	0.2	0.514285714285714	Callaway County, Missouri	8.88571428571429	0.514285714285714	0.00506857538437444	0.118388724165749	0.514285714285714	0
447	Camden County, Missouri	29029	80	Camden County, Missouri	37051	29	029	36004	Camden	0.272727272727273	0.303030303030303	0.757575757575758	Camden County, Missouri	7.88333333333333	0.757575757575758	-0.114625449035614	0.0261738957171112	0.757575757575758	0
448	Cape Girardeau County, Missouri	29031	69	Cape Girardeau County, Missouri	68693	29	031	38282	CapeGirardeau	0.191780821917808	0.26027397260274	0.671232876712329	Cape Girardeau County, Missouri	6.4255	0.671232876712329	-0.319101826540387	0.0875236641461896	0.671232876712329	0
449	Carroll County, Missouri	29033	58	Carroll County, Missouri	10285	29	033	31789	Carroll	NA	NA	NA	Carroll County, Missouri	36.85	NA	1.4274793433299	-0.0983358296826218	NA	0
450	Carter County, Missouri	29035	106	Carter County, Missouri	5941	29	035	23913	Carter	NA	NA	NA	Carter County, Missouri	11.2857142857143	NA	0.244161428106262	-0.383033903563831	NA	0
451	Cass County, Missouri	29037	77	Cass County, Missouri	82092	29	037	50737	Cass	0.166666666666667	0.202380952380952	0.440476190476190	Cass County, Missouri	18.2125	0.440476190476190	0.722731896215877	0.36919927979473	0.440476190476190	0
452	Cedar County, Missouri	29039	82	Cedar County, Missouri	13733	29	039	27189	Cedar	0.357142857142857	0.357142857142857	0.642857142857143	Cedar County, Missouri	6.46666666666667	0.642857142857143	-0.312715497904273	-0.254643667936973	0.642857142857143	0
453	Chariton County, Missouri	29041	61	Chariton County, Missouri	8438	29	041	33131	Chariton	NA	NA	NA	Chariton County, Missouri	10.8705882352941	NA	0.206684539845922	-0.0569867476983035	NA	0
454	Christian County, Missouri	29043	68	Christian County, Missouri	54285	29	043	40254	Christian	0.0465116279069767	0.0697674418604651	0.465116279069767	Christian County, Missouri	5.82	0.465116279069767	-0.418076013562100	0.137753230131079	0.465116279069767	0
455	Clark County, Missouri	29045	56	Clark County, Missouri	7416	29	045	31080	Clark	NA	NA	NA	Clark County, Missouri	10.05	NA	0.128196359199639	-0.120891622178281	NA	0
456	Clay County, Missouri	29047	87	Clay County, Missouri	184006	29	047	50583	Clay	0.146496815286624	0.165605095541401	0.452229299363057	Clay County, Missouri	14.725	0.452229299363057	0.510170454232204	0.366159403786225	0.452229299363057	0
457	Clinton County, Missouri	29049	87	Clinton County, Missouri	18979	29	049	43543	Clinton	0.190476190476190	0.190476190476190	0.476190476190476	Clinton County, Missouri	12.5	0.476190476190476	0.346352369002810	0.216292807913963	0.476190476190476	0
458	Cole County, Missouri	29051	74	Cole County, Missouri	71397	29	051	44652	Cole	0.120689655172414	0.137931034482759	0.362068965517241	Cole County, Missouri	9.44166666666667	0.362068965517241	0.0657562429405143	0.241442951474758	0.362068965517241	0
459	Cooper County, Missouri	29053	74	Cooper County, Missouri	16670	29	053	35823	Cooper	0.153846153846154	0.153846153846154	0.384615384615385	Cooper County, Missouri	15.7416666666667	0.384615384615385	0.576934849414017	0.0211339975416287	0.384615384615385	0
460	Crawford County, Missouri	29055	82	Crawford County, Missouri	22804	29	055	31434	Crawford	0.294117647058824	0.352941176470588	0.647058823529412	Crawford County, Missouri	7.85833333333333	0.647058823529412	-0.117801735454035	-0.109566038023591	0.647058823529412	0
461	Dade County, Missouri	29057	82	Dade County, Missouri	7923	29	057	30357	Dade	NA	NA	NA	Dade County, Missouri	11.2	NA	0.236537502995603	-0.144429014261995	NA	0
462	Dallas County, Missouri	29059	83	Dallas County, Missouri	15661	29	059	28478	Dallas	0.307692307692308	0.307692307692308	0.615384615384615	Dallas County, Missouri	9.19	0.615384615384615	0.0387396610621495	-0.208324288318925	0.615384615384615	0
463	Daviess County, Missouri	29061	66	Daviess County, Missouri	8016	29	061	32135	Daviess	NA	NA	NA	Daviess County, Missouri	11.3181818181818	NA	0.247034167800946	-0.0875103688544776	NA	0
464	DeKalb County, Missouri	29063	63	DeKalb County, Missouri	11597	29	063	32159	DeKalb	0.2	0.4	0.55	DeKalb County, Missouri	14.36	0.55	0.485070288314632	-0.0867637983777705	0.55	0
465	Dent County, Missouri	29065	93	Dent County, Missouri	14927	29	065	27649	Dent	0.142857142857143	0.214285714285714	0.428571428571429	Dent County, Missouri	3.90714285714286	0.428571428571429	-0.816569895492769	-0.237866586728684	0.428571428571429	0
466	Douglas County, Missouri	29067	84	Douglas County, Missouri	13084	29	067	26328	Douglas	0.153846153846154	0.230769230769231	0.538461538461538	Douglas County, Missouri	8.88333333333333	0.538461538461538	0.00480058663829785	-0.286823136036690	0.538461538461538	0
467	Dunklin County, Missouri	29069	96	Dunklin County, Missouri	33155	29	069	25919	Dunklin	0.285714285714286	0.314285714285714	0.657142857142857	Dunklin County, Missouri	14.4620689655172	0.657142857142857	0.4921530131759	-0.302479857184805	0.657142857142857	0
468	Franklin County, Missouri	29071	82	Franklin County, Missouri	93807	29	071	44866	Franklin	0.239130434782609	0.260869565217391	0.478260869565217	Franklin County, Missouri	7.75714285714286	0.478260869565217	-0.130762197420870	0.246224121913386	0.478260869565217	0
469	Gasconade County, Missouri	29073	71	Gasconade County, Missouri	15342	29	073	35898	Gasconade	0.0526315789473684	0.105263157894737	0.473684210526316	Gasconade County, Missouri	13.46	0.473684210526316	0.420346048911136	0.0232254359582225	0.473684210526316	0
470	Gentry County, Missouri	29075	71	Gentry County, Missouri	6861	29	075	29946	Gentry	NA	NA	NA	Gentry County, Missouri	16.55	NA	0.627009826517626	-0.1580603879622	NA	0
471	Greene County, Missouri	29077	80	Greene County, Missouri	240391	29	077	35548	Greene	0.121387283236994	0.173410404624277	0.491329479768786	Greene County, Missouri	9.04	0.491329479768786	0.0222828990986392	0.0134277481985006	0.491329479768786	0
472	Grundy County, Missouri	29079	78	Grundy County, Missouri	10432	29	079	29214	Grundy	NA	NA	NA	Grundy County, Missouri	14.5363636363636	NA	0.497277071736092	-0.182808101249108	NA	0
473	Harrison County, Missouri	29081	72	Harrison County, Missouri	8850	29	081	29413	Harrison	NA	NA	NA	Harrison County, Missouri	8.3375	NA	-0.0586128640637038	-0.176019394193727	NA	0
474	Henry County, Missouri	29083	106	Henry County, Missouri	21997	29	083	31862	Henry	0.3	0.3	0.9	Henry County, Missouri	18.3888888888889	0.9	0.732370342175452	-0.0960420705270248	0.9	0
475	Hickory County, Missouri	29085	90	Hickory County, Missouri	8940	29	085	25545	Hickory	NA	NA	NA	Hickory County, Missouri	11.9363636363636	NA	0.300213233204934	-0.317014544894967	NA	0
476	Holt County, Missouri	29087	56	Holt County, Missouri	5351	29	087	30707	Holt	NA	NA	NA	Holt County, Missouri	17.85	NA	0.702627232920202	-0.132965506046281	NA	0
477	Howard County, Missouri	29089	69	Howard County, Missouri	10212	29	089	32086	Howard	NA	NA	NA	Howard County, Missouri	18.5888888888889	NA	0.743187755351113	-0.0890363497488433	NA	0
478	Howell County, Missouri	29091	83	Howell County, Missouri	37238	29	091	26879	Howell	0.354838709677419	0.354838709677419	0.741935483870968	Howell County, Missouri	15.8277777777778	0.741935483870968	0.582390208302252	-0.266110835095757	0.741935483870968	0
479	Iron County, Missouri	29093	97	Iron County, Missouri	10697	29	093	26953	Iron	NA	NA	NA	Iron County, Missouri	6.425	NA	-0.319179644524163	-0.263361539263853	NA	0
480	Jackson County, Missouri	29095	79	Jackson County, Missouri	654880	29	095	42123	Jackson	0.152475247524752	0.201980198019802	0.499009900990099	Jackson County, Missouri	16.8090909090909	0.499009900990099	0.642543590289263	0.183137762122888	0.499009900990099	0
481	Jasper County, Missouri	29097	86	Jasper County, Missouri	104686	29	097	32410	Jasper	0.173333333333333	0.253333333333333	0.44	Jasper County, Missouri	9	0.44	0.0178483020307736	-0.0789891305242723	0.44	0
482	Jefferson County, Missouri	29099	87	Jefferson County, Missouri	198099	29	099	47761	Jefferson	0.224719101123595	0.280898876404494	0.662921348314607	Jefferson County, Missouri	5.65	0.662921348314607	-0.447720730147096	0.308753259210873	0.662921348314607	0
483	Johnson County, Missouri	29101	70	Johnson County, Missouri	48258	29	101	36656	Johnson	0.141509433962264	0.179245283018868	0.443396226415094	Johnson County, Missouri	20.4777777777778	0.443396226415094	0.839964012034112	0.044120978033412	0.443396226415094	0
484	Knox County, Missouri	29103	97	Knox County, Missouri	4361	29	103	28039	Knox	NA	NA	NA	Knox County, Missouri	5.4	NA	-0.492977321735217	-0.223859749485380	NA	0
485	Laclede County, Missouri	29105	84	Laclede County, Missouri	32513	29	105	30816	Laclede	0.270270270270270	0.270270270270270	0.567567567567568	Laclede County, Missouri	8.89090909090909	0.567567567567568	0.00565302893695518	-0.129422112062013	0.567567567567568	0
486	Lafayette County, Missouri	29107	74	Lafayette County, Missouri	32960	29	107	38658	Lafayette	0.137931034482759	0.172413793103448	0.551724137931034	Lafayette County, Missouri	20.9857142857143	0.551724137931034	0.864465658819072	0.0972975917068322	0.551724137931034	0
487	Lawrence County, Missouri	29109	78	Lawrence County, Missouri	35204	29	109	31683	Lawrence	0.125	0.1875	0.25	Lawrence County, Missouri	8.575	0.25	-0.0305252822534423	-0.101675888245280	0.25	0
488	Lewis County, Missouri	29111	93	Lewis County, Missouri	10494	29	111	31683	Lewis	NA	NA	NA	Lewis County, Missouri	11.2	NA	0.236537502995603	-0.101675888245280	NA	0
489	Lincoln County, Missouri	29113	90	Lincoln County, Missouri	38944	29	113	43854	Lincoln	0.333333333333333	0.370370370370370	0.592592592592593	Lincoln County, Missouri	17.4777777777778	0.592592592592593	0.681553957422567	0.223409787048581	0.592592592592593	0
490	Linn County, Missouri	29115	73	Linn County, Missouri	13754	29	115	29564	Linn	NA	NA	NA	Linn County, Missouri	9.73076923076923	NA	0.0959166754005922	-0.170898742755087	NA	0
491	Livingston County, Missouri	29117	76	Livingston County, Missouri	14558	29	117	33607	Livingston	0.166666666666667	0.25	0.75	Livingston County, Missouri	16.5666666666667	0.75	0.628016369129027	-0.0427217690736104	0.75	0
492	Macon County, Missouri	29121	83	Macon County, Missouri	15762	29	121	31336	Macon	0.230769230769231	0.256410256410256	0.461538461538462	Macon County, Missouri	7.52727272727273	0.461538461538462	-0.160843486712603	-0.112688551314198	0.461538461538462	0
493	Madison County, Missouri	29123	95	Madison County, Missouri	11800	29	123	26892	Madison	NA	NA	NA	Madison County, Missouri	8.96363636363636	NA	0.0137997135047732	-0.265627303070938	NA	0
494	Maries County, Missouri	29125	58	Maries County, Missouri	8903	29	125	31749	Maries	NA	NA	NA	Maries County, Missouri	5.475	NA	-0.479183999602881	-0.0995949188980312	NA	0
495	Marion County, Missouri	29127	93	Marion County, Missouri	28289	29	127	33138	Marion	0.136986301369863	0.205479452054795	0.506849315068493	Marion County, Missouri	11.45	0.506849315068493	0.258613454694803	-0.0567754875306221	0.506849315068493	0
496	McDonald County, Missouri	29119	82	McDonald County, Missouri	21681	29	119	27800	McDonald	0.2	0.266666666666667	0.6	McDonald County, Missouri	5.3	0.6	-0.51166945474737	-0.232420126981136	0.6	0
497	Mercer County, Missouri	29129	58	Mercer County, Missouri	3757	29	129	30459	Mercer	NA	NA	NA	Mercer County, Missouri	15.275	NA	0.546841229752213	-0.141074630690532	NA	0
498	Miller County, Missouri	29131	92	Miller County, Missouri	23564	29	131	31160	Miller	0.15	0.25	0.65	Miller County, Missouri	4.39	0.65	-0.700047048218366	-0.11832092667518	0.65	0
499	Mississippi County, Missouri	29133	105	Mississippi County, Missouri	13427	29	133	24548	Mississippi	0.1875	0.1875	0.4375	Mississippi County, Missouri	7.29166666666667	0.4375	-0.192644131729877	-0.356825763150876	0.4375	0
500	Moniteau County, Missouri	29135	42	Moniteau County, Missouri	14827	29	135	36952	Moniteau	0.0714285714285714	0.142857142857143	0.285714285714286	Moniteau County, Missouri	12	0.285714285714286	0.305530374482554	0.0521636254505768	0.285714285714286	0
501	Monroe County, Missouri	29137	81	Monroe County, Missouri	9311	29	137	32610	Monroe	NA	NA	NA	Monroe County, Missouri	7.8	NA	-0.125252541609900	-0.0728371578764992	NA	0
502	Montgomery County, Missouri	29139	78	Montgomery County, Missouri	12136	29	139	33705	Montgomery	NA	NA	NA	Montgomery County, Missouri	6.93333333333333	NA	-0.243035577266283	-0.0398099533723251	NA	0
503	Morgan County, Missouri	29141	90	Morgan County, Missouri	19309	29	141	30541	Morgan	0.291666666666667	0.416666666666667	0.5	Morgan County, Missouri	6.86666666666667	0.5	-0.252697488178020	-0.138386104480942	0.5	0
504	New Madrid County, Missouri	29143	98	New Madrid County, Missouri	19760	29	143	27967	New Madrid	0.25	0.3	0.65	New Madrid County, Missouri	12.2864516129032	0.65	0.329120885095671	-0.226430903992576	0.65	0
505	Newton County, Missouri	29145	67	Newton County, Missouri	52636	29	145	35415	Newton	0.0666666666666667	0.0666666666666667	0.333333333333333	Newton County, Missouri	8.30769230769231	0.333333333333333	-0.0621944056427628	0.00967931152785795	0.333333333333333	0
506	Nodaway County, Missouri	29147	62	Nodaway County, Missouri	21912	29	147	33529	Nodaway	0.133333333333333	0.2	0.4	Nodaway County, Missouri	18.98125	0.4	0.764075374506476	-0.0450454116825103	0.4	0
507	Oregon County, Missouri	29149	79	Oregon County, Missouri	10344	29	149	23309	Oregon	NA	NA	NA	Oregon County, Missouri	8.73	NA	-0.0126109054539350	-0.408616595593195	NA	0
508	Osage County, Missouri	29151	50	Osage County, Missouri	13062	29	151	40196	Osage	0.2	0.4	0.6	Osage County, Missouri	9.08181818181818	0.6	0.0268981375506914	0.136311340508984	0.6	0
509	Ozark County, Missouri	29153	76	Ozark County, Missouri	9542	29	153	25934	Ozark	NA	NA	NA	Ozark County, Missouri	18.4928571428571	NA	0.738008281836787	-0.301901298551035	NA	0
510	Pemiscot County, Missouri	29155	90	Pemiscot County, Missouri	20047	29	155	23329	Pemiscot	0.357142857142857	0.5	0.714285714285714	Pemiscot County, Missouri	13.7461538461538	0.714285714285714	0.441382789398399	-0.407758925829226	0.714285714285714	0
511	Perry County, Missouri	29157	63	Perry County, Missouri	18132	29	157	37902	Perry	0.2	0.2	0.55	Perry County, Missouri	7.51875	0.55	-0.161976374564594	0.0775477334668899	0.55	0
512	Pettis County, Missouri	29159	88	Pettis County, Missouri	39403	29	159	33141	Pettis	0.181818181818182	0.295454545454545	0.590909090909091	Pettis County, Missouri	13.35	0.590909090909091	0.412140109540812	-0.0566849611194797	0.590909090909091	0
513	Phelps County, Missouri	29161	84	Phelps County, Missouri	39825	29	161	30800	Phelps	0.235294117647059	0.235294117647059	0.529411764705882	Phelps County, Missouri	5.8	0.529411764705882	-0.421518357753072	-0.129941457698198	0.529411764705882	0
514	Pike County, Missouri	29163	78	Pike County, Missouri	18351	29	163	33024	Pike	0.224489795918367	0.265306122448980	0.510204081632653	Pike County, Missouri	13.0818181818182	0.510204081632653	0.391847065789506	-0.0602215778186306	0.510204081632653	0
515	Platte County, Missouri	29165	70	Platte County, Missouri	73781	29	165	59234	Platte	0.215189873417722	0.240506329113924	0.531645569620253	Platte County, Missouri	16.0833333333333	0.531645569620253	0.598407263811439	0.524039553675461	0.531645569620253	0
516	Polk County, Missouri	29167	68	Polk County, Missouri	26992	29	167	30331	Polk	0.166666666666667	0.208333333333333	0.5	Polk County, Missouri	8.725	0.5	-0.0131838072169552	-0.145285855864643	0.5	0
517	Pulaski County, Missouri	29169	101	Pulaski County, Missouri	41165	29	169	35824	Pulaski	0.0555555555555556	0.111111111111111	0.277777777777778	Pulaski County, Missouri	3.16	0.277777777777778	-1.02880424770663	0.0211619121786715	0.277777777777778	0
518	Putnam County, Missouri	29171	86	Putnam County, Missouri	5223	29	171	27446	Putnam	NA	NA	NA	Putnam County, Missouri	10.3333333333333	NA	0.155998640511591	-0.245235709830286	NA	0
519	Ralls County, Missouri	29173	73	Ralls County, Missouri	9626	29	173	37964	Ralls	NA	NA	NA	Ralls County, Missouri	10.875	NA	0.207090301669302	0.0791821945905173	NA	0
520	Randolph County, Missouri	29175	75	Randolph County, Missouri	24663	29	175	31919	Randolph	0.219512195121951	0.24390243902439	0.585365853658537	Randolph County, Missouri	11.875	0.585365853658537	0.295059074615259	-0.094254703907664	0.585365853658537	0
521	Ray County, Missouri	29177	86	Ray County, Missouri	23354	29	177	42837	Ray	0.291666666666667	0.333333333333333	0.666666666666667	Ray County, Missouri	26.425	0.666666666666667	1.09493425645086	0.199946067438541	0.666666666666667	0
522	Reynolds County, Missouri	29179	82	Reynolds County, Missouri	6689	29	179	25794	Reynolds	NA	NA	NA	Reynolds County, Missouri	6.34615384615385	NA	-0.331527339426347	-0.307314240935527	NA	0
523	Ripley County, Missouri	29181	94	Ripley County, Missouri	13509	29	181	23663	Ripley	0.333333333333333	0.466666666666667	0.733333333333333	Ripley County, Missouri	15.1619047619048	0.733333333333333	0.539409740941359	-0.393543500884814	0.733333333333333	0
524	Saline County, Missouri	29183	74	Saline County, Missouri	23756	29	195	32482	Saline	0.167883211678832	0.211678832116788	0.489051094890511	Saline County, Missouri	9.2	0.489051094890511	0.0398272087495486	-0.0767700579253159	0.489051094890511	0
525	Schuyler County, Missouri	29185	69	Schuyler County, Missouri	4170	29	197	28246	Schuyler	NA	NA	NA	Schuyler County, Missouri	9.25454545454545	NA	0.0457385560126058	-0.216504293030855	NA	0
526	Scotland County, Missouri	29187	85	Scotland County, Missouri	4983	29	199	28337	Scotland	0.186440677966102	0.203389830508475	0.457627118644068	Scotland County, Missouri	6.62222222222222	0.457627118644068	-0.288945278570361	-0.213287776463796	0.457627118644068	0
527	Scott County, Missouri	29189	102	Scott County, Missouri	40422	29	201	32242	Scott	0.143389199255121	0.189944134078212	0.500931098696462	Scott County, Missouri	12.9214285714286	0.500931098696462	0.379510787480545	-0.0841861972239215	0.500931098696462	0
528	Shannon County, Missouri	29510	97	Shannon County, Missouri	8324	29	203	21869	Shannon	0.216358839050132	0.274406332453826	0.532981530343008	Shannon County, Missouri	NA	0.532981530343008	NA	-0.472386038771541	0.532981530343008	0
529	Shelby County, Missouri	29186	70	Shelby County, Missouri	6799	29	205	30816	Shelby	0.0833333333333333	0.166666666666667	0.416666666666667	Shelby County, Missouri	8.08461538461538	0.416666666666667	-0.0894133548840772	-0.129422112062013	0.416666666666667	0
530	St. Charles County, Missouri	29195	80	St. Charles County, Missouri	283883	29	183	59894	St.Charles	0.090909090909091	0.236363636363636	0.472727272727273	St. Charles County, Missouri	12.5625	0.472727272727273	0.351339910513849	0.535120185481725	0.472727272727273	0
531	St. Clair County, Missouri	29197	94	St. Clair County, Missouri	9652	29	185	26193	St.Clair	NA	NA	NA	St. Clair County, Missouri	7.23333333333333	NA	-0.200676303427142	-0.291963948180948	NA	0
532	St. Francois County, Missouri	29199	96	St. Francois County, Missouri	55641	29	187	32151	St.Francois	NA	NA	NA	St. Francois County, Missouri	6.625	NA	-0.28852590343316	-0.0870125932787573	NA	0
533	St. Louis City, Missouri	29201	88	St. Louis City, Missouri	348189	29	189	51309	St.Louis	0.222222222222222	0.259259259259259	0.407407407407407	St. Louis City, Missouri	7.61785714285714	0.407407407407407	-0.148881160003345	0.380410027707937	0.407407407407407	0
534	St. Louis County, Missouri	29203	75	St. Louis County, Missouri	1016315	29	510	28731	St.Louis	NA	NA	NA	St. Louis County, Missouri	8.76363636363636	NA	-0.00876534648731653	-0.199479468470136	NA	0
535	Ste. Genevieve County, Missouri	29205	50	Ste. Genevieve County, Missouri	17842	29	186	40655	Ste.Genevieve	NA	NA	NA	Ste. Genevieve County, Missouri	7.48	NA	-0.167143483319060	0.147665681982073	NA	0
536	Stoddard County, Missouri	29207	90	Stoddard County, Missouri	29705	29	207	28452	Stoddard	0.416666666666667	0.416666666666667	0.666666666666667	Stoddard County, Missouri	7.81018518518519	0.666666666666667	-0.123947600443643	-0.209237690806459	0.666666666666667	0
537	Stone County, Missouri	29209	81	Stone County, Missouri	28658	29	209	33125	Stone	0.153846153846154	0.153846153846154	0.769230769230769	Stone County, Missouri	5.675	0.769230769230769	-0.44330571193798	-0.0571678633713422	0.769230769230769	0
538	Sullivan County, Missouri	29211	84	Sullivan County, Missouri	7219	29	211	27491	Sullivan	NA	NA	NA	Sullivan County, Missouri	9.3	NA	0.0506381248537644	-0.243597469297882	NA	0
539	Taney County, Missouri	29213	86	Taney County, Missouri	39703	29	213	31267	Taney	0.103448275862069	0.137931034482759	0.413793103448276	Taney County, Missouri	8.18181818181818	0.413793103448276	-0.0774618777735516	-0.114892919409677	0.413793103448276	0
540	Texas County, Missouri	29215	82	Texas County, Missouri	23003	29	215	25369	Texas	0.214285714285714	0.25	0.571428571428571	Texas County, Missouri	9.13846153846154	0.571428571428571	0.033115774161562	-0.323928191477213	0.571428571428571	0
541	Vernon County, Missouri	29217	77	Vernon County, Missouri	20454	29	217	30190	Vernon	0.2	0.2	0.266666666666667	Vernon County, Missouri	7.93636363636364	0.266666666666667	-0.107921085258260	-0.149945403958981	0.266666666666667	0
542	Warren County, Missouri	29219	66	Warren County, Missouri	24525	29	219	42508	Warren	0.222222222222222	0.222222222222222	0.722222222222222	Warren County, Missouri	6.23333333333333	0.722222222222222	-0.349465040113015	0.192236145832721	0.722222222222222	0
543	Washington County, Missouri	29221	95	Washington County, Missouri	23344	29	221	27644	Washington	0.3	0.4	0.7	Washington County, Missouri	13.73125	0.7	0.440297981845337	-0.238047441448581	0.7	0
544	Wayne County, Missouri	29223	113	Wayne County, Missouri	13259	29	223	23875	Wayne	0.357142857142857	0.357142857142857	0.571428571428571	Wayne County, Missouri	6.71105263157895	0.571428571428571	-0.275620461576436	-0.384624261310934	0.571428571428571	0
545	Webster County, Missouri	29225	77	Webster County, Missouri	31045	29	225	32733	Webster	0.333333333333333	0.333333333333333	0.611111111111111	Webster County, Missouri	10.82	0.611111111111111	0.202019998112890	-0.0690724043366568	0.611111111111111	0
546	Worth County, Missouri	29227	68	Worth County, Missouri	2382	29	227	28081	Worth	NA	NA	NA	Worth County, Missouri	18.6666666666667	NA	0.747363126761594	-0.222362956618616	NA	0
547	Wright County, Missouri	29229	92	Wright County, Missouri	17955	29	229	25869	Wright	0.0666666666666667	0.0666666666666667	0.4	Wright County, Missouri	12.3375	0.4	0.333267129454154	-0.30441080703943	0.4	0
548	Adams County, Ohio	39001	81	Adams County, Ohio	27330	39	001	30159	Adams County	0.222222222222222	0.259259259259259	0.481481481481481	Adams County, Ohio	13.5	0.481481481481481	0.423313410138938	-0.150972761586335	0.481481481481481	0
549	Allen County, Ohio	39003	73	Allen County, Ohio	108473	39	003	38345	Allen County	0.191780821917808	0.232876712328767	0.438356164383562	Allen County, Ohio	12.1111111111111	0.438356164383562	0.314747029587478	0.0891679935390943	0.438356164383562	0
550	Ashland County, Ohio	39005	62	Ashland County, Ohio	52523	39	005	39986	Ashland County	0.0769230769230769	0.102564102564103	0.384615384615385	Ashland County, Ohio	12.1428571428571	0.384615384615385	0.317364832129557	0.131073245171914	0.384615384615385	0
551	Ashtabula County, Ohio	39007	81	Ashtabula County, Ohio	102728	39	007	35908	Ashtabula County	0.151515151515152	0.212121212121212	0.621212121212121	Ashtabula County, Ohio	11.6095238095238	0.621212121212121	0.272449504018302	0.0235039642167134	0.621212121212121	0
552	Athens County, Ohio	39009	83	Athens County, Ohio	62223	39	009	28735	Athens County	0.0677966101694915	0.186440677966102	0.474576271186441	Athens County, Ohio	13.9038461538462	0.474576271186441	0.452789228271891	-0.199340255718022	0.474576271186441	0
553	Auglaize County, Ohio	39011	64	Auglaize County, Ohio	46611	39	011	44622	Auglaize County	0.0555555555555556	0.0555555555555556	0.333333333333333	Auglaize County, Ohio	11.9933333333333	0.333333333333333	0.304974664548831	0.240770863271491	0.333333333333333	0
554	Belmont County, Ohio	39013	81	Belmont County, Ohio	70226	39	013	30627	Belmont County	0.218390804597701	0.252873563218391	0.482758620689655	Belmont County, Ohio	15.6625	0.482758620689655	0.571893044916741	-0.135574174822739	0.482758620689655	0
555	Brown County, Ohio	39015	98	Brown County, Ohio	42285	39	015	38824	Brown County	0.28	0.36	0.56	Brown County, Ohio	9.51666666666667	0.56	0.0736683721284637	0.101582464425187	0.56	0
556	Butler County, Ohio	39017	84	Butler County, Ohio	332807	39	017	48218	Butler County	0.127167630057803	0.179190751445087	0.491329479768786	Butler County, Ohio	8.52857142857143	0.491329479768786	-0.0359544039622031	0.318276247649381	0.491329479768786	0
557	Carroll County, Ohio	39019	76	Carroll County, Ohio	28836	39	019	37166	Carroll County	0.257142857142857	0.257142857142857	0.542857142857143	Carroll County, Ohio	7.8578947368421	0.542857142857143	-0.117857549926742	0.0579382171737315	0.542857142857143	0
558	Champaign County, Ohio	39021	68	Champaign County, Ohio	38890	39	021	44220	Champaign County	0.0740740740740741	0.0740740740740741	0.444444444444444	Champaign County, Ohio	17.0555555555556	0.444444444444444	0.657099714385587	0.231721027751572	0.444444444444444	0
559	Clark County, Ohio	39023	78	Clark County, Ohio	144742	39	023	40632	Clark County	0.164383561643836	0.205479452054795	0.47945205479452	Clark County, Ohio	10.54	0.47945205479452	0.17580126780777	0.147099785821217	0.47945205479452	0
560	Clermont County, Ohio	39025	104	Clermont County, Ohio	177977	39	025	50810	Clermont County	0.161616161616162	0.181818181818182	0.464646464646465	Clermont County, Ohio	8.6	0.464646464646465	-0.0276140720459841	0.370637037927914	0.464646464646465	0
561	Clinton County, Ohio	39027	81	Clinton County, Ohio	40543	39	027	41828	Clinton County	0.0526315789473684	0.0526315789473684	0.473684210526316	Clinton County, Ohio	8.58	0.473684210526316	-0.0299423618055750	0.176109824058615	0.473684210526316	0
562	Columbiana County, Ohio	39029	76	Columbiana County, Ohio	112075	39	029	34883	Columbiana County	0.103448275862069	0.126436781609195	0.413793103448276	Columbiana County, Ohio	11.45625	0.413793103448276	0.259159157300432	-0.00545654316121436	0.413793103448276	0
563	Coshocton County, Ohio	39031	78	Coshocton County, Ohio	36655	39	031	35720	Coshocton County	0.2	0.222222222222222	0.533333333333333	Coshocton County, Ohio	8.34117647058824	0.533333333333333	-0.0581720052636348	0.0182546083305706	0.533333333333333	0
564	Crawford County, Ohio	39033	71	Crawford County, Ohio	46966	39	033	37150	Crawford County	0.159090909090909	0.204545454545455	0.5	Crawford County, Ohio	14.4933333333333	0.5	0.494312498279453	0.0575076234860408	0.5	0
565	Cuyahoga County, Ohio	39035	74	Cuyahoga County, Ohio	1393978	39	035	39847	Cuyahoga County	0.09937106918239	0.142138364779874	0.461635220125786	Cuyahoga County, Ohio	14.525	0.461635220125786	0.496495027432529	0.127590972415984	0.461635220125786	0
566	Darke County, Ohio	39037	56	Darke County, Ohio	53309	39	037	40628	Darke County	0.166666666666667	0.166666666666667	0.416666666666667	Darke County, Ohio	11.5636363636364	0.416666666666667	0.268489102802205	0.147001336399526	0.416666666666667	0
567	Defiance County, Ohio	39039	69	Defiance County, Ohio	39500	39	039	45625	Defiance County	0.212121212121212	0.212121212121212	0.606060606060606	Defiance County, Ohio	9.02857142857143	0.606060606060606	0.0210178767920524	0.262999664224928	0.606060606060606	0
568	Delaware County, Ohio	39041	66	Delaware County, Ohio	109989	39	041	69245	Delaware County	0.0842696629213483	0.112359550561798	0.331460674157303	Delaware County, Ohio	15.704	0.331460674157303	0.574539181668714	0.680194792616954	0.331460674157303	0
569	Erie County, Ohio	39043	85	Erie County, Ohio	79551	39	043	42684	Erie County	0.136986301369863	0.178082191780822	0.534246575342466	Erie County, Ohio	115.25	0.534246575342466	2.56772740657131	0.196367995076590	0.534246575342466	0
570	Fairfield County, Ohio	39045	70	Fairfield County, Ohio	122759	39	045	49655	Fairfield County	0.106382978723404	0.154255319148936	0.414893617021277	Fairfield County, Ohio	11.86	0.414893617021277	0.293795118264133	0.347642942677593	0.414893617021277	0
571	Fayette County, Ohio	39047	74	Fayette County, Ohio	28433	39	047	37476	Fayette County	0.190476190476190	0.190476190476190	0.523809523809524	Fayette County, Ohio	9.8	0.523809523809524	0.103006110371080	0.0662445804112135	0.523809523809524	0
572	Franklin County, Ohio	39049	82	Franklin County, Ohio	1068978	39	049	45076	Franklin County	0.156887755102041	0.186224489795918	0.466836734693878	Franklin County, Ohio	16.7625	0.466836734693878	0.63976797330235	0.250893806412375	0.466836734693878	0
573	Fulton County, Ohio	39051	53	Fulton County, Ohio	42084	39	051	45369	Fulton County	0.24390243902439	0.268292682926829	0.390243902439024	Fulton County, Ohio	8.47	0.390243902439024	-0.042845766641483	0.257372904758986	0.390243902439024	0
574	Gallia County, Ohio	39053	79	Gallia County, Ohio	31069	39	053	31168	Gallia County	0.138888888888889	0.222222222222222	0.472222222222222	Gallia County, Ohio	6.97	0.472222222222222	-0.237761050533013	-0.118064220217603	0.472222222222222	0
575	Geauga County, Ohio	39055	58	Geauga County, Ohio	90895	39	055	60291	Geauga County	0.0701754385964912	0.105263157894737	0.508771929824561	Geauga County, Ohio	12.9388888888889	0.508771929824561	0.380861143688684	0.541726691184623	0.508771929824561	0
576	Greene County, Ohio	39057	70	Greene County, Ohio	147886	39	057	50200	Greene County	0.072289156626506	0.120481927710843	0.457831325301205	Greene County, Ohio	8.35	0.457831325301205	-0.0571147364426818	0.358558879019956	0.457831325301205	0
577	Guernsey County, Ohio	39059	78	Guernsey County, Ohio	40792	39	059	31122	Guernsey County	0.181818181818182	0.227272727272727	0.454545454545455	Guernsey County, Ohio	7.67894736842105	0.454545454545455	-0.140893798943146	-0.119541183080409	0.454545454545455	0
578	Hamilton County, Ohio	39061	81	Hamilton County, Ohio	845303	39	061	41965	Hamilton County	0.114002478314746	0.156133828996283	0.451053283767038	Hamilton County, Ohio	9.02857142857143	0.451053283767038	0.0210178767920524	0.179379789857062	0.451053283767038	0
579	Hancock County, Ohio	39063	64	Hancock County, Ohio	71295	39	063	45185	Hancock County	0.0740740740740741	0.129629629629630	0.481481481481481	Hancock County, Ohio	10.7076923076923	0.481481481481481	0.191586115133337	0.253309025676192	0.481481481481481	0
580	Hardin County, Ohio	39065	77	Hardin County, Ohio	31945	39	065	35844	Hardin County	0.25	0.35	0.65	Hardin County, Ohio	14.38	0.65	0.486462076987455	0.0217200413442455	0.65	0
581	Harrison County, Ohio	39067	90	Harrison County, Ohio	15856	39	067	31161	Harrison County	0.321428571428571	0.357142857142857	0.607142857142857	Harrison County, Ohio	14.1857142857143	0.607142857142857	0.472859146690368	-0.118288834763943	0.607142857142857	0
582	Henry County, Ohio	39069	56	Henry County, Ohio	29210	39	069	43524	Henry County	0.090909090909091	0.181818181818182	0.409090909090909	Henry County, Ohio	8.34444444444444	0.409090909090909	-0.0577802938715761	0.215856362411039	0.409090909090909	0
583	Highland County, Ohio	39071	81	Highland County, Ohio	40875	39	071	35626	Highland County	0.333333333333333	0.333333333333333	0.555555555555556	Highland County, Ohio	8.17142857142857	0.555555555555556	-0.0787325259750071	0.0156195606925653	0.555555555555556	0
584	Hocking County, Ohio	39073	88	Hocking County, Ohio	28241	39	073	34946	Hocking County	0.2	0.25	0.475	Hocking County, Ohio	12.1058823529412	0.475	0.314315204038287	-0.00365213476088044	0.475	0
585	Holmes County, Ohio	39075	39	Holmes County, Ohio	38943	39	075	37590	Holmes County	0.117647058823529	0.117647058823529	0.411764705882353	Holmes County, Ohio	13.5944444444444	0.411764705882353	0.430284937247015	0.0692819098983595	0.411764705882353	0
586	Huron County, Ohio	39077	71	Huron County, Ohio	59487	39	077	41529	Huron County	0.173076923076923	0.211538461538462	0.384615384615385	Huron County, Ohio	10.5833333333333	0.384615384615385	0.179904161365145	0.168935830695981	0.384615384615385	0
587	Jackson County, Ohio	39079	90	Jackson County, Ohio	32641	39	079	31747	Jackson County	0.189189189189189	0.270270270270270	0.540540540540541	Jackson County, Ohio	4.9125	0.540540540540541	-0.587593298110066	-0.099657914992294	0.540540540540541	0
588	Jefferson County, Ohio	39081	90	Jefferson County, Ohio	73894	39	081	31910	Jefferson County	0.170731707317073	0.219512195121951	0.439024390243902	Jefferson County, Ohio	9.785	0.439024390243902	0.101474325542593	-0.0945367073875758	0.439024390243902	0
589	Knox County, Ohio	39083	69	Knox County, Ohio	54500	39	083	39266	Knox County	0.164835164835165	0.230769230769231	0.450549450549451	Knox County, Ohio	13.25	0.450549450549451	0.404621277126785	0.112902856798829	0.450549450549451	0
590	Lake County, Ohio	39085	73	Lake County, Ohio	227511	39	085	48992	Lake County	0.141935483870968	0.161290322580645	0.509677419354839	Lake County, Ohio	8.53333333333333	0.509677419354839	-0.0353962124880387	0.334200871797545	0.509677419354839	0
591	Lawrence County, Ohio	39087	88	Lawrence County, Ohio	62319	39	087	28994	Lawrence County	0.220588235294118	0.25	0.426470588235294	Lawrence County, Ohio	7.87	0.426470588235294	-0.116318212876134	-0.190367235649022	0.426470588235294	0
592	Licking County, Ohio	39089	78	Licking County, Ohio	145491	39	089	45448	Licking County	0.129870129870130	0.155844155844156	0.463203463203463	Licking County, Ohio	14.5454545454545	0.463203463203463	0.49790226713001	0.259112667577098	0.463203463203463	0
593	Logan County, Ohio	39091	74	Logan County, Ohio	46005	39	091	42590	Logan County	0.166666666666667	0.291666666666667	0.541666666666667	Logan County, Ohio	11.4818181818182	0.541666666666667	0.261388481252629	0.194163336257395	0.541666666666667	0
594	Lorain County, Ohio	39093	78	Lorain County, Ohio	284664	39	093	45086	Lorain County	0.111764705882353	0.164705882352941	0.541176470588235	Lorain County, Ohio	13.8181818181818	0.541176470588235	0.44660897274246	0.251115629354214	0.541176470588235	0
595	Lucas County, Ohio	39095	83	Lucas County, Ohio	455054	39	095	40101	Lucas County	0.134961439588689	0.185089974293059	0.497429305912596	Lucas County, Ohio	10.0153846153846	0.497429305912596	0.124746097007486	0.133945123979718	0.497429305912596	0
596	Madison County, Ohio	39097	78	Madison County, Ohio	40213	39	097	43976	Madison County	0.242857142857143	0.271428571428571	0.528571428571429	Madison County, Ohio	13.36	0.528571428571429	0.412888892803054	0.226187882880632	0.528571428571429	0
597	Mahoning County, Ohio	39099	73	Mahoning County, Ohio	257555	39	099	35842	Mahoning County	0.130154639175258	0.177835051546392	0.487113402061856	Mahoning County, Ohio	12.7166666666667	0.487113402061856	0.363537193756911	0.0216642424434692	0.487113402061856	0
598	Marion County, Ohio	39101	81	Marion County, Ohio	66217	39	101	38982	Marion County	0.159090909090909	0.193181818181818	0.522727272727273	Marion County, Ohio	15.8083333333333	0.522727272727273	0.581160951847522	0.105643853448720	0.522727272727273	0
599	Medina County, Ohio	39103	66	Medina County, Ohio	151095	39	103	57436	Medina County	0.116279069767442	0.124031007751938	0.426356589147287	Medina County, Ohio	13.8857142857143	0.426356589147287	0.451484287105634	0.493215136754403	0.426356589147287	0
600	Meigs County, Ohio	39105	101	Meigs County, Ohio	23072	39	105	28457	Meigs County	0.157894736842105	0.210526315789474	0.447368421052632	Meigs County, Ohio	11.9	0.447368421052632	0.297162124812038	-0.209061971675466	0.447368421052632	0
601	Mercer County, Ohio	39107	56	Mercer County, Ohio	40924	39	107	43477	Mercer County	0.171428571428571	0.228571428571429	0.428571428571429	Mercer County, Ohio	10.5	0.428571428571429	0.171998981858032	0.214775914954751	0.428571428571429	0
602	Miami County, Ohio	39109	68	Miami County, Ohio	98868	39	109	45123	Miami County	0.0821917808219178	0.095890410958904	0.383561643835616	Miami County, Ohio	13.5071428571429	0.383561643835616	0.423842370743707	0.251935946663458	0.383561643835616	0
603	Monroe County, Ohio	39111	68	Monroe County, Ohio	15180	39	111	31832	Monroe County	0.032258064516129	0.032258064516129	0.387096774193548	Monroe County, Ohio	11.985	0.387096774193548	0.304279592580902	-0.0969840745531005	0.387096774193548	0
604	Montgomery County, Ohio	39113	80	Montgomery County, Ohio	559062	39	113	41062	Montgomery County	0.124671916010499	0.162729658792651	0.47244094488189	Montgomery County, Ohio	11.9230769230769	0.47244094488189	0.299099484152264	0.157626971932844	0.47244094488189	0
605	Morgan County, Ohio	39115	84	Morgan County, Ohio	14897	39	115	30251	Morgan County	0.166666666666667	0.222222222222222	0.722222222222222	Morgan County, Ohio	12.788	0.722222222222222	0.369130955892149	-0.147926905896036	0.722222222222222	0
606	Morrow County, Ohio	39117	84	Morrow County, Ohio	31628	39	117	41237	Morrow County	0.209302325581395	0.348837209302326	0.558139534883721	Morrow County, Ohio	18.5666666666667	0.558139534883721	0.741991582959683	0.161879763917137	0.558139534883721	0
607	Muskingum County, Ohio	39119	87	Muskingum County, Ohio	84585	39	119	35923	Muskingum County	0.158730158730159	0.198412698412698	0.476190476190476	Muskingum County, Ohio	9.39615384615385	0.476190476190476	0.0609241649367669	0.0239216111997163	0.476190476190476	0
608	Noble County, Ohio	39121	68	Noble County, Ohio	14058	39	121	32923	Noble County	0	0	0.333333333333333	Noble County, Ohio	13.625	0.333333333333333	0.432530065243862	-0.0632846460087961	0.333333333333333	0
609	Ottawa County, Ohio	39123	77	Ottawa County, Ohio	40985	39	123	45003	Ottawa County	0.15	0.225	0.675	Ottawa County, Ohio	14.5933333333333	0.675	0.501188528121161	0.249273006537136	0.675	0
610	Paulding County, Ohio	39125	69	Paulding County, Ohio	20293	39	125	40962	Paulding County	0.117647058823529	0.176470588235294	0.470588235294118	Paulding County, Ohio	10.2277777777778	0.470588235294118	0.145731055037421	0.155188659986470	0.470588235294118	0
611	Perry County, Ohio	39127	82	Perry County, Ohio	34078	39	127	34541	Perry County	0.275	0.275	0.525	Perry County, Ohio	7.36	0.525	-0.183316342564661	-0.0153091234385148	0.525	0
612	Pickaway County, Ohio	39129	79	Pickaway County, Ohio	52727	39	129	42710	Pickaway County	0.088235294117647	0.102941176470588	0.455882352941176	Pickaway County, Ohio	16.9166666666667	0.455882352941176	0.648923053948341	0.196976937175647	0.455882352941176	0
613	Pike County, Ohio	39131	80	Pike County, Ohio	27695	39	131	32291	Pike County	0.157894736842105	0.157894736842105	0.578947368421053	Pike County, Ohio	17.04	0.578947368421053	0.656187246095723	-0.0826675940467307	0.578947368421053	0
614	Portage County, Ohio	39133	78	Portage County, Ohio	152061	39	133	44481	Portage County	0.161971830985915	0.232394366197183	0.47887323943662	Portage County, Ohio	4.25	0.47887323943662	-0.73245729236912	0.237605984026271	0.47887323943662	0
615	Preble County, Ohio	39135	77	Preble County, Ohio	42337	39	135	42718	Preble County	0.241379310344828	0.241379310344828	0.689655172413793	Preble County, Ohio	9.38955223880597	0.689655172413793	0.0602213318795721	0.197164229398885	0.689655172413793	0
616	Putnam County, Ohio	39137	54	Putnam County, Ohio	34726	39	137	47297	Putnam County	0.090909090909091	0.090909090909091	0.272727272727273	Putnam County, Ohio	10.0166666666667	0.272727272727273	0.124874097007661	0.298990720861566	0.272727272727273	0
617	Richland County, Ohio	39139	71	Richland County, Ohio	128852	39	139	38051	Richland County	0.178947368421053	0.252631578947368	0.557894736842105	Richland County, Ohio	26.35	0.557894736842105	1.09209199968193	0.081471217493558	0.557894736842105	0
618	Ross County, Ohio	39141	84	Ross County, Ohio	73345	39	141	37922	Ross County	0.142857142857143	0.190476190476190	0.547619047619048	Ross County, Ohio	11.684375	0.547619047619048	0.278876203877895	0.0780752709342849	0.547619047619048	0
619	Sandusky County, Ohio	39143	70	Sandusky County, Ohio	61792	39	143	41284	Sandusky County	0.148148148148148	0.166666666666667	0.481481481481481	Sandusky County, Ohio	12.3714285714286	0.481481481481481	0.33601339120763	0.163018868025960	0.481481481481481	0
620	Scioto County, Ohio	39145	98	Scioto County, Ohio	79195	39	145	28852	Scioto County	0.266666666666667	0.311111111111111	0.622222222222222	Scioto County, Ohio	10.5666666666667	0.622222222222222	0.178328116909679	-0.195276833036301	0.622222222222222	0
621	Seneca County, Ohio	39147	72	Seneca County, Ohio	58683	39	147	38385	Seneca County	0.0952380952380952	0.142857142857143	0.428571428571429	Seneca County, Ohio	12.1526315789474	0.428571428571429	0.318169461888563	0.0902106106021332	0.428571428571429	0
622	Shelby County, Ohio	39149	64	Shelby County, Ohio	47910	39	149	45147	Shelby County	0.111111111111111	0.138888888888889	0.388888888888889	Shelby County, Ohio	14.2173913043478	0.388888888888889	0.475089679662658	0.252467684794963	0.388888888888889	0
623	Stark County, Ohio	39151	68	Stark County, Ohio	378098	39	151	41875	Stark County	0.123321123321123	0.167277167277167	0.465201465201465	Stark County, Ohio	12.9117647058824	0.465201465201465	0.378762613153564	0.177232842467502	0.465201465201465	0
624	Summit County, Ohio	39153	72	Summit County, Ohio	542899	39	153	42786	Summit County	0.121903836813987	0.170471102476931	0.486158329286061	Summit County, Ohio	14.3724137931034	0.486158329286061	0.485934385147237	0.198754798596493	0.486158329286061	0
625	Trumbull County, Ohio	39155	77	Trumbull County, Ohio	225116	39	155	39032	Trumbull County	0.177419354838710	0.241935483870968	0.57258064516129	Trumbull County, Ohio	13.9111111111111	0.57258064516129	0.453311606024333	0.106925674835809	0.57258064516129	0
626	Tuscarawas County, Ohio	39157	62	Tuscarawas County, Ohio	90914	39	157	36571	Tuscarawas County	0.134615384615385	0.192307692307692	0.5	Tuscarawas County, Ohio	9.38333333333333	0.5	0.0595587906121438	0.0417994289278560	0.5	0
627	Union County, Ohio	39159	73	Union County, Ohio	40909	39	159	52498	Union County	0.119047619047619	0.119047619047619	0.333333333333333	Union County, Ohio	15.916	0.333333333333333	0.587948617259236	0.403318925956112	0.333333333333333	0
628	Van wert County, Ohio	39161	57	Van Wert County, Ohio	29659	39	161	40661	Van Wert County	0.0869565217391304	0.0869565217391304	0.347826086956522	Van wert County, Ohio	10.7944444444444	0.347826086956522	0.199655323181784	0.147813254415810	0.347826086956522	0
629	Vinton County, Ohio	39163	103	Vinton County, Ohio	12806	39	163	30273	Vinton County	0.3	0.3	0.55	Vinton County, Ohio	5.96666666666667	0.55	-0.393187851126846	-0.147199921527227	0.55	0
630	Warren County, Ohio	39165	78	Warren County, Ohio	158383	39	165	59258	Warren County	0.0964912280701754	0.105263157894737	0.368421052631579	Warren County, Ohio	6.46666666666667	0.368421052631579	-0.312715497904273	0.524444644320031	0.368421052631579	0
631	Washington County, Ohio	39167	77	Washington County, Ohio	63251	39	167	35429	Washington County	0.164556962025316	0.215189873417722	0.544303797468354	Washington County, Ohio	11.728125	0.544303797468354	0.282613528035803	0.0100745461329694	0.544303797468354	0
632	Wayne County, Ohio	39169	65	Wayne County, Ohio	111564	39	169	42263	Wayne County	0.101449275362319	0.144927536231884	0.391304347826087	Wayne County, Ohio	14.0045454545455	0.391304347826087	0.46000567693886	0.186455851105578	0.391304347826087	0
633	Williams County, Ohio	39171	72	Williams County, Ohio	39188	39	171	41381	Williams County	0.0740740740740741	0.111111111111111	0.444444444444444	Williams County, Ohio	10.98	0.444444444444444	0.216699160775939	0.165365690611566	0.444444444444444	0
634	Wood County, Ohio	39173	66	Wood County, Ohio	121065	39	173	45816	Wood County	0.056910569105691	0.065040650406504	0.439024390243902	Wood County, Ohio	9.75263157894737	0.439024390243902	0.098160878819428	0.267177227413828	0.439024390243902	0
635	Wyandot County, Ohio	39175	60	Wyandot County, Ohio	22908	39	175	39524	Wyandot County	0.142857142857143	0.142857142857143	0.5	Wyandot County, Ohio	11.1071428571429	0.5	0.228212126698584	0.119451934654988	0.5	0
636	Barbour County , West Virginia	54001	81	Barbour County, West Virginia	15557	54	001	25940	Barbour County	0.259259259259259	0.333333333333333	0.555555555555556	Barbour County , West Virginia	21.3	0.555555555555556	0.879330797409934	-0.301669968789430	0.555555555555556	1
637	Berkeley County , West Virginia	54003	97	Berkeley County, West Virginia	75905	54	003	39681	Berkeley County	0.212765957446809	0.265957446808511	0.558510638297872	Berkeley County , West Virginia	9.46	0.558510638297872	0.0676961077583407	0.123416336034293	0.558510638297872	1
638	Boone County , West Virginia	54005	122	Boone County, West Virginia	25535	54	005	27475	Boone County	0.333333333333333	0.396825396825397	0.666666666666667	Boone County , West Virginia	6.76	0.666666666666667	-0.268353385250573	-0.244179647388043	0.666666666666667	1
639	Braxton County , West Virginia	54007	90	Braxton County, West Virginia	14702	54	007	25505	Braxton County	0.219512195121951	0.268292682926829	0.560975609756098	Braxton County , West Virginia	12.3111111111111	0.560975609756098	0.331125921671518	-0.318581636302838	0.560975609756098	1
640	Brooke County , West Virginia	54009	74	Brooke County, West Virginia	25447	54	009	33483	Brooke County	0.2	0.3	0.56	Brooke County , West Virginia	8.8	0.56	-0.00462455382128502	-0.0464183003360397	0.56	1
641	Cabell County , West Virginia	54011	99	Cabell County, West Virginia	96784	54	011	29639	Cabell County	0.191616766467066	0.221556886227545	0.479041916167665	Cabell County , West Virginia	NA	0.479041916167665	NA	-0.168365086010621	0.479041916167665	1
642	Calhoun County , West Virginia	54013	89	Calhoun County, West Virginia	7582	54	013	23287	Calhoun County	NA	NA	NA	Calhoun County , West Virginia	11.24	NA	0.240102569160099	-0.409560882726629	NA	1
643	Clay County , West Virginia	54015	117	Clay County, West Virginia	10330	54	015	23605	Clay County	NA	NA	NA	Clay County , West Virginia	4.9	NA	-0.590141070188865	-0.395997593679478	NA	1
644	Doddridge County , West Virginia	54017	58	Doddridge County, West Virginia	7403	54	017	29062	Doddridge County	NA	NA	NA	Doddridge County , West Virginia	11.1096774193548	NA	0.228440292762984	-0.188024668779224	NA	1
645	Fayette County , West Virginia	54019	117	Fayette County, West Virginia	47579	54	019	25590	Fayette County	0.184466019417476	0.223300970873786	0.495145631067961	Fayette County , West Virginia	4	0.495145631067961	-0.793081914185555	-0.315254497506031	0.495145631067961	1
646	Gilmer County, West Virginia	54021	72	Gilmer County, West Virginia	7160	54	021	24119	Gilmer County	NA	NA	NA	Gilmer County, West Virginia	10.36	NA	0.158575961525891	-0.374456236048024	NA	1
647	Grant County , West Virginia	54023	63	Grant County, West Virginia	11299	54	023	30322	Grant County	NA	NA	NA	Grant County , West Virginia	4.05	NA	-0.780659394186998	-0.145582626018339	NA	1
648	Greenbrier County , West Virginia	54025	88	Greenbrier County, West Virginia	34453	54	025	28426	Greenbrier County	0.221153846153846	0.269230769230769	0.576923076923077	Greenbrier County , West Virginia	12.6047619047619	0.576923076923077	0.354698396204187	-0.210151928360908	0.576923076923077	1
649	Hampshire County , West Virginia	54027	104	Hampshire County, West Virginia	20203	54	027	32859	Hampshire County	0.137254901960784	0.137254901960784	0.392156862745098	Hampshire County , West Virginia	12.6181818181818	0.392156862745098	0.355762499968888	-0.0652304676680089	0.392156862745098	1
650	Hancock County , West Virginia	54029	99	Hancock County, West Virginia	32667	54	029	35017	Hancock County	0.101449275362319	0.173913043478261	0.579710144927536	Hancock County , West Virginia	13.8	0.579710144927536	0.445292316857713	-0.00162248982360147	0.579710144927536	1
651	Hardy County , West Virginia	54031	56	Hardy County, West Virginia	12669	54	031	32929	Hardy County	0.133333333333333	0.166666666666667	0.366666666666667	Hardy County , West Virginia	10.8	0.366666666666667	0.200169858824728	-0.0631024191966532	0.366666666666667	1
652	Harrison County , West Virginia	54033	91	Harrison County, West Virginia	68652	54	033	32483	Harrison County	0.176470588235294	0.209150326797386	0.549019607843137	Harrison County , West Virginia	16.9421052631579	0.549019607843137	0.650425683832876	-0.076739272117571	0.549019607843137	1
653	Jackson County , West Virginia	54035	93	Jackson County, West Virginia	28000	54	035	33673	Jackson County	0.207317073170732	0.231707317073171	0.573170731707317	Jackson County , West Virginia	10.7428571428571	0.573170731707317	0.194864806595035	-0.0407598183848226	0.573170731707317	1
654	Jefferson County , West Virginia	54037	73	Jefferson County, West Virginia	42190	54	037	45039	Jefferson County	0.16	0.2	0.5	Jefferson County , West Virginia	3.5	0.5	-0.926613306810078	0.250072633420549	0.5	1
655	Kanawha County , West Virginia	54039	94	Kanawha County, West Virginia	200073	54	039	35414	Kanawha County	0.176086956521739	0.219565217391304	0.515217391304348	Kanawha County , West Virginia	7.44444444444444	0.515217391304348	-0.171908233250699	0.00965107450629787	0.515217391304348	1
656	Lewis County , West Virginia	54041	94	Lewis County, West Virginia	16919	54	041	28380	Lewis County	0.170212765957447	0.234042553191489	0.446808510638298	Lewis County , West Virginia	13.2125	0.446808510638298	0.40178707589091	-0.211771475945831	0.446808510638298	1
657	Lincoln County, West Virginia	54043	122	Lincoln County, West Virginia	22108	54	043	23936	Lincoln County	0.153846153846154	0.230769230769231	0.557692307692308	Lincoln County, West Virginia	9.48	0.557692307692308	0.0698080409614845	-0.382072545885661	0.557692307692308	1
658	Logan County , West Virginia	54045	128	Logan County, West Virginia	37710	54	045	24949	Logan County	0.292452830188679	0.339622641509434	0.509433962264151	Logan County , West Virginia	8.5	0.509433962264151	-0.0393101118091752	-0.340622406443751	0.509433962264151	1
659	McDowell County , West Virginia	54047	106	McDowell County, West Virginia	27329	54	047	17947	McDowell County	0.346153846153846	0.423076923076923	0.692307692307692	McDowell County , West Virginia	7.41666666666667	0.692307692307692	-0.175646555361306	-0.670033177630588	0.692307692307692	1
660	Marion County , West Virginia	54049	85	Marion County, West Virginia	56598	54	049	30059	Marion County	0.171875	0.21875	0.53125	Marion County , West Virginia	12.7086419753086	0.53125	0.362905957240769	-0.154294030705985	0.53125	1
661	Marshall County , West Virginia	54051	79	Marshall County, West Virginia	35519	54	051	32432	Marshall County	0.147058823529412	0.220588235294118	0.602941176470588	Marshall County , West Virginia	13.5770491803279	0.602941176470588	0.42900453163271	-0.0783105579680843	0.602941176470588	1
662	Mason County , West Virginia	54053	97	Mason County, West Virginia	25957	54	053	28916	Mason County	0.25	0.3	0.5	Mason County , West Virginia	11.2333333333333	0.5	0.239509273384761	-0.193061072539678	0.5	1
663	Mercer County , West Virginia	54055	86	Mercer County, West Virginia	62980	54	055	27665	Mercer County	0.206106870229008	0.259541984732824	0.541984732824427	Mercer County , West Virginia	9	0.541984732824427	0.0178483020307736	-0.237288071327654	0.541984732824427	1
664	Mineral County , West Virginia	54057	94	Mineral County, West Virginia	27078	54	057	32256	Mineral County	0.132075471698113	0.132075471698113	0.433962264150943	Mineral County , West Virginia	12.5	0.433962264150943	0.346352369002810	-0.0837520752288246	0.433962264150943	1
665	Mingo County , West Virginia	54059	133	Mingo County, West Virginia	28253	54	059	23095	Mingo County	0.257142857142857	0.3	0.514285714285714	Mingo County , West Virginia	11.2166666666667	0.514285714285714	0.238024492117181	-0.41784000379516	0.514285714285714	1
666	Monongalia County , West Virginia	54061	65	Monongalia County, West Virginia	81866	54	061	31215	Monongalia County	0.147058823529412	0.176470588235294	0.426470588235294	Monongalia County , West Virginia	13.5833333333333	0.426470588235294	0.429467275713316	-0.116557399164021	0.426470588235294	1
667	Monroe County , West Virginia	54063	83	Monroe County, West Virginia	14583	54	063	28428	Monroe County	0.128205128205128	0.179487179487179	0.487179487179487	Monroe County , West Virginia	9.46666666666667	0.487179487179487	0.0684005811936048	-0.210081572713079	0.487179487179487	1
668	Morgan County, West Virginia	54065	92	Morgan County, West Virginia	14943	54	065	35544	Morgan County	0.188679245283019	0.245283018867925	0.490566037735849	Morgan County, West Virginia	15.9333333333333	0.490566037735849	0.589037075523855	0.0133152179558795	0.490566037735849	1
669	Nicholas County , West Virginia	54067	84	Nicholas County, West Virginia	26562	54	067	28008	Nicholas County	0.225352112676056	0.23943661971831	0.52112676056338	Nicholas County , West Virginia	6.075	0.52112676056338	-0.375194286078834	-0.224965964025364	0.52112676056338	1
670	Ohio County , West Virginia	54069	96	Ohio County, West Virginia	47427	54	069	32915	Ohio County	0.191919191919192	0.232323232323232	0.494949494949495	Ohio County , West Virginia	27.65	0.494949494949495	1.14024945266290	-0.0635276667578886	0.494949494949495	1
671	Pendleton County , West Virginia	54071	52	Pendleton County, West Virginia	8196	54	071	31413	Pendleton County	NA	NA	NA	Pendleton County , West Virginia	9.7909090909091	NA	0.102078036058527	-0.110234327704292	NA	1
672	Pleasants County , West Virginia	54073	80	Pleasants County, West Virginia	7514	54	073	33664	Pleasants County	NA	NA	NA	Pleasants County , West Virginia	15.15	NA	0.538624256649932	-0.0410271305624832	NA	1
673	Pocahontas County , West Virginia	54075	97	Pocahontas County, West Virginia	9131	54	075	27212	Pocahontas County	NA	NA	NA	Pocahontas County , West Virginia	10.525	NA	0.174377104262999	-0.253798095194913	NA	1
674	Preston County , West Virginia	54077	70	Preston County, West Virginia	29334	54	077	29223	Preston County	0.188405797101449	0.217391304347826	0.449275362318841	Preston County , West Virginia	17.4285714285714	0.449275362318841	0.678734620372497	-0.182500077220800	0.449275362318841	1
675	Putnam County , West Virginia	54079	84	Putnam County, West Virginia	51589	54	079	43512	Putnam County	0.15748031496063	0.181102362204724	0.417322834645669	Putnam County , West Virginia	10.05	0.417322834645669	0.128196359199639	0.215580614442931	0.417322834645669	1
676	Raleigh County , West Virginia	54081	75	Raleigh County, West Virginia	79220	54	081	29112	Raleigh County	0.179487179487179	0.217948717948718	0.474358974358974	Raleigh County , West Virginia	16.07	0.474358974358974	0.597577904443975	-0.186305687367868	0.474358974358974	1
677	Randolph County , West Virginia	54083	75	Randolph County, West Virginia	28262	54	083	28420	Randolph County	0.183333333333333	0.216666666666667	0.466666666666667	Randolph County , West Virginia	5.6625	0.466666666666667	-0.445510784496294	-0.210363025008773	0.466666666666667	1
678	Ritchie County , West Virginia	54085	82	Ritchie County, West Virginia	10343	54	085	28834	Ritchie County	NA	NA	NA	Ritchie County , West Virginia	12.6125	NA	0.355312110374281	-0.195900901288015	NA	1
679	Roane County, West Virginia	54087	88	Roane County, West Virginia	15446	54	087	25905	Roane County	0.183673469387755	0.204081632653061	0.489795918367347	Roane County, West Virginia	11.55	0.489795918367347	0.267309161662357	-0.303020147410976	0.489795918367347	1
680	Summers County , West Virginia	54089	71	Summers County, West Virginia	12999	54	089	22226	Summers County	0.088235294117647	0.117647058823529	0.411764705882353	Summers County , West Virginia	4.53333333333333	0.411764705882353	-0.667918771231549	-0.456193372914273	0.411764705882353	1
681	Taylor County , West Virginia	54091	69	Taylor County, West Virginia	16089	54	091	27879	Taylor County	0.097560975609756	0.146341463414634	0.463414634146341	Taylor County , West Virginia	NA	0.463414634146341	NA	-0.229582430434416	0.463414634146341	1
682	Tucker County , West Virginia	54093	74	Tucker County, West Virginia	7321	54	093	27806	Tucker County	NA	NA	NA	Tucker County , West Virginia	8.7125	NA	-0.0146174992188035	-0.232204322930377	NA	1
683	Tyler County , West Virginia	54095	81	Tyler County, West Virginia	9592	54	095	30684	Tyler County	NA	NA	NA	Tyler County , West Virginia	12.8172413793103	NA	0.371414972011286	-0.133714801580679	NA	1
684	Upshur County , West Virginia	54097	79	Upshur County, West Virginia	23404	54	097	28504	Upshur County	0.125	0.160714285714286	0.482142857142857	Upshur County , West Virginia	NA	0.482142857142857	NA	-0.207411719374193	0.482142857142857	1
685	Wayne County , West Virginia	54099	96	Wayne County, West Virginia	42903	54	099	28891	Wayne County	0.213675213675214	0.239316239316239	0.572649572649573	Wayne County , West Virginia	2.5	0.572649572649573	-1.26308554343129	-0.19392601974533	0.572649572649573	1
686	Webster County , West Virginia	54101	101	Webster County, West Virginia	9719	54	101	21954	Webster County	NA	NA	NA	Webster County , West Virginia	4.88	NA	-0.59423105544039	-0.468506792412603	NA	1
687	Wetzel County , West Virginia	54103	102	Wetzel County, West Virginia	17693	54	103	32219	Wetzel County	0.285714285714286	0.342857142857143	0.485714285714286	Wetzel County , West Virginia	13.1698795180723	0.485714285714286	0.398556092197746	-0.0848998070337608	0.485714285714286	1
688	Wirt County , West Virginia	54105	88	Wirt County, West Virginia	5873	54	105	31576	Wirt County	NA	NA	NA	Wirt County , West Virginia	11.08	NA	0.225765406013692	-0.105058809317182	NA	1
689	Wood County , West Virginia	54107	86	Wood County, West Virginia	87986	54	107	34736	Wood County	0.204301075268817	0.247311827956989	0.5	Wood County , West Virginia	12.4333333333333	0.5	0.341004762676214	-0.00967953454179238	0.5	1
690	Wyoming County, West Virginia	54109	107	Wyoming County, West Virginia	25708	54	109	24644	Wyoming County	0.229166666666667	0.270833333333333	0.541666666666667	Wyoming County, West Virginia	6.05	0.541666666666667	-0.379318003262696	-0.352922684525403	0.541666666666667	1
691	Adams County, Pennsylvania	42001	62	Adams County, Pennsylvania	91292	42	001	44516	Adams County	0.116883116883117	0.129870129870130	0.428571428571429	Adams County, Pennsylvania	6.06363636363636	0.428571428571429	-0.377066595182239	0.238392527433451	0.428571428571429	0
692	Allegheny County, Pennsylvania	42003	77	Allegheny County, Pennsylvania	1281666	42	003	41269	Allegheny County	0.117886178861789	0.163956639566396	0.479674796747967	Allegheny County, Pennsylvania	11.8222222222222	0.479674796747967	0.290604724265879	0.16265546511716	0.479674796747967	0
693	Armstrong County, Pennsylvania	42005	73	Armstrong County, Pennsylvania	72392	42	005	33164	Armstrong County	0.244897959183673	0.265306122448980	0.448979591836735	Armstrong County, Pennsylvania	10.28	0.448979591836735	0.150823984721573	-0.0559911974237561	0.448979591836735	0
694	Beaver County, Pennsylvania	42007	74	Beaver County, Pennsylvania	181412	42	007	37307	Beaver County	0.189655172413793	0.224137931034483	0.508620689655172	Beaver County, Pennsylvania	8.24285714285714	0.508620689655172	-0.0700292508467055	0.0617248289250103	0.508620689655172	0
695	Bedford County, Pennsylvania	42009	56	Bedford County, Pennsylvania	49984	42	009	34248	Bedford County	0.148936170212766	0.191489361702128	0.553191489361702	Bedford County, Pennsylvania	7.74666666666667	0.553191489361702	-0.132113631989845	-0.0238279788350830	0.553191489361702	0
696	Berks County, Pennsylvania	42011	64	Berks County, Pennsylvania	373638	42	011	44716	Berks County	0.107142857142857	0.15625	0.441964285714286	Berks County, Pennsylvania	5.40714285714286	0.441964285714286	-0.491655444477301	0.242875231730352	0.441964285714286	0
697	Blair County, Pennsylvania	42013	67	Blair County, Pennsylvania	129144	42	013	34469	Blair County	0.204301075268817	0.247311827956989	0.462365591397849	Blair County, Pennsylvania	8.72	0.462365591397849	-0.0137570373845577	-0.0173957783037455	0.462365591397849	0
698	Bradford County, Pennsylvania	42015	80	Bradford County, Pennsylvania	62761	42	015	36041	Bradford County	0.13	0.14	0.42	Bradford County, Pennsylvania	14.4090909090909	0.42	0.488483045213519	0.0272010316253049	0.42	0
699	Bucks County, Pennsylvania	42017	69	Bucks County, Pennsylvania	597635	42	017	59900	Bucks County	0.104918032786885	0.137704918032787	0.459016393442623	Bucks County, Pennsylvania	3.45714285714286	0.459016393442623	-0.938933791198119	0.535220357443675	0.459016393442623	0
700	Butler County, Pennsylvania	42019	62	Butler County, Pennsylvania	174083	42	019	44645	Butler County	0.129032258064516	0.193548387096774	0.467741935483871	Butler County, Pennsylvania	10.6357142857143	0.467741935483871	0.184841334769259	0.241286171291453	0.467741935483871	0
701	Cambria County, Pennsylvania	42021	58	Cambria County, Pennsylvania	152598	42	021	31464	Cambria County	0.136363636363636	0.163636363636364	0.481818181818182	Cambria County, Pennsylvania	9.8375	0.481818181818182	0.106825338438076	-0.108612112548219	0.481818181818182	0
702	Cameron County, Pennsylvania	42023	57	Cameron County, Pennsylvania	5974	42	023	34073	Cameron County	NA	NA	NA	Cameron County, Pennsylvania	8.5	NA	-0.0393101118091752	-0.028950865874922	NA	0
703	Carbon County, Pennsylvania	42025	78	Carbon County, Pennsylvania	58802	42	025	36744	Carbon County	0.158730158730159	0.222222222222222	0.444444444444444	Carbon County, Pennsylvania	10.88	0.444444444444444	0.207549966122351	0.0465187993457654	0.444444444444444	0
704	Centre County, Pennsylvania	42027	62	Centre County, Pennsylvania	135758	42	027	38114	Centre County	0.147058823529412	0.176470588235294	0.480392156862745	Centre County, Pennsylvania	7.336	0.480392156862745	-0.186582540351282	0.0831255210284567	0.480392156862745	0
705	Chester County, Pennsylvania	42029	63	Chester County, Pennsylvania	433501	42	029	66184	Chester County	0.096234309623431	0.146443514644351	0.426778242677824	Chester County, Pennsylvania	8.0050505050505	0.426778242677824	-0.0993036196886004	0.634982594210154	0.426778242677824	0
706	Clarion County, Pennsylvania	42031	60	Clarion County, Pennsylvania	41765	42	031	32275	Clarion County	0.1	0.1	0.366666666666667	Clarion County, Pennsylvania	8.9	0.366666666666667	0.00667500143264821	-0.0831632109450222	0.366666666666667	0
707	Clearfield County, Pennsylvania	42033	63	Clearfield County, Pennsylvania	83382	42	033	32626	Clearfield County	0.1875	0.203125	0.515625	Clearfield County, Pennsylvania	10.525	0.515625	0.174377104262999	-0.072346631163617	0.515625	0
708	Clinton County, Pennsylvania	42035	69	Clinton County, Pennsylvania	37914	42	035	32340	Clinton County	0.133333333333333	0.133333333333333	0.433333333333333	Clinton County, Pennsylvania	6.61764705882353	0.433333333333333	-0.289636397717187	-0.0811512935287677	0.433333333333333	0
709	Columbia County, Pennsylvania	42037	61	Columbia County, Pennsylvania	64151	42	037	35845	Columbia County	0.2	0.25	0.416666666666667	Columbia County, Pennsylvania	9.43333333333333	0.416666666666667	0.0648732406756363	0.0217479396271081	0.416666666666667	0
710	Crawford County, Pennsylvania	42039	75	Crawford County, Pennsylvania	90366	42	039	34782	Crawford County	0.136986301369863	0.164383561643836	0.452054794520548	Crawford County, Pennsylvania	14.2333333333333	0.452054794520548	0.476210356261023	-0.0083561360920772	0.452054794520548	0
711	Cumberland County, Pennsylvania	42041	58	Cumberland County, Pennsylvania	213674	42	041	47556	Cumberland County	0.147651006711409	0.167785234899329	0.375838926174497	Cumberland County, Pennsylvania	4.5	0.375838926174497	-0.675298878529172	0.30445181631857	0.375838926174497	0
712	Dauphin County, Pennsylvania	42043	67	Dauphin County, Pennsylvania	251798	42	043	43959	Dauphin County	0.121794871794872	0.141025641025641	0.474358974358974	Dauphin County, Pennsylvania	7.30909090909091	0.474358974358974	-0.190257371918896	0.225801233646269	0.474358974358974	0
713	Delaware County, Pennsylvania	42045	75	Delaware County, Pennsylvania	550864	42	045	51760	Delaware County	0.126245847176080	0.212624584717608	0.501661129568106	Delaware County, Pennsylvania	NA	0.501661129568106	NA	0.389161502514918	0.501661129568106	0
714	Elk County, Pennsylvania	42047	71	Elk County, Pennsylvania	35112	42	047	39318	Elk County	0.189189189189189	0.189189189189189	0.432432432432432	Elk County, Pennsylvania	9.69	0.432432432432432	0.0917181505972287	0.114226281607687	0.432432432432432	0
715	Erie County, Pennsylvania	42049	70	Erie County, Pennsylvania	280843	42	049	37825	Erie County	0.181818181818182	0.237373737373737	0.525252525252525	Erie County, Pennsylvania	16.1125	0.525252525252525	0.60021909295986	0.0755141119966911	0.525252525252525	0
716	Fayette County, Pennsylvania	42051	75	Fayette County, Pennsylvania	148644	42	051	29240	Fayette County	0.187074829931973	0.234693877551020	0.490476190476190	Fayette County, Pennsylvania	8.74666666666667	0.490476190476190	-0.0107035998976674	-0.18191851279615	0.490476190476190	0
717	Forest County, Pennsylvania	42053	94	Forest County, Pennsylvania	4946	42	053	28587	Forest County	NA	NA	NA	Forest County, Pennsylvania	8.4	NA	-0.0511445694561781	-0.204504078643566	NA	0
718	Franklin County, Pennsylvania	42055	57	Franklin County, Pennsylvania	129313	42	055	41558	Franklin County	0.105263157894737	0.157894736842105	0.403508771929825	Franklin County, Pennsylvania	6.84615384615385	0.403508771929825	-0.255689263034843	0.169633894199961	0.403508771929825	0
719	Fulton County, Pennsylvania	42057	58	Fulton County, Pennsylvania	14261	42	057	36935	Fulton County	0.111111111111111	0.111111111111111	0.444444444444444	Fulton County, Pennsylvania	11.6111111111111	0.444444444444444	0.272586218763200	0.0517034633029727	0.444444444444444	0
720	Greene County, Pennsylvania	42059	87	Greene County, Pennsylvania	40672	42	059	31232	Greene County	0.173913043478261	0.260869565217391	0.521739130434783	Greene County, Pennsylvania	10.12	0.521739130434783	0.135137388553873	-0.116012937447046	0.521739130434783	0
721	Huntingdon County, Pennsylvania	42061	63	Huntingdon County, Pennsylvania	45586	42	061	34369	Huntingdon County	0.24	0.24	0.52	Huntingdon County, Pennsylvania	9.72941176470588	0.52	0.095777163227929	-0.0203011523803678	0.52	0
722	Indiana County, Pennsylvania	42063	58	Indiana County, Pennsylvania	89605	42	063	32117	Indiana County	0.132352941176471	0.176470588235294	0.455882352941176	Indiana County, Pennsylvania	13.0631578947368	0.455882352941176	0.390419618298620	-0.0880706627121288	0.455882352941176	0
723	Jefferson County, Pennsylvania	42065	46	Jefferson County, Pennsylvania	45932	42	065	33211	Jefferson County	0.114285714285714	0.2	0.457142857142857	Jefferson County, Pennsylvania	9.02	0.457142857142857	0.0200680587690862	-0.0545750013301873	0.457142857142857	0
724	Juniata County, Pennsylvania	42067	52	Juniata County, Pennsylvania	22821	42	067	36497	Juniata County	0	0.0588235294117647	0.294117647058824	Juniata County, Pennsylvania	4.2	0.294117647058824	-0.744291750016123	0.0397739177519671	0.294117647058824	0
725	Lackawanna County, Pennsylvania	42069	65	Lackawanna County, Pennsylvania	213295	42	069	35184	Lackawanna County	0.149659863945578	0.204081632653061	0.564625850340136	Lackawanna County, Pennsylvania	7.1625	0.564625850340136	-0.210517193264588	0.00313528613467717	0.564625850340136	0
726	Lancaster County, Pennsylvania	42071	55	Lancaster County, Pennsylvania	470658	42	071	47508	Lancaster County	0.0967741935483871	0.136200716845878	0.433691756272401	Lancaster County, Pennsylvania	8.9014598540146	0.433691756272401	0.00683901652240415	0.303441970234266	0.433691756272401	0
727	Lawrence County, Pennsylvania	42073	74	Lawrence County, Pennsylvania	94643	42	073	34169	Lawrence County	0.134328358208955	0.164179104477612	0.417910447761194	Lawrence County, Pennsylvania	9.52857142857143	0.417910447761194	0.0749185285608189	-0.0261373474162863	0.417910447761194	0
728	Lebanon County, Pennsylvania	42075	55	Lebanon County, Pennsylvania	120327	42	075	42388	Lebanon County	0.120879120879121	0.153846153846154	0.428571428571429	Lebanon County, Pennsylvania	5.88333333333333	0.428571428571429	-0.40725278059425	0.189409155634861	0.428571428571429	0
729	Lehigh County, Pennsylvania	42077	68	Lehigh County, Pennsylvania	312090	42	077	44178	Lehigh County	0.147368421052632	0.189473684210526	0.484210526315789	Lehigh County, Pennsylvania	7.38	0.484210526315789	-0.180602636693065	0.230770779936908	0.484210526315789	0
730	Luzerne County, Pennsylvania	42079	72	Luzerne County, Pennsylvania	319250	42	079	34934	Luzerne County	0.178696566222845	0.230553608969867	0.531184302733006	Luzerne County, Pennsylvania	9.63529411764706	0.531184302733006	0.0860565520573071	-0.00399558067152661	0.531184302733006	0
731	Lycoming County, Pennsylvania	42081	65	Lycoming County, Pennsylvania	120044	42	081	35124	Lycoming County	0.0824742268041237	0.123711340206186	0.391752577319588	Lycoming County, Pennsylvania	9.5	0.391752577319588	0.0719155233010493	0.00142850982002152	0.391752577319588	0
732	McKean County, Pennsylvania	42083	73	McKean County, Pennsylvania	45936	42	083	34306	Mc Kean County	0.228571428571429	0.285714285714286	0.485714285714286	McKean County, Pennsylvania	14.8333333333333	0.485714285714286	0.517500625198639	-0.0221358816900938	0.485714285714286	0
733	Mercer County, Pennsylvania	42085	68	Mercer County, Pennsylvania	120293	42	085	35511	Mercer County	0.142857142857143	0.173469387755102	0.520408163265306	Mercer County, Pennsylvania	13.35	0.520408163265306	0.412140109540812	0.0123863599621377	0.520408163265306	0
734	Mifflin County, Pennsylvania	42087	61	Mifflin County, Pennsylvania	46486	42	087	33564	Mifflin County	0.25	0.305555555555556	0.555555555555556	Mifflin County, Pennsylvania	4.575	0.555555555555556	-0.658769576577961	-0.0440020836699055	0.555555555555556	0
735	Monroe County, Pennsylvania	42089	82	Monroe County, Pennsylvania	138687	42	089	46714	Monroe County	0.177215189873418	0.227848101265823	0.518987341772152	Monroe County, Pennsylvania	6.66	0.518987341772152	-0.283256790753148	0.286587757937557	0.518987341772152	0
736	Montgomery County, Pennsylvania	42091	61	Montgomery County, Pennsylvania	750097	42	091	64626	Montgomery County	0.100896860986547	0.159192825112108	0.459641255605381	Montgomery County, Pennsylvania	8.96	0.459641255605381	0.013393951681393	0.61116065891896	0.459641255605381	0
737	Montour County, Pennsylvania	42093	69	Montour County, Pennsylvania	18236	42	093	39089	Montour County	0.272727272727273	0.272727272727273	0.818181818181818	Montour County, Pennsylvania	8.5	0.818181818181818	-0.0393101118091752	0.108384949809633	0.818181818181818	0
738	Northampton County, Pennsylvania	42095	65	Northampton County, Pennsylvania	267066	42	095	47711	Northampton County	0.109289617486339	0.153005464480874	0.530054644808743	Northampton County, Pennsylvania	8.95	0.530054644808743	0.0122772569813181	0.307705831597096	0.530054644808743	0
739	Northumberland County, Pennsylvania	42097	62	Northumberland County, Pennsylvania	94556	42	097	32782	Northumberland County	0.242424242424242	0.333333333333333	0.575757575757576	Northumberland County, Pennsylvania	8.875	0.575757575757576	0.00386206005603373	-0.0675765634105598	0.575757575757576	0
740	Perry County, Pennsylvania	42099	66	Perry County, Pennsylvania	43602	42	099	43407	Perry County	0.088235294117647	0.176470588235294	0.411764705882353	Perry County, Pennsylvania	4.8875	0.411764705882353	-0.592695349993962	0.213164570745326	0.411764705882353	0
741	Philadelphia County, Pennsylvania	42101	86	Philadelphia County, Pennsylvania	1517550	42	101	30720	Philadelphia County	0.160547945205479	0.236164383561644	0.526027397260274	Philadelphia County, Pennsylvania	NA	0.526027397260274	NA	-0.132542239398257	0.526027397260274	0
742	Pike County, Pennsylvania	42103	73	Pike County, Pennsylvania	46302	42	103	45335	Pike County	0.212121212121212	0.272727272727273	0.757575757575758	Pike County, Pennsylvania	6.25454545454545	0.757575757575758	-0.346067803164519	0.256623213420292	0.757575757575758	0
743	Potter County, Pennsylvania	42105	62	Potter County, Pennsylvania	18080	42	105	34501	Potter County	0.090909090909091	0.136363636363636	0.363636363636364	Potter County, Pennsylvania	10.4764705882353	0.363636363636364	0.169755570933954	-0.0164678385532397	0.363636363636364	0
744	Schuylkill County, Pennsylvania	42107	74	Schuylkill County, Pennsylvania	150336	42	107	34060	Schuylkill County	0.165217391304348	0.208695652173913	0.582608695652174	Schuylkill County, Pennsylvania	8.22857142857143	0.582608695652174	-0.0717638566589138	-0.0293324724431852	0.582608695652174	0
745	Snyder County, Pennsylvania	42109	53	Snyder County, Pennsylvania	37546	42	109	36244	Snyder County	0.107142857142857	0.142857142857143	0.357142857142857	Snyder County, Pennsylvania	10.875	0.357142857142857	0.207090301669302	0.0328177026820864	0.357142857142857	0
746	Somerset County, Pennsylvania	42111	57	Somerset County, Pennsylvania	80023	42	111	31993	Somerset County	0.0806451612903226	0.193548387096774	0.419354838709677	Somerset County, Pennsylvania	8.67777777777778	0.419354838709677	-0.0186107957960253	-0.0919390188072722	0.419354838709677	0
747	Sullivan County, Pennsylvania	42113	70	Sullivan County, Pennsylvania	6556	42	113	31156	Sullivan County	NA	NA	NA	Sullivan County, Pennsylvania	11.98	NA	0.303862317381857	-0.118449304620025	NA	0
748	Susquehanna County, Pennsylvania	42115	68	Susquehanna County, Pennsylvania	42238	42	115	35336	Susquehanna County	0.166666666666667	0.222222222222222	0.5	Susquehanna County, Pennsylvania	9.2	0.5	0.0398272087495486	0.00744612661649846	0.5	0
749	Tioga County, Pennsylvania	42117	70	Tioga County, Pennsylvania	41373	42	117	33517	Tioga County	0.163220088626292	0.205317577548006	0.480797636632201	Tioga County, Pennsylvania	10.7695652173913	0.480797636632201	0.197347845260718	-0.0454033748757858	0.480797636632201	0
750	Union County, Pennsylvania	42119	52	Union County, Pennsylvania	41624	42	119	39459	Union County	0.111111111111111	0.185185185185185	0.481481481481481	Union County, Pennsylvania	6.82	0.481481481481481	-0.259516803450075	0.117806010477024	0.481481481481481	0
751	Venango County, Pennsylvania	42121	80	Venango County, Pennsylvania	57565	42	121	32552	Venango County	0.127659574468085	0.212765957446809	0.468085106382979	Venango County, Pennsylvania	10.375	0.468085106382979	0.160022790811316	-0.0746173369783385	0.468085106382979	0
752	Warren County, Pennsylvania	42123	65	Warren County, Pennsylvania	43863	42	123	36592	Warren County	0.2	0.244444444444444	0.622222222222222	Warren County, Pennsylvania	17.5615384615385	0.622222222222222	0.686334920768767	0.0423734896026975	0.622222222222222	0
753	Washington County, Pennsylvania	42125	79	Washington County, Pennsylvania	202897	42	125	38661	Washington County	0.188235294117647	0.223529411764706	0.482352941176471	Washington County, Pennsylvania	10.2588235294118	0.482352941176471	0.148761892113217	0.0973751922966368	0.482352941176471	0
754	Wayne County, Pennsylvania	42127	75	Wayne County, Pennsylvania	47722	42	127	35111	Wayne County	0.152173913043478	0.195652173913043	0.58695652173913	Wayne County, Pennsylvania	6.89166666666667	0.58695652173913	-0.249063323063801	0.00105832401099626	0.58695652173913	0
755	Westmoreland County, Pennsylvania	42129	66	Westmoreland County, Pennsylvania	369993	42	129	37219	Westmoreland County	0.117886178861789	0.166666666666667	0.467479674796748	Westmoreland County, Pennsylvania	12.2769230769231	0.467479674796748	0.328345052248726	0.0593632358997862	0.467479674796748	0
756	Wyoming County, Pennsylvania	42131	50	Wyoming County, Pennsylvania	28080	42	131	37915	Wyoming County	0.0833333333333333	0.111111111111111	0.444444444444444	Wyoming County, Pennsylvania	9.625	0.444444444444444	0.084987604868402	0.0778906644751718	0.444444444444444	0
757	York County, Pennsylvania	42133	64	York County, Pennsylvania	381751	42	133	47889	York County	0.163636363636364	0.196363636363636	0.472727272727273	York County, Pennsylvania	8.57333333333333	0.472727272727273	-0.030719664604137	0.311429685272724	0.472727272727273	0
